# Supplementary material for: Egg-laying and locomotory screens with C. elegans yield a nematode-selective small molecule stimulator of neurotransmitter release
Source: Commun Biol. 2022 Aug 24;5:865. doi: 10.1038/s42003-022-03819-6 (PMC9402605; doi:10.1038/s42003-022-03819-6)
Supplement: Supplementary file 11 — Supplementary Data 2. [file 42003_2022_3819_MOESM11_ESM.xlsx]

## Sheet: Fig 3B. N2 motor - wact
scoring method: ~25 young adult animals were transferred to 24-well plates containing 1mL of MYOB medium with 2% agar containing the indicated drug that was mixed by vortexing in the molten media with 1% DMSO with 25uL of saturated E. coli OP50 as a food source that is allowed to grow overnight. Animals were scored 80 minutes after transfer to wells. 18 animals per condition were scored after a l…
C elegans Egl-Unc wactive experiments; all experiments were conducted in January 2021
strain	molecule	concentration	rep 1 no phene	rep 1 RB1	rep 1 RB2	rep 1 RB3	rep 2 no phene	rep 2 RB1	rep 2 RB2	rep 2 RB3	rep 3 no phene	rep 3 RB1	rep 3 RB2	rep 3 RB3	molecule	concentration	% convulsive phene	STDEV
C. elegans (N2)	DMSO	-	18	0	0	0	18	0	0	0	18	0	0	0	DMSO	-	0	0
C. elegans (N2)	wact-13	60	2	5	11	0	0	3	14	1	0	3	15	0	wact-13	60	96.2963	6.415
C. elegans (N2)	wact-13	30	7	7	4	0	3	8	7	0	0	9	9	0	wact-13	30	81.4815	19.5105
C. elegans (N2)	wact-13	15	14	4	0	0	10	6	1	1	13	5	0	0	wact-13	15	31.4815	11.5648
C. elegans (N2)	wact-13	7.5	18	0	0	0	16	2	0	0	16	2	0	0	wact-13	7.5	7.40741	6.415
C. elegans (N2)	wact-13	3.75	18	0	0	0	18	0	0	0	18	0	0	0	wact-13	3.75	0	0
C. elegans (N2)	wact-15	60	4	9	5	0	0	0	5	13	0	0	13	5	wact-15	60	92.5926	12.83
C. elegans (N2)	wact-15	30	18	0	0	0	0	7	11	0	0	6	12	0	wact-15	30	66.6667	57.735
C. elegans (N2)	wact-15	15	18	0	0	0	4	11	3	0	7	6	5	0	wact-15	15	46.2963	40.9506
C. elegans (N2)	wact-15	7.5	18	0	0	0	16	2	0	0	16	2	0	0	wact-15	7.5	7.40741	6.415
C. elegans (N2)	wact-15	3.75	18	0	0	0	18	0	0	0	18	0	0	0	wact-15	3.75	0	0
C. elegans (N2)	wact-120	60	0	4	10	4	0	0	5	13	0	0	0	18	wact-120	60	100	0
C. elegans (N2)	wact-120	30	7	4	7	0	11	4	3	0	16	2	0	0	wact-120	30	37.037	25.0514
C. elegans (N2)	wact-120	15	18	0	0	0	17	1	0	0	18	0	0	0	wact-120	15	1.85185	3.2075
C. elegans (N2)	wact-120	7.5	18	0	0	0	18	0	0	0	18	0	0	0	wact-120	7.5	0	0
C. elegans (N2)	wact-120	3.75	18	0	0	0	18	0	0	0	18	0	0	0	wact-120	3.75	0	0
C. elegans (N2)	wact-128	60	0	1	15	2	0	0	11	7	0	3	15	0	wact-128	60	100	0
C. elegans (N2)	wact-128	30	0	7	11	0	0	0	16	2	0	1	17	0	wact-128	30	100	0
C. elegans (N2)	wact-128	15	15	3	0	0	0	17	1	0	0	16	2	0	wact-128	15	72.2222	48.1125
C. elegans (N2)	wact-128	7.5	18	0	0	0	16	2	0	0	18	0	0	0	wact-128	7.5	3.7037	6.415
C. elegans (N2)	wact-128	3.75	18	0	0	0	18	0	0	0	18	0	0	0	wact-128	3.75	0	0
C. elegans (N2)	wact-444	60	0	5	13	0	0	5	9	4	0	0	3	15	wact-444	60	100	0
C. elegans (N2)	wact-444	30	8	7	5	0	4	7	3	4	0	5	5	8	wact-444	30	79.2593	20.0411
C. elegans (N2)	wact-444	15	18	0	0	0	15	3	0	0	16	2	0	0	wact-444	15	9.25926	8.48625
C. elegans (N2)	wact-444	7.5	18	0	0	0	18	0	0	0	18	0	0	0	wact-444	7.5	0	0
C. elegans (N2)	wact-444	3.75	18	0	0	0	18	0	0	0	18	0	0	0	wact-444	3.75	0	0
C. elegans (N2)	nementin-1	60	2	3	11	2	1	5	9	3	2	1	13	2	nementin-1	60	90.7407	3.2075
C. elegans (N2)	nementin-1	30	6	7	4	0	5	6	7	0	9	3	6	0	nementin-1	30	62.3094	11.3033
C. elegans (N2)	nementin-1	15	15	3	0	0	16	2	0	0	18	2	1	0	nementin-1	15	14.0212	2.78721
C. elegans (N2)	nementin-1	7.5	18	0	0	0	16	2	0	0	18	0	0	0	nementin-1	7.5	3.7037	6.415
C. elegans (N2)	nementin-1	3.75	18	0	0	0	18	0	0	0	18	0	0	0	nementin-1	3.75	0	0
C. elegans (N2)	wact-10	3.75	18	0	0	0	17	1	0	0	18	0	0	0	wact-10	3.75	1.85185	3.2075
C. elegans (N2)	wact-10	7.5	17	1	0	0	18	0	0	0	18	0	0	0	wact-10	7.5	1.85185	3.2075
C. elegans (N2)	wact-10	15	5	10	3	0	10	7	1	0	9	9	0	0	wact-10	15	55.5556	14.6986
C. elegans (N2)	wact-10	30	0	3	5	10	0	2	5	11	0	4	8	6	wact-10	30	100	0
C. elegans (N2)	wact-10	60	0	0	1	17	0	0	0	18	0	0	2	16	wact-10	60	100	0

## Sheet: Fig 3B. Pristi motor - wact
scoring method: ~25 young adult animals were transferred to 24-well plates containing 1mL of MYOB medium with 2% agar containing the indicated drug that was mixed by vortexing in the molten media with 1% DMSO with 25uL of saturated E. coli OP50 as a food source that is allowed to grow overnight. Animals were scored 80 minutes after transfer to wells. 18 animals per condition were scored after a l…
Pristionchus pacificus Egl-Unc wactive experiments; all experiments were conducted in January 2021
strain	molecule	concentration	rep 1 no phene	rep 1 RB1	rep 1 RB2	rep 1 RB3	rep 2 no phene	rep 2 RB1	rep 2 RB2	rep 2 RB3	rep 3 no phene	rep 3 RB1	rep 3 RB2	rep 3 RB3	concentration	% convulsive phene (paralyzed correlation scoring)	STDEV
Pristionchus pacificus (PS312)	DMSO	-	18	0	0	0	18	0	0	0	18	0	0	0	0	0	0
Pristionchus pacificus (PS312)	wact-13	3.75	18	0	0	0	18	0	0	0	18	0	0	0	3.75	0	0
Pristionchus pacificus (PS312)	wact-13	7.5	18	0	0	0	18	0	0	0	18	0	0	0	7.5	0	0
Pristionchus pacificus (PS312)	wact-13	15	18	0	0	0	18	0	0	0	18	0	0	0	15	0	0
Pristionchus pacificus (PS312)	wact-13	30	18	0	0	0	18	0	0	0	18	0	0	0	30	0	0
Pristionchus pacificus (PS312)	wact-13	60	11	7	0	0	16	2	0	0	15	3	0	0	60	22.2222	14.6986
Pristionchus pacificus (PS312)	wact-15	3.75	18	0	0	0	18	0	0	0	18	0	0	0	3.75	0	0
Pristionchus pacificus (PS312)	wact-15	7.5	18	0	0	0	17	1	0	0	18	0	0	0	7.5	1.85185	3.2075
Pristionchus pacificus (PS312)	wact-15	15	14	2	1	0	8	2	6	0	9	6	3	0	15	39.2157	18.679
Pristionchus pacificus (PS312)	wact-15	30	1	6	7	4	2	7	4	5	2	8	6	2	30	90.7407	3.2075
Pristionchus pacificus (PS312)	wact-15	60	1	3	8	6	0	7	5	6	0	5	6	7	60	98.1481	3.2075
Pristionchus pacificus (PS312)	nementin-1	3.75	18	0	0	0	18	0	0	0	18	0	0	0	3.75	0	0
Pristionchus pacificus (PS312)	nementin-1	7.5	15	3	0	0	9	9	0	0	8	10	0	0	7.5	40.7407	21.033
Pristionchus pacificus (PS312)	nementin-1	15	3	15	0	0	3	14	1	0	4	13	1	0	15	81.4815	3.2075
Pristionchus pacificus (PS312)	nementin-1	30	3	9	4	2	1	12	3	2	2	2	10	3	30	88.671	5.56836
Pristionchus pacificus (PS312)	nementin-1	60	4	7	3	4	1	9	5	3	0	6	5	7	60	90.7407	11.5648
Pristionchus pacificus (PS312)	wact-120	3.75	18	0	0	0	18	0	0	0	18	0	0	0	3.75	0	0
Pristionchus pacificus (PS312)	wact-120	7.5	16	2	0	0	18	0	0	0	17	1	0	0	7.5	5.55556	5.55556
Pristionchus pacificus (PS312)	wact-120	15	6	4	4	6	6	11	1	0	9	5	4	0	15	62.2222	10.7152
Pristionchus pacificus (PS312)	wact-120	30	0	0	4	14	0	0	4	14	0	0	7	11	30	100	0
Pristionchus pacificus (PS312)	wact-120	60	0	0	2	16	0	0	8	10	0	1	11	6	60	100	0
Pristionchus pacificus (PS312)	wact-128	3.75	18	0	0	0	18	0	0	0	18	0	0	0	3.75	0	0
Pristionchus pacificus (PS312)	wact-128	7.5	18	0	0	0	18	0	0	0	18	0	0	0	7.5	0	0
Pristionchus pacificus (PS312)	wact-128	15	18	0	0	0	18	0	0	0	18	0	0	0	15	0	0
Pristionchus pacificus (PS312)	wact-128	30	18	0	0	0	17	1	0	0	16	2	0	0	30	5.55556	5.55556
Pristionchus pacificus (PS312)	wact-128	60	8	8	2	0	7	4	3	4	5	6	7	0	60	62.963	8.48625
Pristionchus pacificus (PS312)	wact-444	3.75	18	0	0	0	18	0	0	0	18	0	0	0	3.75	0	0
Pristionchus pacificus (PS312)	wact-444	7.5	18	0	0	0	18	0	0	0	18	0	0	0	7.5	0	0
Pristionchus pacificus (PS312)	wact-444	15	15	2	1	0	16	2	0	0	16	2	0	0	15	12.963	3.2075
Pristionchus pacificus (PS312)	wact-444	30	7	11	0	0	9	9	0	0	8	10	0	0	30	55.5556	5.55556
Pristionchus pacificus (PS312)	wact-444	60	0	18	0	0	2	16	0	0	2	16	0	0	60	92.5926	6.415
Pristionchus pacificus (PS312)	wact-10	3.75	18	0	0	0	18	0	0	0	18	0	0	0	3.75	0	0
Pristionchus pacificus (PS312)	wact-10	7.5	18	0	0	0	18	0	0	0	18	0	0	0	7.5	0	0
Pristionchus pacificus (PS312)	wact-10	15	18	0	0	0	18	0	0	0	18	0	0	0	15	0	0
Pristionchus pacificus (PS312)	wact-10	30	18	0	0	0	18	0	0	0	18	0	0	0	30	0	0
Pristionchus pacificus (PS312)	wact-10	60	18	0	0	0	15	0	1	2	15	0	0	3	60	11.1111	9.6225

## Sheet: Fig 3B. R-diutinus motor - wact
scoring method: ~25 young adult animals were transferred to 24-well plates containing 1mL of MYOB medium with 2% agar containing the indicated drug that was mixed by vortexing in the molten media with 1% DMSO with 25uL of saturated E. coli OP50 as a food source that is allowed to grow overnight. Animals were scored 80 minutes after transfer to wells. 18 animals per condition were scored after a l…
Rhabditophanes diutinus Egl-Unc wactive experiments; all experiments were conducted in January 2021
strain	molecule	concentration	rep 1 no paralysis phenotype	rep 1 phenotype 1	rep 1 phenotype 2	rep 1 phenotype 3	rep 2 no paralysis phenotype	rep 2 phenotype 1	rep 2 phenotype 2	rep 2 phenotype 3	rep 3 no paralysis phenotype	rep 3 phenotype 1	rep 3 phenotype 2	3 phenotype 3	molecule	concentration	% convulsive phene	STDEV
Rhabditophanes diutinus (KR3021)	wact-13	3.75	18	0	0	0	18	0	0	0	18	0	0	0	wact-13	3.75	0	0
Rhabditophanes diutinus (KR3021)	wact-13	7.5	15	3	0	0	18	0	0	0	18	0	0	0	wact-13	7.5	5.55556	9.6225
Rhabditophanes diutinus (KR3021)	wact-13	15	12	6	0	0	12	6	0	0	14	3	1	0	wact-13	15	29.6296	6.415
Rhabditophanes diutinus (KR3021)	wact-13	30	8	6	3	1	8	5	5	0	9	8	1	0	wact-13	30	53.7037	3.2075
Rhabditophanes diutinus (KR3021)	wact-13	60	9	3	4	2	10	4	3	1	7	3	7	1	wact-13	60	51.8519	8.48625
Rhabditophanes diutinus (KR3021)	wact-15	3.75	18	0	0	0	18	0	0	0	18	0	0	0	wact-15	3.75	0	0
Rhabditophanes diutinus (KR3021)	wact-15	7.5	18	0	0	0	18	0	0	0	18	0	0	0	wact-15	7.5	0	0
Rhabditophanes diutinus (KR3021)	wact-15	15	13	3	2	0	14	4	0	0	15	3	0	0	wact-15	15	22.2222	5.55556
Rhabditophanes diutinus (KR3021)	wact-15	30	0	5	8	5	0	4	10	4	0	1	13	4	wact-15	30	100	0
Rhabditophanes diutinus (KR3021)	wact-15	60	0	0	1	17	0	0	0	18	0	0	0	18	wact-15	60	100	0
Rhabditophanes diutinus (KR3021)	nementin-1	3.75	0	0	0	18	0	0	0	18	0	0	0	18	nementin-1	3.75	100	0
Rhabditophanes diutinus (KR3021)	nementin-1	7.5	0	0	0	18	0	0	0	18	0	0	0	18	nementin-1	7.5	100	0
Rhabditophanes diutinus (KR3021)	nementin-1	15	0	0	0	18	0	0	0	18	0	0	0	18	nementin-1	15	100	0
Rhabditophanes diutinus (KR3021)	nementin-1	30	0	0	5	13	0	0	0	18	0	0	1	17	nementin-1	30	100	0
Rhabditophanes diutinus (KR3021)	nementin-1	60	1	4	8	5	0	2	14	2	0	2	16	0	nementin-1	60	98.1481	3.2075
Rhabditophanes diutinus (KR3021)	wact-120	3.75	5	13	0	0	9	9	0	0	13	5	0	0	wact-120	3.75	50	22.2222
Rhabditophanes diutinus (KR3021)	wact-120	7.5	1	15	2	0	4	13	1	0	8	10	0	0	wact-120	7.5	75.9259	19.5105
Rhabditophanes diutinus (KR3021)	wact-120	15	0	5	13	0	0	4	14	0	0	6	12	0	wact-120	15	100	0
Rhabditophanes diutinus (KR3021)	wact-120	30	0	2	16	0	0	3	15	0	0	4	14	0	wact-120	30	100	0
Rhabditophanes diutinus (KR3021)	wact-120	60	0	0	9	9	0	0	12	6	0	0	15	3	wact-120	60	100	0
Rhabditophanes diutinus (KR3021)	wact-128	3.75	18	0	0	0	18	0	0	0	180	0	0	0	wact-128	3.75	0	0
Rhabditophanes diutinus (KR3021)	wact-128	7.5	18	0	0	0	18	0	0	0	18	0	0	0	wact-128	7.5	0	0
Rhabditophanes diutinus (KR3021)	wact-128	15	18	0	0	0	18	0	0	0	18	0	0	0	wact-128	15	0	0
Rhabditophanes diutinus (KR3021)	wact-128	30	15	2	1	0	14	4	0	0	15	3	0	0	wact-128	30	18.5185	3.2075
Rhabditophanes diutinus (KR3021)	wact-128	60	0	2	4	12	0	3	4	11	0	1	13	4	wact-128	60	100	0
Rhabditophanes diutinus (KR3021)	wact-444	3.75	18	0	0	0	18	0	0	0	18	0	0	0	wact-444	3.75	0	0
Rhabditophanes diutinus (KR3021)	wact-444	7.5	15	3	0	0	14	4	0	0	15	3	0	0	wact-444	7.5	18.5185	3.2075
Rhabditophanes diutinus (KR3021)	wact-444	15	0	2	3	13	0	4	7	7	0	4	10	4	wact-444	15	100	0
Rhabditophanes diutinus (KR3021)	wact-444	30	0	0	0	18	0	0	0	18	0	0	1	17	wact-444	30	100	0
Rhabditophanes diutinus (KR3021)	wact-444	60	0	0	0	18	0	0	0	18	0	0	0	18	wact-444	60	100	0
Rhabditophanes diutinus (KR3021)	wact-10	3.75	18	0	0	0	18	0	0	0	18	0	0	0	wact-10	3.75	0	0
Rhabditophanes diutinus (KR3021)	wact-10	7.5	15	2	1	0	17	1	0	0	13	5	0	0	wact-10	7.5	16.6667	11.1111
Rhabditophanes diutinus (KR3021)	wact-10	15	0	8	2	8	4	9	5	0	0	10	7	1	wact-10	15	92.5926	12.83
Rhabditophanes diutinus (KR3021)	wact-10	30	0	0	0	18	0	0	0	18	0	0	0	18	wact-10	30	100	0
Rhabditophanes diutinus (KR3021)	DMSO	-	18	0	0	0	18	0	0	0	18	0	0	0	DMSO	0	0	0

## Sheet: Fig 3B. C.e, P.p. R.d lethality
scoring method: ~20 L1 larvae were added to wells containing 50 uL of the indicated compound treatment with 0.6% DMSO, HB101 E. coli bacteria as a food source in nematode growth medium. The number of L4/adult worms after 3 days of growth and the number of larvae younger than L4 were counted. Reported data are the fraction of larvae that develop to L4/adulthood relative to control (0.6% DMSO).
Free living nematode lethality experiments
				bio rep 1				bio rep 2				bio rep 3				* reporting the control normalized % of animals that develop to L4 or older.
nematode	Address	compound	conc (uM)	rep1 As	Rep1Ls	rep2As	rep2Ls	rep1 As	Rep1Ls	rep2As	rep2Ls	rep1 As	Rep1Ls	rep2As	rep2Ls	average	STDEV
P. pacificus	B07	wact-13	60	0	0	0	0	0	0	0	0	0	0	0	0	0	0
P. pacificus	B08	wact-13	30	0	0	0	0	0	0	0	0	0	0	0	0	0	0
P. pacificus	B09	wact-13	15	0	0	0	0	0	0	0	0	0	0	0	0	0	0
P. pacificus	B10	wact-13	7.5	17	0	15	0	11	0	8	3	12	0	13	0	65.8309	7.38313
P. pacificus	B11	wact-13	3.75	18	0	19	0	17	0	20	0	22	0	19	0	98.4868	8.28855
P. pacificus	B12	wact-13	1.875	14	0	17	0	27	0	17	0	24	0	19	0	100.437	21.6202
P. pacificus	C08	wact-15	30	0	0	0	0	0	0	0	0	0	0	0	0	0	0
P. pacificus	C09	wact-15	15	14	5	8	7	4	7	2	6	3	0	1	0	28.8386	12.5747
P. pacificus	C10	wact-15	7.5	12	0	18	0	11	0	16	0	17	0	25	0	84.1852	22.8822
P. pacificus	C11	wact-15	3.75	20	0	18	0	19	0	19	0	23	0	23	0	104.213	2.64339
P. pacificus	C12	wact-15	1.875	19	0	19	0	22	1	16	0	23	0	22	0	103.426	8.36593
P. pacificus	D07	wact-120	60	0	0	0	0	0	0	0	0	0	0	0	0	0	0
P. pacificus	D08	wact-120	30	0	0	0	0	0	0	0	0	0	0	0	0	0	0
P. pacificus	D09	wact-120	15	0	0	0	0	0	0	0	0	0	0	0	0	0	0
P. pacificus	D10	wact-120	7.5	0	4	0	0	6	1	0	2	6	0	6	0	14.577	7.25238
P. pacificus	D11	wact-120	3.75	17	0	19	0	21	0	18	0	26	0	22	0	104.773	10.7238
P. pacificus	D12	wact-120	1.875	15	0	27	0	28	0	20	0	27	0	19	0	116.498	34.4386
P. pacificus	E07	wact-128	60	0	0	0	0	0	7	0	0	0	0	0	0	0	0
P. pacificus	E08	wact-128	30	0	2	0	0	0	0	0	0	0	0	0	0	0	0
P. pacificus	E09	wact-128	15	0	1	0	1	0	3	0	0	0	0	0	0	0	0
P. pacificus	E10	wact-128	7.5	0	9	0	7	0	7	0	3	0	5	0	3	0	0
P. pacificus	E11	wact-128	3.75	5	4	10	0	23	0	14	0	17	0	14	0	70.0521	20.8277
P. pacificus	E12	wact-128	1.875	15	2	16	0	28	0	21	0	20	0	22	0	103.923	12.0099
P. pacificus	F07	wact-444	60	0	0	0	0	0	0	0	0	0	0	0	0	0	0
P. pacificus	F08	wact-444	30	0	0	0	0	0	0	0	0	0	0	0	0	0	0
P. pacificus	F09	wact-444	15	0	6	0	3	0	0	0	0	0	2	0	0	0	0
P. pacificus	F10	wact-444	7.5	11	0	13	0	21	0	10	5	18	0	20	0	78.8469	18.1665
P. pacificus	F11	wact-444	3.75	16	0	18	0	18	0	19	0	22	0	22	0	98.0453	3.85212
P. pacificus	F12	wact-444	1.875	16	0	15	0	24	0	18	0	21	0	19	0	96.3655	10.8012
P. pacificus	G07	wact-10	60	0	3	0	0	0	2	0	0	0	0	0	0	0	0
P. pacificus	G08	wact-10	30	0	5	0	0	0	1	0	1	0	0	0	0	0	0
P. pacificus	G09	wact-10	15	0	9	0	2	0	7	0	3	0	1	0	0	0	0
P. pacificus	G10	wact-10	7.5	8	5	8	4	7	5	5	1	0	3	0	5	25.2097	2.41746
P. pacificus	G11	wact-10	3.75	16	0	12	0	20	0	19	0	18	3	21	0	90.2102	9.83617
P. pacificus	G12	wact-10	1.875	12	0	15	0	25	0	21	0	22	0	18	0	96.0459	13.2542
P. pacificus	H07	DMSO ctrl	-	18	0	14	0	20	0	15	0	22	0	19	0	92.1045	14.6711
P. pacificus	H08	DMSO ctrl	-	18	0	16	0	19	0	21	0	24	0	19	0	99.822	10.6286
P. pacificus	H09	DMSO ctrl	-	21	0	17	0	15	0	18	0	14	0	20	0	90.4908	15.5943
P. pacificus	H10	DMSO ctrl	-	19	0	20	0	18	0	22	0	27	0	27	0	113.156	6.15661
P. pacificus	H11	DMSO ctrl	-	16	0	20	0	17	0	21	0	22	0	22	0	100.769	10.1217
P. pacificus	H12	DMSO ctrl	-	17	0	18	0	24	0	24	0	19	0	19	0	103.657	1.32169
P. pacificus	A01	nementin-1	60	0	0	0	0	0	0	0	0	0	0	0	0	0	0
P. pacificus	A02	nementin-1	30	0	0	0	0	0	0	0	0	0	0	0	0	0	0
P. pacificus	A03	nementin-1	15	4	0	2	0	1	0	3	0	1	0	1	0	10.6011	5.06085
P. pacificus	A04	nementin-1	7.5	12	0	14	0	12	0	17	0	12	0	25	0	78.2192	23.1632
P. pacificus	A05	nementin-1	3.75	17	0	18	0	22	0	24	0	20	0	23	0	105.885	7.07982
P. pacificus	A06	nementin-1	1.875	18	0	18	0	23	0	18	0	28	0	20	0	106.483	14.9521
C. elegans (N2 strain)	B07	wact-13	60	0	0	0	0	0	0	0	0	0	0	0	0	0	0
C. elegans (N2 strain)	B08	wact-13	30	0	0	0	0	0	0	0	0	0	0	0	0	0	0
C. elegans (N2 strain)	B09	wact-13	15	0	0	0	0	0	0	0	0	0	0	0	0	0	0
C. elegans (N2 strain)	B10	wact-13	7.5	1	1	0	0	0	2	0	1	1	0	0	0	1.33148	1.883
C. elegans (N2 strain)	B11	wact-13	3.75	15	2	25	0	22	0	19	0	12	0	28	0	81.3414	26.7717
C. elegans (N2 strain)	B12	wact-13	1.875	21	0	24	0	23	0	24	0	30	0	25	0	98.0431	8.29622
C. elegans (N2 strain)	C07	wact-15	60	ND	ND	Nd	ND	ND	ND	ND	ND	ND	ND	ND	ND	#VALUE!	#VALUE!
C. elegans (N2 strain)	C08	wact-15	30	0	0	0	4	0	8	0	0	4	0	0	0	2.37389	3.35718
C. elegans (N2 strain)	C09	wact-15	15	0	0	0	3	0	0	0	1	0	0	0	1	0	0
C. elegans (N2 strain)	C10	wact-15	7.5	0	10	2	11	1	10	0	18	6	8	8	2	10.4696	4.73463
C. elegans (N2 strain)	C11	wact-15	3.75	21	0	24	0	23	0	19	0	21	0	29	0	91.651	13.72
C. elegans (N2 strain)	C12	wact-15	1.875	23	0	21	0	22	0	22	0	26	0	32	0	97.0307	7.12318
C. elegans (N2 strain)	D07	wact-120	60	0	0	0	0	0	0	0	0	0	0	0	0	0	0
C. elegans (N2 strain)	D08	wact-120	30	0	0	0	0	0	3	0	2	0	0	0	0	0	0
C. elegans (N2 strain)	D09	wact-120	15	0	11	1	8	6	4	5	5	15	4	20	0	29.0438	6.20882
C. elegans (N2 strain)	D10	wact-120	7.5	20	1	22	0	20	2	22	0	30	0	24	0	91.8109	9.06045
C. elegans (N2 strain)	D11	wact-120	3.75	23	0	24	0	20	0	24	0	28	0	32	0	100.432	8.27544
C. elegans (N2 strain)	D12	wact-120	1.875	20	0	22	0	23	0	26	0	29	0	30	0	99.5728	5.83261
C. elegans (N2 strain)	E07	wact-128	60	0	13	0	7	0	9	0	8	0	9	0	0	0	0
C. elegans (N2 strain)	E08	wact-128	30	0	15	0	17	0	12	0	12	0	12	0	4	0	0
C. elegans (N2 strain)	E09	wact-128	15	0	14	0	11	0	14	0	13	0	10	0	9	0	0
C. elegans (N2 strain)	E10	wact-128	7.5	17	0	9	10	9	9	16	5	12	3	6	9	46.994	20.1659
C. elegans (N2 strain)	E11	wact-128	3.75	19	0	21	0	18	0	25	0	18	0	22	0	82.7112	12.2251
C. elegans (N2 strain)	E12	wact-128	1.875	19	0	24	0	25	0	27	0	24	0	20	0	93.4635	10.513
C. elegans (N2 strain)	F07	wact-444	60	0	0	0	0	0	0	0	0	0	0	0	0	0	0
C. elegans (N2 strain)	F08	wact-444	30	0	0	0	0	0	0	0	0	0	0	0	0	0	0
C. elegans (N2 strain)	F09	wact-444	15	8	12	10	7	15	3	16	1	4	0	15	3	45.793	12.2883
C. elegans (N2 strain)	F10	wact-444	7.5	18	0	17	0	20	0	24	0	24	0	23	0	83.8604	5.75755
C. elegans (N2 strain)	F11	wact-444	3.75	21	0	24	0	19	0	25	0	27	0	25	0	94.2079	10.6215
C. elegans (N2 strain)	F12	wact-444	1.875	22	0	23	0	20	0	21	0	28	0	24	0	92.1531	5.36952
C. elegans (N2 strain)	G07	wact-10	60	0	0	0	0	0	0	0	0	0	0	0	0	0	0
C. elegans (N2 strain)	G08	wact-10	30	0	0	0	0	0	0	0	0	0	0	0	0	0	0
C. elegans (N2 strain)	G09	wact-10	15	0	0	0	0	0	0	0	0	0	0	0	0	0	0
C. elegans (N2 strain)	G10	wact-10	7.5	0	2	0	7	0	0	3	5	0	4	0	1	2.05479	2.90592
C. elegans (N2 strain)	G11	wact-10	3.75	21	0	24	0	18	4	28	0	23	0	25	0	93.2038	14.4961
C. elegans (N2 strain)	G12	wact-10	1.875	24	0	21	0	23	0	25	0	25	0	25	0	95.7606	5.06838
C. elegans (N2 strain)	H07	DMSO ctrl	ctrl	25	0	23	0	30	0	22	0	27	0	26	0	102.495	10.6758
C. elegans (N2 strain)	H08	DMSO ctrl	ctrl	24	0	23	0	25	0	28	0	25	0	25	0	100.661	3.94962
C. elegans (N2 strain)	H09	DMSO ctrl	ctrl	22	0	21	0	24	0	25	0	31	0	30	0	101.498	2.85164
C. elegans (N2 strain)	H10	DMSO ctrl	ctrl	19	0	26	0	23	0	25	0	28	0	28	0	99.3215	9.24318
C. elegans (N2 strain)	H11	DMSO ctrl	ctrl	21	0	24	0	22	0	22	0	32	0	28	0	98.9556	6.48828
C. elegans (N2 strain)	H12	DMSO ctrl	ctrl	22	0	21	0	23	0	23	0	28	0	29	0	97.0691	1.883
C. elegans (N2 strain)	A01	nementin-1	60	0	0	0	0	0	0	0	0	0	0	0	0	0	0
C. elegans (N2 strain)	A02	nementin-1	30	0	0	0	0	0	0	0	0	0	0	0	0	0	0
C. elegans (N2 strain)	A03	nementin-1	15	0	0	0	0	0	0	0	0	0	0	0	0	0	0
C. elegans (N2 strain)	A04	nementin-1	7.5	20	0	23	0	23	0	19	0	15	2	26	0	84.8338	16.2379
C. elegans (N2 strain)	A05	nementin-1	3.75	22	0	22	0	25	0	22	0	25	0	24	0	93.7442	3.74521
C. elegans (N2 strain)	A06	nementin-1	1.875	19	0	15	0	19	0	23	0	25	0	28	0	85.3134	10.5672
R. diutinus	B07	wact-13	60	0	0			0	0			0	0			0	0
R. diutinus	B08	wact-13	30	0	0			0	0			0	0			0	0
R. diutinus	B09	wact-13	15	0	0			0	0			0	0			0	0
R. diutinus	B10	wact-13	7.5	0	0			0	1			0	0			0	0
R. diutinus	B11	wact-13	3.75	0	1			0	2			4	1			10.1266	17.5398
R. diutinus	B12	wact-13	1.875	12	1			13	1			10	2			89.4624	12.7576
R. diutinus	C08	wact-15	30	8	1			13	1			14	1			89.4624	24.9844
R. diutinus	C09	wact-15	15	15	2			12	0			14	1			104.587	10.3197
R. diutinus	C10	wact-15	7.5	12	1			14	2			12	0			97.1231	10.3644
R. diutinus	C11	wact-15	3.75	13	2			15	1			16	2			112.379	12.0418
R. diutinus	C12	wact-15	1.875	13	2			13	2			11	1			94.5257	9.59625
R. diutinus	D07	wact-120	60	0	0			0	0			0	0			0	0
R. diutinus	D08	wact-120	30	0	0			0	0			0	0			0	0
R. diutinus	D09	wact-120	15	0	0			0	0			0	0			0	0
R. diutinus	D10	wact-120	7.5	8	3			3	2			7	1			45.7669	19.7589
R. diutinus	D11	wact-120	3.75	11	4			8	1			12	2			79.0071	14.9272
R. diutinus	D12	wact-120	1.875	14	1			12	2			15	1			104.587	10.3197
R. diutinus	E07	wact-128	60	0	0			0	0			0	0			0	0
R. diutinus	E08	wact-128	30	0	0			0	0			0	0			0	0
R. diutinus	E09	wact-128	15	0	0			0	0			0	0			0	0
R. diutinus	E10	wact-128	7.5	0	0			0	0			0	0			0	0
R. diutinus	E11	wact-128	3.75	0	0			0	0			0	0			0	0
R. diutinus	E12	wact-128	1.875	9	1			11	2			2	2			56.4195	36.7458
R. diutinus	F07	wact-444	60	0	0			0	0			0	0			0	0
R. diutinus	F08	wact-444	30	0	0			0	0			0	0			0	0
R. diutinus	F09	wact-444	15	0	0			0	0			0	0			0	0
R. diutinus	F10	wact-444	7.5	0	0			0	0			0	0			0	0
R. diutinus	F11	wact-444	3.75	2	1			8	2			6	5			41.0324	23.8991
R. diutinus	F12	wact-444	1.875	11	3			14	1			10	3			89.5282	17.3622
R. diutinus	G07	wact-10	60	0	0			0	0			0	0			0	0
R. diutinus	G08	wact-10	30	0	0			0	0			0	0			0	0
R. diutinus	G09	wact-10	15	0	0			0	0			0	0			0	0
R. diutinus	G10	wact-10	7.5	0	0			0	0			0	0			0	0
R. diutinus	G11	wact-10	3.75	0	0			0	0			0	0			0	0
R. diutinus	G12	wact-10	1.875	0	0			0	0			0	0			0	0
R. diutinus	H07	DMSO ctrl	ctrl	13	1			14	1			12	2			99.6548	9.01117
R. diutinus	H08	DMSO ctrl	ctrl	15	2			15	0			12	3			107.315	14.0869
R. diutinus	H09	DMSO ctrl	ctrl	12	1			10	1			16	1			96.8601	22.3544
R. diutinus	H10	DMSO ctrl	ctrl	12	4			12	2			11	2			89.3967	5.20468
R. diutinus	H11	DMSO ctrl	ctrl	13	0			13	0			14	1			102.121	3.86361
R. diutinus	H12	DMSO ctrl	ctrl	14	3			13	1			14	0			104.652	2.90431
R. diutinus	A01	nementin-1	60	0	0			0	0			0	0			0	0
R. diutinus	A02	nementin-1	30	0	0			0	0			0	0			0	0
R. diutinus	A03	nementin-1	15	0	0			0	0			0	0			0	0
R. diutinus	A04	nementin-1	7.5	0	0			0	0			0	0			0	0
R. diutinus	A05	nementin-1	3.75	0	0			0	0			0	0			0	0
R. diutinus	A06	nementin-1	1.875	0	0			0	0			4	0			10.1266	17.5398

## Sheet: Fig 3B. Danio r. round 1 test
		rep 1	reporting % effect				rep 2	reporting % effect				rep 3	reporting % effect				Average
mol	conc	Any morphological, heart, other phenotype or development phenotype	morphological defect (%	heartbeat phenotype (%)	speed (mm/s)	speed SD (mm/s)	Any morphological, heart, other phenotype or development phenotype	morphological defect (%	heartbeat phenotype (%)	speed (mm/s)	speed SD (mm/s)	Any morphological, heart, other phenotype or development phenotype	morphological defect (%	heartbeat phenotype (%)	speed (mm/s)	speed SD (mm/s)	Any morphological, heart, other phenotype or development phenotype	SD any morphological, heart, other phenotype or development phenotype	morphological defect (%)	heartbeat phenotype	speed (mm/s)	speed SD (mm/s)
DMSO	-	0	0	0	3.09859	0.691393	0	0		2.90635	0.99406	0	0		2.73328	0.509345	0	0	0	0	2.91274	0.182736	100	0
wact-120	45	100	100	16.6667	1.08305	0.868911	100	100	0	0.624832	0.695079	100	100	0	0.645932	0.819008	100	0	100	5.55556	0.784605	0.258678	26.6947	7.23109
wact-120	15	100	100	0	1.72137	0.576163	100	100	0	1.62675	0.71378	100	100	0	0.897828	0.766437	100	0	100	0	1.41532	0.450649	48.1246	13.2316
wact-120	5	0	0	0	1.747	0.7157	100	0	0	1.90168	1.14321	100	0	0	1.58006	0.568369	66.6667	57.735	0	0	1.74291	0.16085	59.8735	4.86634
wact-128	45	0	0	0	2.12174	0.319925	0	0	0	2.19465	0.608356	0	0	0	2.09852	0.496958	0	0	0	0	2.1383	0.0501594	73.5877	4.47303
wact-128	15	0	0	0	2.01144	0.52404	0	0	0	2.13088	0.428286	0	0	0	1.97205	0.50637	0	0	0	0	2.03812	0.0827108	70.1275	4.5521
wact-128	5	0	0	0	2.00465	0.749933	0	0	0	2.46394	0.855283	0	0	0	1.99493	0.745292	0	0	0	0	2.15451	0.26802	74.1534	10.0918
wact-13	45	0	0	0	3.06809	1.07392	0	0	0	3.67133	0.624503	0	0	0	3.47596	0.472677	0	0	0	0	3.40513	0.307797	117.503	16.0159
wact-13	15	0	0	0	3.8319	0.710896	0	0	0	3.66914	0.480716	0	0	0	3.70523	0.334091	0	0	0	0	3.73542	0.0854795	128.49	6.2565
wact-13	5	0	0	0	3.00387	0.504094	0	0	0	3.53008	1.18231	0	0	0	2.77519	0.296919	0	0	0	0	3.10305	0.387093	106.646	13.0339
wact-15	15	0	0	0	3.06363	0.749112	0	0	0	3.22538	0.499198	0	0	0	3.08809	0.817786	0	0	0	0	3.1257	0.0871893	107.61	7.63353
wact-15	5	0	0	0	2.55597	0.412213	0	0	0	3.10505	0.729669	0	0	0	2.82919	0.511011	0	0	0	0	2.83007	0.274542	97.6113	13.2022
wact-15	5	0	0	0	4.1612	0.617256	0	0	0	3.23675	0.705621	0	0	0	2.54065	0.740859	0	0	0	0	3.31287	0.81295	112.871	20.7115
wact-444	45	0	0	0	3.63826	1.13795	0	0	0	3.1321	0.662477	0	0	0	2.93638	0.807419	0	0	0	0	3.23558	0.362204	110.872	5.67087
wact-444	15	0	0	0	3.21847	1.0674	0	0	0	3.76368	1.1615	0	0	0	2.68586	0.559686	0	0	0	0	3.22267	0.538918	110.544	16.6523
wact-444	5	0	0	0	4.1612	0.617256	0	0	0	3.23675	0.705621	0	0	0	2.54065	0.740859	0	0	0	0	3.31287	0.81295	112.871	20.7115
Nementin-1	45	0	0	0	2.84007	0.611273	0	0	0	2.82821	0.845833	16.6667	16.6667	16.6667	2.65228	1.39888	5.55556	9.6225	5.55556	5.55556	2.77352	0.105168	95.3348	3.18803
Nementin-1	15	0	0	0	3.19483	0.936827	0	0	0	2.76014	0.970348	0	0	0	2.98399	0.838836	0	0	0	0	2.97965	0.217376	102.416	7.12658
Nementin-1	5	0	0	0	2.65795	0.465196	0	0	0	2.44516	0.386261	0	0	0	3.01253	1.00497	0	0	0	0	2.70521	0.286623	93.3758	14.6077

## Sheet: Fig 3B. Danio r. round 2 test
		rep 1	reporting % effect				rep 2	reporting % effect				rep 3	reporting % effect				Average
Identifier	Conc	Any morphological, heart, other phenotype or development phenotype	morphological defect (%	heartbeat phenotype (%)	speed (mm/s)	speed SD (mm/s)	Any morphological, heart, other phenotype or development phenotype	morphological defect (%	heartbeat phenotype (%)	speed (mm/s)	speed SD (mm/s)	Any morphological, heart, other phenotype or development phenotype	morphological defect (%	heartbeat phenotype (%)	speed (mm/s)	speed SD (mm/s)	Any morphological, heart, other phenotype or development phenotype	SD any morphological, heart, other phenotype or development phenotype	morphological defect (%)	heartbeat phenotype	speed (mm/s)	speed SD (mm/s)	normalized speed	normalized speed SD
0.4% DMSO		0	0	0	3.02459	0.450508	0	0	0	3.24458	0.682717	0	0	0	2.87547	0.65338	0	0	0	0	3.04821	0.185687	100	0
wact-10	15uM	100	0	0	2.39737	0.444749	100	0	0	2.6165	0.389527	100	0	0	2.48679	0.406231	100	0	0	0	2.50022	0.110182	82.1293	3.83302
wact-10	45uM	100	0	100	0	0	100	0	100	0	0	100	0	100	0	0	100	0	0	100	0	0	0	0
wact-10	5uM	0	0	0	3.0417	0.590876	0	0	0	3.72981	0.986619	0	0	0	2.9253	0.302893	0	0	0	0	3.23227	0.434795	105.751	7.99204

## Sheet: Fig 3B. HEK293 lethality
notes: data are the normalized mean of 3 biological replicates conducted in singlet; data are normalized to 12 controls on each plate and below is shown the normalized mean and SD. LD50s are calculated using graphpad prism 4-parameter [inhibitor]vs response non-linear fit. Unstable signifies that the LD50 was not calculable (likely the molecule was not active).
		mean normalized response (%)								Standard deviation
Jamie test Feb 2021		concentration (uM)								concentration (uM)
molecule	LD50 (uM - GraphPad) - unstable means Graphpad was unable to calculate an LD50 based on the 4-parameter [inhibitor]/response constrained with a top of 100% and bottom of 0%. Most likely because no effect.	60	30	15	7.5	3.75	1.875	0.9375	0	60	30	15	7.5	3.75	1.875	0.9375	0
wact-120	Unstable	98.5281	108.85	114.139	109.573	113.16	107.655	111.5	98.7612	8.99891	5.31445	1.45609	6.6281	7.00491	4.13105	2.36843	5.94446
wact-128	297.5	96.4947	95.3333	105.62	100.878	105.068	100.356	107.976	102.908	7.53017	7.03757	9.75761	7.84799	7.51694	1.56753	4.54072	2.27247
wact-13	Unstable	104.476	107.411	108.765	105.858	104.864	101.435	101.718	89.1705	7.43734	6.22933	4.58577	4.02132	2.19253	1.73397	2.36218	8.31377
wact-15	129.9	85.9181	92.1786	104.967	108.528	113.98	109.112	111.878	94.9043	4.62135	1.53925	0.124624	1.39583	2.17885	3.6354	1.60977	6.48323
wact-444	75.56	80.9506	99.3519	113.048	111.983	109.775	106.57	106.611	104.984	19.3064	7.60476	3.17495	6.49746	5.50185	4.88538	3.3857	0.672725
Jamie test Feb 2021
molecule	LD50 (uM) - unstable means graphpad was unable to calculate an LD50 based on the 4-parameter [inhibitor]/response constrained with a top of 100% and bottom of 0%.	60	30	15	7.5	3.75	1.875	0.9375	0	60	30	15	7.5	3.75	1.875	0.9375	0
wact-10		*precip	53.1139	81.9124	109.604	106.63	103.921	94.9267	97.1341	10.881	13.3187	19.8738	10.6459	6.21178	7.21459	6.34165	5.27023
wact-55		118.87	101.757	111.074	112.887	106.59	103.925	104.028	103.361	0.499929	11.0546	11.4695	14.7465	7.25041	7.13315	5.85775	5.20893
wact-120		105.266	97.2921	95.6779	101.439	102.971	98.1552	100.845	106.233	6.26763	8.1086	6.66154	8.43455	10.3955	6.07681	8.14033	7.48588
wact-128		89.1765	90.2855	91.927	103.345	99.8226	104.409	106.738	102.471	6.11379	3.84862	3.0443	6.86831	6.32625	7.55526	9.08354	2.22083
		mean normalized response (%)
	Jamie test Feb 2021	molecule conc (uM)	wact-120	wact-128	wact-13	wact-15	wact-444	wact-10
		LD50 (uM) - unstable means graphpad was unable to calculate an LD50 based on the 4-parameter [inhibitor]/response constrained with a top of 100% and bottom of 0%.	Unstable	297.5	Unstable	129.9	75.56	31.59
	concentration (uM)	60	98.5281	96.4947	104.476	85.9181	80.9506	-
		30	108.85	95.3333	107.411	92.1786	99.3519	54.7749
		15	114.139	105.62	108.765	104.967	113.048	85.2423
		7.5	109.573	100.878	105.858	108.528	111.983	112.915
		3.75	113.16	105.068	104.864	113.98	109.775	109.779
		1.875	107.655	100.356	101.435	109.112	106.57	107.193
		0.9375	111.5	107.976	101.718	111.878	106.611	97.7284
		0	98.7612	102.908	89.1705	94.9043	104.984	100
Standard deviation	concentration (uM)	60	8.99891	7.53017	7.43734	4.62135	19.3064	-
		30	5.31445	7.03757	6.22933	1.53925	7.60476	13.5338
		15	1.45609	9.75761	4.58577	0.124624	3.17495	25.6751
		7.5	6.6281	7.84799	4.02132	1.39583	6.49746	10.1098
		3.75	7.00491	7.51694	2.19253	2.17885	5.50185	2.39774
		1.875	4.13105	1.56753	1.73397	3.6354	4.88538	9.15097
		0.9375	2.36843	4.54072	2.36218	1.60977	3.3857	3.74994
		0	5.94446	2.27247	8.31377	6.48323	0.672725	0

## Sheet: Fig 3C. A-thaliana greening
	legend
	G = green (indistinguishable growth from control)
	Y/I = yellow or growth impaired
	concentration (µM)			concentration (µM)			concentration (µM)
	45			15			5
molecule	rep 1	rep 2	rep 3	rep 1	rep 2	rep 3	rep 1	rep 2	rep 3
solvent	G	G	G	G	G	G	G	G	G
nementin-1	G	G	G	G	G	G	G	G	G
wact-10	G	G	G	G	G	G	G	G	G
wact-13	G	G	G	G	G	G	G	G	G
wact-15	G	G	G	G	G	G	G	G	G
wact-120	G	G	G	G	G	G	G	G	G
wact-128	Y/I	Y/I	Y/I	Y/I	Y/I	Y/I	Y/I	Y/I	Y/I
wact-444	G	G	G	G	G	G	G	G	G

## Sheet: Fig. 3C. phene timecourse
molecule	strain	time	rep1 convulsion	rep2 convulsion	rep3 convulsion	Avg	SD	time	rep 1 nose	rep 2 nose	rep 3 nose	avg	SD
nementin-1 (60uM)	-	0	0	0	0	0	0		0	0		0	0
nementin-1 (60uM)	-	2	0	0	0	0	0	2	6	10	8	44.4444	11.1111
nementin-1 (60uM)	-	5	0	0	1	1.85185	3.2075	5	9	16	14	72.2222	20.0308
nementin-1 (60uM)	-	10	0	1	1	3.7037	3.2075	10	13	15	15	79.6296	6.415
nementin-1 (60uM)	-	20	4	8	5	31.4815	11.5648	20	14	11	10	64.8148	11.5648
nementin-1 (60uM)	-	40	5	9	10	44.4444	14.6986	40	9	5	5	35.1852	12.83
nementin-1 (60uM)	-	60	7	11	10	51.8519	11.5648	60	4	3	2	16.6667	5.55556
nementin-1 (60uM)	-	80	10	15	12	68.5185	13.9812	80	2	2	1	9.25926	3.2075
nementin-1 (60uM)	-	100	12	14	14	74.0741	6.415	100	1	1	0	3.7037	3.2075
nementin-1 (60uM)	-	120	10	14	13	68.5185	11.5648	120	2	0	0	3.7037	6.415
nementin-1 (60uM)	-	240	10	12	12	62.963	6.415	240	1	0	0	1.85185	3.2075
