# Supplementary material for: Egg-laying and locomotory screens with C. elegans yield a nematode-selective small molecule stimulator of neurotransmitter release
Source: Commun Biol. 2022 Aug 24;5:865. doi: 10.1038/s42003-022-03819-6 (PMC9402605; doi:10.1038/s42003-022-03819-6)
Supplement: Supplementary file 12 — Supplementary Data 3. [file 42003_2022_3819_MOESM12_ESM.xlsx]

## Sheet: Fig 4A. convulsion mutant data
convulsion scoring method: ~25 young adult animals were transferred to 24-well plates containing 1mL of MYOB medium with 2% agar containing the indicated drug that was mixed by vortexing in the molten media with 1% DMSO with 25uL of saturated E. coli OP50 as a food source that is allowed to grow overnight. Animals were scored 80 minutes after transfer to wells. 18 animals per condition were score…
Strain	genotype	molecule	concentration	date (yyy-mm-dd)	noconv	conv 1	conv 2	conv 3	date (yyy-mm-dd)	noconv	conv 1	conv 2	conv 3	date (yyy-mm-dd)	noconv	conv 1	conv 2	conv 3	date (dd/mm/yy)	noconv	conv 1	conv 2	conv 3		%conv 2 + conv 3	SEMconv 2 + conv 3
N2	-	nementin-1	60	2019-02-27	4	5	6	3	2019-02-28	2	4	8	4	2019-03-01	5	7	4	2	03-03-2019	2	5	8	3		52.7778	7.34931	60 uM nementin-1 pooled SEM	5.14344
N2	-	nementin-1	60	03-01-2021	2	8	5	3	03-01-2021	5	5	7	1	03-01-2021	1	3	8	6							55.5556	11.1111	60 uM nementin-1 pooled average	53.9683
N2	-	DMSO	0	2019-02-27	18	0	0	0	2019-02-28	18	0	0	0	2019-03-01	18	0	0	0	03-03-2019	18	0	0	0		0	0
conv 1559	acr-2(ok1887)	DMSO	-	2018-07-04	18	0	0	0	2018-07-11	18	0	0	0	2018-07-12	18	0	0	0							0	0
conv 1559	acr-2(ok1887)	nementin-1	60	2018-04-03	5	1	3	12	2018-04-07	10	0	5	6	2018-04-10	7	2	7	2							57.9365	6.78096
N2	-	DMSO	-	2018-07-04	18	0	0	0	2018-07-11	18	0	0	0	2018-07-12	18	0	0	0							0	0
N2	-	DMSO	60	09/07/2018	18	0	0	0	2018-09-10	18	0	0	0	2018-09-11	18	0	0	0							0	0
TY4851	sup-9(n1012)	DMSO	-	2018-07-04	18	0	0	0	2018-07-11	18	0	0	0	2018-07-12	18	0	0	0							0	0
TY4851	sup-9(n1012)	nementin-1	60	2018-04-03	0	2	10	8	2018-04-07	5	2	4	2	2018-04-10	0	0	9	7							78.7179	16.536
VC3930	twk-18(gk5009gkIS274)	DMSO	-	2018-07-04	18	0	0	0	2018-07-11	18	0	0	0	2018-07-12	18	0	0	0							0	0
VC3930	twk-18(gk5009gkIS274)	nementin-1	60	2018-04-03	2	1	2	15	2018-04-07	0	2	10	4	2018-04-10	1	1	5	9							86.6667	0.833333
CB55	unc-2(e55)	DMSO	-	2020-12-14	0	18	0	0	2020-12-21	4	14	0	0	2020-12-22	0	18	0	0							0	0
CB55	unc-2(e55)	nementin-1	60	2020-12-14	0	7	6	5	2020-12-21	0	9	7	2	2020-12-22	0	7	2	9							57.4074	3.7037
CB169	unc-31(e169) - raised at 25C	nementin-1	60	2019-02-27	6	12	0	0	2019-03-01	8	10	0	0	2021-02-24	8	10	0	0							0	0
CB169	unc-31(e169) - raised at 25C	DMSO	-	2019-02-27	0	18	0	0	2019-03-01	0	18	0	0	2021-02-24	0	18	0	0							0	0
DA509	unc-31(e928)	nementin-1	60	2019-02-27	9	7	2	0	2019-02-28	13	5	0	0	2019-03-01	5	13	0	0							3.7037	3.7037
DA509	unc-31(e928)	DMSO	-	2019-02-27	0	17	1	0	2019-02-28	0	18	0	0	2019-03-01	0	18	0	0							1.85185	1.85185
CB408	unc-43(e408)	nementin-1	60	2019-02-28	0	0	8	10	2019-03-01	0	0	7	11	2019-03-02	0	0	9	9							100	0
CB408	unc-43(e408)	DMSO	-	2019-02-28	11	2	3	2	2019-03-01	11	3	3	1	2019-03-02	11	3	4	0							24.0741	1.85185
MT1092	unc-43(n498)	nementin-1	60	2019-02-27	14	2	2	0	2019-02-28	14	2	1	1	2019-03-01	15	2	1	0							9.25926	1.85185
MT1092	unc-43(n498)	DMSO	-	2019-02-27	3	15	0	0	2019-02-28	6	12	0	0	2019-03-01	5	13	0	0							0	0
JT200	unc-43(sa200)	nementin-1	60	2019-02-27	0	0	12	6	2019-02-28	0	0	9	9	2019-03-01	0	0	11	7							100	0
JT200	unc-43(sa200)	DMSO	-	2019-02-27	17	1	0	0	2019-02-28	17	1	0	0	2019-03-01	16	2	0	0							0	0
KG2856	unc-43(ce685)	nementin-1	60	2021-03-01	0	0	15	3	2021-03-02	0	0	15	3	2021-03-03	0	0	16	2							100	0
KG2856	unc-43(ce685)	DMSO	-	2021-03-01	18	0	0	0	2021-03-02	18	0	0	0	2021-03-03	18	0	0	0							0	0
MT2605	unc-43(n498n1186)	nementin-1	60	2021-03-01	0	0	17	1	2021-03-02	0	0	14	4	2021-03-03	0	0	18	0							100	0
MT2605	unc-43(n498n1186)	nementin-1	-	2021-03-01	2	8	6	2	2021-03-02	5	7	3	3	2021-03-03	8	8	0	2							29.6296	9.79908
MT814	unc-58(e665n273)	DMSO	-	2018-07-04	18	0	0	0	2018-07-11	18	0	0	0	2018-07-12	18	0	0	0							0	0
MT814	unc-58(e665n273)	nementin-1	60	2018-04-03	1	2	10	6	2018-04-07	1	3	4	6												77.8195	6.39098
CB246	unc-64(e246)	nementin-1	60	2019-02-27	4	14	0	0	2019-02-28	3	13	1	1	2019-03-01	5	13	0	0							3.7037	3.7037
CB246	unc-64(e246)	DMSO	-	2019-02-27	0	18	0	0	2019-02-28	0	16	2	0	2019-03-01	0	15	2	1							5.55556	5.55556

## Sheet: Fig 4B. unc-43 locomotion
			rep1			rep 2			rep 3				%Z2 + Z3
strain			z1	z2	z3	z1	z2	z3	z1	z2	z3	rep 1	rep 2	rep 3	p value	%Z2 + Z3	Z2 + Z3 SEM	z1	z2	z3	z1	z2	z3
N2	WT ctrl	0	31	54	50	30	35	38	25	34	36	77.037	70.8738	73.6842	-	73.865	1.78147	26.135	36.59	37.275	1.78147	1.78316	0.312642
MT1092 - unc-43(n498)	ctrl	0	55	12	0	92	10	4	101	5	1	17.9104	13.2075	5.60748	-	12.2418	3.58424	87.7582	10.6724	1.56939	3.58424	3.8712	1.13464
MT1092 - unc-43(n498)	nementin-1	7.5	17	42	23	89	18	14	115	12	13	79.2683	26.4463	17.8571	0.268723	41.1906	19.1996	58.8094	24.889	16.3016	19.1996	13.2905	5.91051
MT1092 - unc-43(n498)	nementin-1	15	35	68	38	43	39	36	87	57	58	75.1773	63.5593	56.9307	0.00205563	65.2224	5.33258	34.7776	36.4985	28.7239	5.33258	6.02789	1.02716
MT1092 - unc-43(n498)	nementin-1	30	75	94	45	54	65	41	37	58	36	64.9533	66.25	71.7557	0.000632033	67.653	2.08524	32.347	42.9417	24.7113	2.08524	1.16273	1.91799
MT1092 - unc-43(n498)	nementin-1	60	97	80	19	21	67	36	58	67	64	50.5102	83.0645	69.3122	0.0177128	67.629	9.43523	32.371	43.4328	24.1962	9.43523	5.52153	7.384

## Sheet: Fig 4G & S3C. dors INS-22-Venus
KG4247 experiment data - dorsal neuron data					*most likely due to a bubble adjacent to animal that obscures the imaging of neuron; regions were still imaged as other features were visible.
showing the raw ImageJ measurement values (two measurements taken & mean used; same for the signal from repreentative background sections, two sections were averaged as the background value, see methods for additional details).
					GFP measurement of trace #1					GFP measurement of trace #2					GFP background measurement of trace #1					GFP background measurement of trace #2
file	condition	animal	section	condition	area	mean	Min	Max	Median	area	mean	Min	Max	Median	area	mean	Min	Max	Median	area	mean	Min	Max	Median	mean background subtracted GFP measurement
220218 - KG4247 - 60uM nementin-12-1 rep 2	60 µM nementin-12-1	1	anterior	60 µM nementin-12-1	60.35	7117.62	3672	25804	6330	79.78	7090.05	3760	25804	6336	72.586	5080.36	3587	8247	4999	57.865	4980.18	3603	7599	4904	2073.56
220218 - KG4247 - 60uM nementin-12-1 rep 2	60 µM nementin-12-1	2	anterior	60 µM nementin-12-1	181.144	6238.57	3909	48997	5421	136.343	6574.95	4135	48997	5539	48.28	5691.52	4707	8174	5639	55.806	5708.55	4617	8174	5657	706.727
220218 - KG4247 - 60uM nementin-12-1 rep 2	60 µM nementin-12-1	3	anterior	60 µM nementin-12-1	112.866	5632.68	4113	33853	5142	112.132	5602.82	3722	33853	5118	51.712	5041.56	4268	6453	4995	52.185	5061.87	4268	6538	5010	566.029
220218 - KG4247 - 60uM nementin-12-1 rep 2	60 µM nementin-12-1	4	anterior	60 µM nementin-12-1	73.414	6263.15	4012	46121	5547	65.675	6393.09	4367	46121	5576	34.885	5378.23	4525	7321	5312	19.643	5448.98	4661	9066	5391	914.512
220218 - KG4247 - 60uM nementin-12-1 rep 2	60 µM nementin-12-1	5	anterior	60 µM nementin-12-1	74.881	7322.72	4738	36310	6443	79.52	7367.12	4789	36778	6461	30.08	5985.73	4844	8487	5921	50.221	5985.25	4712	8222	5916	1359.43
220218 - KG4247 - 60uM nementin-12-1 rep 2	60 µM nementin-12-1	6	anterior	60 µM nementin-12-1	91.022	7070.28	3591	44346	5650	92.087	7075.42	3565	44346	5622	26.128	5662.48	4751	7374	5615	30.767	5707.34	4733	8210	5631	1387.94
220218 - KG4247 - 60uM nementin-12-1 rep 2	60 µM nementin-12-1	7	anterior	60 µM nementin-12-1	67.545	6974.33	3599	28848	5848	84.088	6886.44	4438	28848	5869	25.205	5560.04	4467	7921	5498	22.365	5740.3	4137	19931	5559	1280.22
220223 - KG4247 60uM nementin-12-1	60 µM nementin-12-1	1	anterior	60 µM nementin-12-1	98.595	3974.55	2636	18237	3722	111.635	3919.51	2665	18237	3685	85.579	3698.34	2764	6320	3647	72.325	3713.15	2643	6320	3661	241.284
220223 - KG4247 60uM nementin-12-1	60 µM nementin-12-1	2	anterior	60 µM nementin-12-1	100.701	6256.38	2781	65535	4344	102.121	6252.57	2781	65535	4368	39.026	4139.61	3094	6728	4086	38.009	4185.01	3179	6728	4122	2092.17
220223 - KG4247 60uM nementin-12-1	60 µM nementin-12-1	3	anterior	60 µM nementin-12-1	68.846	4337.92	2853	15471	3973	87.117	4243.83	2205	15471	3961	105.648	3886.56	2895	6438	3824	90.288	3865.57	2895	6438	3805	414.815
220211 - KG4247 60uM nementin-12-1	60 µM nementin-12-1	1	anterior	60 µM nementin-12-1	72.112	4385.22	2574	20141	4047	97.838	4320.66	2909	20141	4046	25.063	3488.6	2601	5682	3437	25.678	3536.07	2612	5913	3460	840.605
220211 - KG4247 60uM nementin-12-1	60 µM nementin-12-1	2	anterior	60 µM nementin-12-1	50.008	6294.4	2697	31921	5181	53.534	6039.49	2697	31921	4973	65.935	4536.65	2934	8286	4475	50.765	4513.21	2934	8286	4452	1642.01
220211 - KG4247 60uM nementin-12-1	60 µM nementin-12-1	3	anterior	60 µM nementin-12-1	70.432	6081.06	3012	30916	4958	72.491	6134.65	3318	33015	5010	53.416	4167.74	2916	6508	4113	41.322	4223.15	3092	6508	4159	1912.41
220301 - KG4247 60uM nementin-12-1	60 µM nementin-12-1	1	anterior	60 µM nementin-12-1	105.269	7217.99	3537	65535	5721	101.766	7162.54	3494	65535	5672	89.365	4531.01	3367	7875	4464	93.625	4593.56	3367	7875	4518	2627.98
220301 - KG4247 60uM nementin-12-1	60 µM nementin-12-1	2	anterior	60 µM nementin-12-1	89.696	5994.29	2946	31081	5395	98.145	5954.83	2282	31081	5388	142.449	4935.58	3719	15369	4846	122.664	4906.9	3719	8243	4835	1053.32
220218 - KG4247 - 60uM nementin-12-1 rep 2	60 µM nementin-12-1	1	midbody	60 µM nementin-12-1	79.307	7006.18	3625	32484	6425	79.993	6974.55	3618	32484	6414	69.982	5291.99	4030	7847	5230	39.026	5383.22	4284	7351	5320	1652.76
220218 - KG4247 - 60uM nementin-12-1 rep 2	60 µM nementin-12-1	2	midbody	60 µM nementin-12-1	138.923	6559.18	3873	36404	5620	112.961	6849.69	3928	36404	5802	126.711	5512.21	4349	7917	5459	166.944	5510.23	4508	8149	5453	1193.22
220218 - KG4247 - 60uM nementin-12-1 rep 2	60 µM nementin-12-1	3	midbody	60 µM nementin-12-1	83.378	5889.49	3992	22107	5426	98.311	5731.81	3959	22107	5319	59.522	5105.76	4361	6964	5065	49.345	5114.91	4361	6964	5081	700.311
220218 - KG4247 - 60uM nementin-12-1 rep 2	60 µM nementin-12-1	4	midbody	60 µM nementin-12-1	53.297	5627.34	3909	14682	5413	66.598	5608.39	4586	14682	5389	27.43	5430.42	4663	7561	5391	26.175	5405.71	4663	7561	5360	199.8
220218 - KG4247 - 60uM nementin-12-1 rep 2	60 µM nementin-12-1	5	midbody	60 µM nementin-12-1	111.825	7442.1	5366	20429	7190	103.163	7457.91	5380	20429	7192	67.308	7143.68	5766	10800	7051	28.282	7145.23	5766	10042	7055	305.551
220218 - KG4247 - 60uM nementin-12-1 rep 2	60 µM nementin-12-1	6	midbody	60 µM nementin-12-1	neurons not visible in stack*					neurons not visible in stack* (bubble obscured image)					neurons not visible in stack* (bubble obscured image)					neurons not visible in stack*
220218 - KG4247 - 60uM nementin-12-1 rep 2	60 µM nementin-12-1	7	midbody	60 µM nementin-12-1	63.971	7832.58	4845	30694	7170	78.952	7865.85	3614	30694	7246	15.147	7095.93	5615	9822	7014	47.31	7073.02	5495	9925	6978	764.741
220223 - KG4247 60uM nementin-12-1	60 µM nementin-12-1	1	midbody	60 µM nementin-12-1	79.212	5353.41	2608	64964	4312	89.649	5336.1	2997	64964	4368	36.707	4328.66	3365	6076	4267	23.501	4321.78	3379	6076	4260	1019.54
220223 - KG4247 60uM nementin-12-1	60 µM nementin-12-1	2	midbody	60 µM nementin-12-1	59.522	4651.54	2763	27613	3996	58.267	4623.42	2763	27613	4022	48.635	4171.15	3193	7163	4113	34.482	4105.37	3217	5866	4054	499.221
220223 - KG4247 60uM nementin-12-1	60 µM nementin-12-1	3	midbody	60 µM nementin-12-1	79.212	4475.2	3042	24280	4099	79.165	4428.03	3086	24280	4046	39.784	3977.88	3088	5625	3917	66.669	4032.25	3088	6541	3973	446.554
220211 - KG4247 60uM nementin-12-1	60 µM nementin-12-1	1	midbody	60 µM nementin-12-1	77.863	5202.49	2068	43852	4151	74.787	5245.99	2003	43852	4159	128.888	3201.49	2354	5016	3147	102.311	3211.86	2354	5016	3156	2017.57
220211 - KG4247 60uM nementin-12-1	60 µM nementin-12-1	2	midbody	60 µM nementin-12-1	77.508	7476.33	3272	37665	6622	100.701	7313.1	3418	37665	6779	164.601	6098.46	4189	9594	6063	100.843	5938.93	3894	9318	5913	1376.02
220211 - KG4247 60uM nementin-12-1	60 µM nementin-12-1	3	midbody	60 µM nementin-12-1	91.755	5517.6	2704	35727	4470	80.632	5650.5	2704	35727	4548	70.929	3497.38	2470	5640	3450	55.901	3492.72	2470	5640	3448	2089.01
220301 - KG4247 60uM nementin-12-1	60 µM nementin-12-1	1	midbody	60 µM nementin-12-1	87.661	5767.68	3131	65535	4647	79.993	5906.88	3131	65535	4779	50.883	4118.73	3211	7374	4048	65.06	4132.66	3081	7374	4063	1711.59
220301 - KG4247 60uM nementin-12-1	60 µM nementin-12-1	2	midbody	60 µM nementin-12-1	101.269	7707.08	3869	26416	6879	90.951	7864.93	4128	26416	6980	205.545	5895.55	3981	10216	5809	145.976	5927.56	4078	10216	5845	1874.45
220218 - KG4247 - 60uM nementin-12-1 rep 2	60 µM nementin-12-1	1	posterior	60 µM nementin-12-1	121.244	8661.76	3727	41953	7460	98.24	8888.95	3753	41953	7628	28.613	5546.55	4293	7990	5483	47.736	5652.49	4628	7836	5610	3175.84
220218 - KG4247 - 60uM nementin-12-1 rep 2	60 µM nementin-12-1	2	posterior	60 µM nementin-12-1	100.441	9097.83	4538	44918	7626	110.026	8312.77	4697	44918	6932	7.692	5872.25	4856	7919	5808	10.579	5881.72	4856	7919	5826	2828.31
220218 - KG4247 - 60uM nementin-12-1 rep 2	60 µM nementin-12-1	3	posterior	60 µM nementin-12-1	89.176	6856.92	4320	37270	6093	115.304	6964.32	4320	37788	6184	43.783	5117.79	4294	6768	5057	26.672	5133.69	4294	6884	5073	1784.88
220218 - KG4247 - 60uM nementin-12-1 rep 2	60 µM nementin-12-1	4	posterior	60 µM nementin-12-1	155.064	5156.91	3494	15572	4788	141.952	5189.25	3494	15572	4790	28.873	4314.11	3550	6256	4244	33.63	4414.55	3550	9695	4293	808.756
220218 - KG4247 - 60uM nementin-12-1 rep 2	60 µM nementin-12-1	5	posterior	60 µM nementin-12-1	86.596	5741.97	4356	13279	5557	90.028	5637.83	4298	13279	5465	31.903	5336.19	4420	7740	5265	33.039	5312.5	4383	7027	5259	365.552
220218 - KG4247 - 60uM nementin-12-1 rep 2	60 µM nementin-12-1	6	posterior	60 µM nementin-12-1	119.09	7976.05	4178	47401	6412	114.475	7905.19	3419	47401	6274	114.475	7905.19	3419	47401	6274	25.631	5346.65	4444	7785	5289	1314.7
220218 - KG4247 - 60uM nementin-12-1 rep 2	60 µM nementin-12-1	7	posterior	60 µM nementin-12-1	97.672	8361.11	3503	32550	6927	103.967	8267.24	4449	32550	6782	22.957	5875.1	4753	8508	5802	39.807	5920.41	4668	8768	5853	2416.42
220223 - KG4247 60uM nementin-12-1	60 µM nementin-12-1	1	posterior	60 µM nementin-12-1	69.225	5677.8	3178	29362	4845	76.94	5741.25	3241	29362	4916	53.345	4276.6	3271	6296	4221	98.406	4324.22	3309	6346	4269	1409.12
220223 - KG4247 60uM nementin-12-1	60 µM nementin-12-1	2	posterior	60 µM nementin-12-1	119.587	5723.19	2771	30167	4499	126.474	5708.38	2895	30167	4518	33.536	3727.49	2758	5829	3665	56.611	3779.63	2870	6299	3724	1962.23
220223 - KG4247 60uM nementin-12-1	60 µM nementin-12-1	3	posterior	60 µM nementin-12-1	108.038	5667.4	2973	26976	4650	99.849	5754.76	2973	26976	4702	80.49	4379.99	3154	6732	4320	117.079	4422.18	3267	7681	4365	1309.99
220211 - KG4247 60uM nementin-12-1	60 µM nementin-12-1	1	posterior	60 µM nementin-12-1	91.235	5572.45	2509	47202	4288	85.129	5673.78	2621	47202	4311	89.01	3376.84	2200	6192	3331	112.629	3473.84	2275	6192	3416	2197.78
220211 - KG4247 60uM nementin-12-1	60 µM nementin-12-1	2	posterior	60 µM nementin-12-1	90.406	8726.54	3855	29078	7741	108.488	8603.07	4199	29078	7780	47.688	5698.38	4078	9253	5628	36.494	5713.64	4139	9253	5646	2958.79
220211 - KG4247 60uM nementin-12-1	60 µM nementin-12-1	3	posterior	60 µM nementin-12-1	76.988	5636.46	2810	42836	4790	88.395	5453.12	2349	42836	4583	100.441	3237.59	2298	5470	3193	78.573	3199.38	2298	5080	3158	2326.3
220301 - KG4247 60uM nementin-12-1	60 µM nementin-12-1	1	posterior	60 µM nementin-12-1	84.159	5942.11	2978	29402	4736	87.945	5876.4	2876	29402	4684	42.387	4168.72	3188	6009	4118	46.623	4200.47	3232	6009	4145	1724.66
220301 - KG4247 60uM nementin-12-1	60 µM nementin-12-1	2	posterior	60 µM nementin-12-1	81.887	6689.58	4014	20393	6337	102.5	6709.21	4166	20393	6396	46.41	6056.51	4377	9709	5985	40.494	5874.14	4168	8389	5817	734.068
220218 - KG4247 - 60uM nementin-1 rep2	60 µM nementin-1	1	anterior	60uM nementin-1	104.772	14368.3	5439	65535	10665	101.198	14740.2	5397	65535	10761	44.612	9615.31	7102	14489	9515	104.985	9660.33	6840	14489	9569	4916.42
220218 - KG4247 - 60uM nementin-1 rep2	60 µM nementin-1	2	anterior	60uM nementin-1	61.178	10920.2	3377	65535	7279	59.427	10947.8	3719	65535	7247	85.247	6298.5	4612	10329	6213	82.668	6351.52	3925	12205	6263	4609.02
220218 - KG4247 - 60uM nementin-1 rep2	60 µM nementin-1	3	anterior	60uM nementin-1	98.477	7052.76	3327	42462	6215	112.061	7043.54	4131	42462	6238	189.404	6075.42	3390	10122	6028	106.405	6058.48	4541	10122	5992	981.202
220218 - KG4247 - 60uM nementin-1 rep2	60 µM nementin-1	4	anterior	60uM nementin-1	82.597	6062.22	4080	17190	5841	88.655	6195.88	4471	17190	5991	49.085	5950.81	4724	8636	5887	65.32	5899.55	4702	8636	5829	203.869
220222 - KG4247 60uM nementin-1	60 µM nementin-1	1	anterior	60uM nementin-1	85.437	8994.98	3408	65535	5768	91.708	9170.96	3365	65535	5900	18.744	5205.4	3962	8343	5096	21.158	5317.47	3983	7851	5216	3821.53
220222 - KG4247 60uM nementin-1	60 µM nementin-1	2	anterior	60uM nementin-1	74.881	6141.2	2117	60012	4709	76.68	6195.51	2953	60012	4701	50.765	4124.23	2955	7630	4050	45.842	4118.67	2955	7630	4034	2046.9
220222 - KG4247 60uM nementin-1	60 µM nementin-1	3	anterior	60uM nementin-1	62.433	5699.58	2562	65534	3940	52.256	5977.21	2509	65534	3956	50.008	3360.35	2494	5155	3302	36.163	3410.17	2494	5944	3344	2453.13
220222 - KG4247 60uM nementin-1	60 µM nementin-1	4	anterior	60uM nementin-1	89.436	11221.8	2865	65535	5948	89.483	11561.6	2865	65535	6144	71.994	4359.17	2754	8099	4298	71.994	4359.17	2754	8099	4298	7032.51
220222 - KG4247 60uM nementin-1	60 µM nementin-1	5	anterior	60uM nementin-1	112.842	6567.72	2882	63968	4708	114.665	6647.85	2882	63968	4764	62.48	3990.6	2935	6350	3939	65.935	4017.6	2935	6405	3956	2603.69
220223 - KG4247 60uM nementin-1	60 µM nementin-1	1	anterior	60uM nementin-1	79.023	6809.8	3110	43665	4925	90.974	6708.27	3193	43665	4963	91.424	4157.19	2738	7676	4112	104.843	4147.61	2961	7676	4096	2606.64
220223 - KG4247 60uM nementin-1	60 µM nementin-1	2	anterior	60uM nementin-1	96.205	5378.3	2827	25417	4742	100.796	5334.2	3057	25417	4717	32.021	4495.24	3205	7177	4421	33.749	4470.69	3161	7177	4406	873.289
220223 - KG4247 60uM nementin-1	60 µM nementin-1	3	anterior	60uM nementin-1	128.888	6104.61	2620	40028	4256	134.71	5987.16	2242	40028	4174	80.916	3371.99	2481	5993	3314	53.676	3338.32	2570	5088	3295	2690.73
220223 - KG4247 60uM nementin-1	60 µM nementin-1	4	anterior	60uM nementin-1	83.567	5526.07	2677	39341	4665	83.685	5484.44	2728	39341	4655	179.795	4290.24	3169	7758	4233	252.57	4353.82	3180	7758	4289	1183.22
220224 - KG4247 - 60uM nementin-1	60 µM nementin-1	1	anterior	60uM nementin-1	87.993	5125.32	2873	31515	4256	76.42	5213.91	2873	31515	4309	33.275	3706.64	2554	5905	3663	36.731	3727.95	2554	5905	3677	1452.32
220224 - KG4247 - 60uM nementin-1	60 µM nementin-1	2	anterior	60uM nementin-1	95.163	7288.81	2864	42114	5032	111.257	7080.61	2864	42114	4974	38.624	3810.7	2705	6013	3746	26.104	3847.07	2705	6013	3776	3355.83
220218 - KG4247 - 60uM nementin-1 rep2	60 µM nementin-1	1	midbody	60uM nementin-1	neurons not visible in stack*					neurons not visible in stack*					neurons not visible in stack*					neurons not visible in stack*					-
220218 - KG4247 - 60uM nementin-1 rep2	60 µM nementin-1	2	midbody	60uM nementin-1	50.031	10607.2	4424	46136	8775	49.96	10636.2	5375	46136	8783	58.267	6017.73	4899	8150	5963	84.135	6012.52	4899	8150	5956	4606.57
220218 - KG4247 - 60uM nementin-1 rep2	60 µM nementin-1	3	midbody	60uM nementin-1	94.406	7303.58	3536	35576	6495	87.448	7222.23	3536	35576	6399	107.423	6212.28	4660	9163	6152	111.493	6270.42	4944	9163	6209	1021.55
220218 - KG4247 - 60uM nementin-1 rep2	60 µM nementin-1	4	midbody	60uM nementin-1	93.862	7410.04	4723	65534	6311	88.797	7567.14	4804	65534	6454	41.701	5707.93	4641	7969	5651	41.701	5707.93	4641	7969	5651	1780.66
220222 - KG4247 60uM nementin-1	60 µM nementin-1	1	midbody	60uM nementin-1	101.79	4767.02	2856	34936	4193	85.815	4857.19	2895	34936	4225	63.971	3668.68	2759	5671	3616	38.151	3603.34	2822	6269	3555	1176.1
220222 - KG4247 60uM nementin-1	60 µM nementin-1	2	midbody	60uM nementin-1	58.078	4922.22	2092	13842	4456	53.581	4919.72	2067	13842	4467	104.677	3892.86	2714	6178	3840	78.668	3925.87	2714	6155	3862	1011.6
220222 - KG4247 60uM nementin-1	60 µM nementin-1	3	midbody	60uM nementin-1	52.185	3784.52	2506	26386	3318	47.594	3827.23	2439	26386	3334	78.526	3076.99	2295	5504	3026	71.45	3077.74	2295	5504	3025	728.51
220222 - KG4247 60uM nementin-1	60 µM nementin-1	4	midbody	60uM nementin-1	neurons not visible in stack*					neurons not visible in stack*					neurons not visible in stack*					neurons not visible in stack*					-
220222 - KG4247 60uM nementin-1	60 µM nementin-1	5	midbody	60uM nementin-1	56.161	6196.78	3262	34109	5076	62.527	6088.35	3262	34109	5012	65.367	4094.26	3112	6440	4035	48.351	4060.62	3112	6309	4001	2065.12
220223 - KG4247 60uM nementin-1	60 µM nementin-1	1	midbody	60uM nementin-1	100.843	7231.81	3286	65532	5445	102.145	7238.56	3286	65532	5468	22.744	4976.29	3841	7410	4902	19.099	5049.57	3866	7410	4989	2222.26
220223 - KG4247 60uM nementin-1	60 µM nementin-1	2	midbody	60uM nementin-1	87.401	6597.33	3415	36092	5664	85.2	6599.09	3474	36092	5632	240.145	4399.98	2413	7645	4319	307.122	4434.92	2939	7794	4351	2180.77
220223 - KG4247 60uM nementin-1	60 µM nementin-1	3	midbody	60uM nementin-1	71.757	5549.83	3220	47943	4636	65.131	5628.3	2832	47943	4663	122.072	4121.63	3050	6677	4054	120.629	4127.41	3050	6677	4057	1464.55
220223 - KG4247 60uM nementin-1	60 µM nementin-1	4	midbody	60uM nementin-1	neurons not visible in stack*					neurons not visible in stack*					neurons not visible in stack*					neurons not visible in stack*
220224 - KG4247 - 60uM nementin-1	60 µM nementin-1	1	midbody	60uM nementin-1	89.341	5127.51	2931	27363	4379	81.887	5261.18	2931	27363	4473	33.583	3833.61	2877	5916	3764	35.95	3852.25	2877	5647	3793	1351.41
220224 - KG4247 - 60uM nementin-1	60 µM nementin-1	2	midbody	60uM nementin-1	56.398	5440.9	2723	19303	4671	70.716	5324.93	2748	19303	4627	63.876	3498.18	2724	5654	3450	55.853	3475.35	2724	5654	3430	1896.15
220218 - KG4247 - 60uM nementin-1 rep2	60 µM nementin-1	1	posterior	60uM nementin-1	neurons not visible in stack*					neurons not visible in stack*					neurons not visible in stack*					neurons not visible in stack*
220218 - KG4247 - 60uM nementin-1 rep2	60 µM nementin-1	2	posterior	60uM nementin-1	90.099	10749.4	3492	56294	8658	92.347	10655.2	4451	56294	8456	48.446	5741.06	4548	8692	5671	47.949	5660.87	4548	7773	5609	5001.33
220218 - KG4247 - 60uM nementin-1 rep2	60 µM nementin-1	3	posterior	60uM nementin-1	122.569	6697.93	3839	18477	6435	94.595	6953.16	4986	18477	6583	51.759	6792.62	5427	10726	6725	47.665	6810.26	5559	10726	6743	24.107
220218 - KG4247 - 60uM nementin-1 rep2	60 µM nementin-1	4	posterior	60uM nementin-1	115.375	11143	5097	65535	8154	108.63	11385.2	5214	65535	8361	94.264	6428.6	5004	9423	6369	83.875	6450.49	4921	8976	6384	4824.55
220222 - KG4247 60uM nementin-1	60 µM nementin-1	1	posterior	60uM nementin-1	neurons not visible in stack*					neurons not visible in stack*					neurons not visible in stack*					neurons not visible in stack*
220222 - KG4247 60uM nementin-1	60 µM nementin-1	2	posterior	60uM nementin-1	64.137	5413.08	2690	24307	4479	65.604	5333	2623	24307	4435	39.784	3318.27	2514	5331	3266	27.169	3321.19	2514	5331	3264	2053.31
220222 - KG4247 60uM nementin-1	60 µM nementin-1	3	posterior	60uM nementin-1	86.644	6813.3	3070	35087	5584	88.892	6635.91	2336	35087	5476	78.029	4008.48	2809	6508	3950	39.571	3998.77	3044	6508	3932	2720.98
220222 - KG4247 60uM nementin-1	60 µM nementin-1	4	posterior	60uM nementin-1	neurons not visible in stack*					neurons not visible in stack*					neurons not visible in stack*					neurons not visible in stack*
220222 - KG4247 60uM nementin-1	60 µM nementin-1	5	posterior	60uM nementin-1	89.72	6927.99	2332	65535	5128	87.543	7006.4	3165	65535	5151	38.884	4187.92	3214	6828	4142	31.666	4269.09	3202	7604	4203	2738.69
220223 - KG4247 60uM nementin-1	60 µM nementin-1	1	posterior	60uM nementin-1	96.157	6987.12	2156	48574	4933	92.868	7011.36	2376	48574	4963	133.338	4355.01	3170	7784	4297	95.589	4365.11	3192	7784	4302	2639.18
220223 - KG4247 60uM nementin-1	60 µM nementin-1	2	posterior	60uM nementin-1	136.154	5649.52	3407	32875	5052	124.912	5728.72	3407	32875	5097	20.898	4623.38	3548	7029	4570	90.525	4762.25	3614	7740	4697	996.298
220223 - KG4247 60uM nementin-1	60 µM nementin-1	3	posterior	60uM nementin-1	125.788	7953.45	3148	65534	5400	122.901	7955.49	3148	65534	5369	129.551	4369.99	3040	7094	4310	81.035	4440.53	3338	7094	4373	3549.21
220223 - KG4247 60uM nementin-1	60 µM nementin-1	4	posterior	60uM nementin-1	69.107	4962.28	3008	32733	4452	67.734	4900.91	3008	32733	4433	63.947	3963.44	2940	6225	3903	46.245	3947.41	2940	5915	3884	976.172
220224 - KG4247 - 60uM nementin-1	60 µM nementin-1	1	posterior	60uM nementin-1	96.725	6227.15	3111	26632	5084	88.513	6380.9	3376	26632	5195	37.133	4166.85	3142	6358	4105	39.476	4160	3179	6331	4098	2140.6
220224 - KG4247 - 60uM nementin-1	60 µM nementin-1	2	posterior	60uM nementin-1	112.558	8373.17	3009	65535	5097	112.109	8288.99	2982	65535	4972	58.338	4115.24	3116	7335	4057	55.711	4153.94	3116	7335	4089	4196.49
220218 - KG4247 DMSO 4h rep 1	control (1% DMSO)	1	anterior	DMSO	87.851	11565.1	4048	58089	8791	79.899	11896.5	4389	58089	9360	52.161	4768.43	3858	7451	4714	106.949	4792.03	3787	7583	4739	6950.54
220218 - KG4247 DMSO 4h rep 1	control (1% DMSO)	2	anterior	DMSO	99.731	15664.3	4356	65535	11565	85.721	16384.2	4411	65535	12371	322.008	5487.82	4164	8184	5420	191.061	5673.93	4164	8479	5628	10443.4
220218 - KG4247 DMSO 4h rep 1	control (1% DMSO)	3	anterior	DMSO	107.967	8507.67	3891	51490	6678	77.319	9320.34	3891	51490	7603	45.677	5399.74	4318	7951	5349	179.677	5087.85	4132	7984	5029	3670.21
220218 - KG4247 DMSO 4h rep 1	control (1% DMSO)	4	anterior	DMSO	66.835	11080.1	4234	60339	7194	79.899	10762.7	4234	60339	7146	72.822	5193.61	4182	7424	5140	62.906	5191.03	4182	7424	5135	5729.07
220218 - KG4247 DMSO 4h rep 1	control (1% DMSO)	5	anterior	DMSO	84.916	11891.6	4868	65535	8566	74.739	12397.4	4936	65535	8831	69.036	5536.62	4381	7763	5483	64.018	5483.85	4278	7763	5427	6634.27
220218 - KG4247 DMSO 4h rep 1	control (1% DMSO)	6	anterior	DMSO	71.734	7027.48	3553	39953	5594	57.936	7317.99	3930	39953	5684	56.208	4483.81	3753	6495	4428	105.624	4591.34	3693	6545	4542	2635.16
220218 - KG4247 DMSO 4h rep 1	control (1% DMSO)	7	anterior	DMSO	62.717	7196.59	4067	27451	6110	74.716	7092.69	4135	27451	5986	209.568	4965.2	3977	8794	4912	299.241	4967.24	3977	8794	4907	2178.42
220222 - KG4247 DMSO 4h	control (1% DMSO)	1	anterior	DMSO	29.725	19682.9	5040	63417	14468	60.587	10992.7	1944	48157	8488	61.581	3293.11	2279	5919	3219	55.427	3255.37	2279	5919	3181	12063.6
220222 - KG4247 DMSO 4h	control (1% DMSO)	2	anterior	DMSO	77.153	8217.56	2798	45108	6259	73.84	8254.11	2798	45108	6400	54.126	3482.49	2206	5549	3432	58.244	3436.61	2127	5236	3394	4776.29
220222 - KG4247 DMSO 4h	control (1% DMSO)	3	anterior	DMSO	67.308	6073.65	2947	24471	4987	71.71	6087.18	2975	24471	4980	21.513	3857.33	3012	5560	3788	24.14	3877.78	3079	6146	3821	2212.86
220222 - KG4247 DMSO 4h	control (1% DMSO)	4	anterior	DMSO	75.497	5427.29	2514	51407	4216	78.81	5294.67	2514	51407	4178	43.925	3456.8	2599	6194	3408	26.412	3473.95	2599	6194	3431	1895.6
220223 - KG4247 DMSO	control (1% DMSO)	1	anterior	DMSO	99.471	19065.8	2367	65535	11041	91.732	19952.7	2392	65535	12054	32.187	3947.33	2558	7176	3841	28.092	3637.06	2509	6437	3558	15717.1
220223 - KG4247 DMSO	control (1% DMSO)	2	anterior	DMSO	101.34	8931.3	1810	62902	6317	99.116	9133.77	1819	62902	6582	63.663	3683.07	2775	6133	3632	49.653	3679.33	2775	6133	3628	5351.33
220223 - KG4247 DMSO	control (1% DMSO)	3	anterior	DMSO	112.724	6960	3059	48663	5222	106.523	7092.31	3167	56436	5263	17.253	4416.87	3471	6208	4364	19.265	4462.17	3402	6343	4408	2586.63
220224 - KG4247 DMSO	control (1% DMSO)	1	anterior	DMSO	67.048	4960.04	2558	61206	3766	72.065	4998.43	2533	61206	3778	39.594	3407.74	2538	5715	3342	45.203	3430.36	2455	5715	3362	1560.18
220224 - KG4247 DMSO	control (1% DMSO)	2	anterior	DMSO	78.479	8654.64	2841	42535	5819	73.485	8841.79	2901	42535	5937	70.929	3720.09	2790	6289	3645	103.754	3707.31	2733	6289	3643	5034.52
220224 - KG4247 DMSO	control (1% DMSO)	3	anterior	DMSO	52.351	6432.92	3109	25891	4991	52.919	6346.3	3109	25891	4905	192.362	3996.26	2874	6830	3940	180.6	4028.17	2883	6925	3967	2377.4
220301 - KG4247 DMSO	control (1% DMSO)	1	anterior	DMSO	86.762	6595.51	3286	51973	5417	84.798	6682.01	3546	51973	5487	102.476	4427.97	3190	8637	4332	78.455	4452.24	3190	6867	4365	2198.65
220301 - KG4247 DMSO	control (1% DMSO)	2	anterior	DMSO	108.417	7148.78	3035	57807	4956	99.755	7363.69	3145	57807	5060	135.988	3855.43	2861	6353	3801	151.537	3886.02	2861	6353	3828	3385.51
220301 - KG4247 DMSO	control (1% DMSO)	3	anterior	DMSO	41.914	4620.84	3147	24161	4087	46.718	4566.79	3197	24161	4063	28.826	3971.3	3167	5827	3910	18.531	3952.04	3197	5827	3894	632.145
220218 - KG4247 DMSO 4h rep 1	control (1% DMSO)	1	midbody	DMSO	97.506	15012.3	4613	65535	11208	102.311	14790.7	4748	65535	10893	117.079	4696.23	3748	7162	4641	117.623	4713.32	3861	7162	4652	10196.7
220218 - KG4247 DMSO 4h rep 1	control (1% DMSO)	2	midbody	DMSO	112.44	12316.2	3845	65534	8905	77.65	13845.7	3804	65534	10765	116.747	4558.91	3571	6925	4509	135.823	4622.41	3583	7291	4563	8490.27
220218 - KG4247 DMSO 4h rep 1	control (1% DMSO)	3	midbody	DMSO	108.795	10146.7	4149	56917	7716	101.577	10110.2	3485	56917	7608	180.363	4801.85	3879	7016	4750	93.317	4898.93	3879	9559	4854	5278.04
220218 - KG4247 DMSO 4h rep 1	control (1% DMSO)	4	midbody	DMSO	106.523	6570.74	4266	16830	5993	108.488	6518.02	4349	16830	5938	134.332	5360.09	4345	9776	5299	151.679	5342.56	4345	8760	5286	1193.06
220218 - KG4247 DMSO 4h rep 1	control (1% DMSO)	5	midbody	DMSO	54.883	10752.4	4569	37655	9157	53.818	10952.8	4760	37655	9387	108.866	4868.69	4011	7187	4819	192.67	4878.12	3999	7656	4822	5979.22
220218 - KG4247 DMSO 4h rep 1	control (1% DMSO)	6	midbody	DMSO	83.472	12315.8	4272	46321	10208	86.525	12344.9	4294	46321	10380	76.633	5568.53	4647	8553	5516	75.165	5568.26	4647	8553	5510	6761.94
220218 - KG4247 DMSO 4h rep 1	control (1% DMSO)	7	midbody	DMSO	83.733	9458.73	3562	42780	7681	66.006	9982.74	4570	39002	8336	105.08	5074.07	4107	7177	5031	152.318	5089.51	4232	7248	5036	4638.95
220222 - KG4247 DMSO 4h	control (1% DMSO)	1	midbody	DMSO	41.062	10290.4	2208	46212	8237	41.393	10156.9	2617	46212	8017	71.852	2909.54	2045	4715	2868	46.623	2881.91	2045	4441	2839	7327.92
220222 - KG4247 DMSO 4h	control (1% DMSO)	2	midbody	DMSO	49.747	8680.07	2740	51401	6383	46.363	8768.54	2714	51401	6533	88.797	3723.85	2656	7128	3664	89.294	3788.49	2654	6871	3732	4968.13
220222 - KG4247 DMSO 4h	control (1% DMSO)	3	midbody	DMSO	55.214	6039.38	2519	20027	5095	64.492	5904.98	2333	20027	4976	224.147	3189.99	2112	5998	3128	164.104	3236.94	2154	5998	3172	2758.72
220222 - KG4247 DMSO 4h	control (1% DMSO)	4	midbody	DMSO	69.414	7262.74	1873	45534	5611	57.605	7382.15	1873	45534	5612	143.136	2786.27	2025	5117	2736	137.527	2784.31	2037	5117	2734	4537.16
220223 - KG4247 DMSO	control (1% DMSO)	1	midbody	DMSO	114.759	17582	2338	65535	9142	113.86	17308.2	2265	65535	8741	164.057	3155.74	1947	6225	3093	133.267	3105.28	1947	6225	3054	14314.6
220223 - KG4247 DMSO	control (1% DMSO)	2	midbody	DMSO	142.023	5574.36	2662	23864	4357	159.56	5402.27	2687	25592	4260	15.265	3871.65	2984	5712	3801	13.395	3887.93	2953	5770	3802	1608.53
220223 - KG4247 DMSO	control (1% DMSO)	3	midbody	DMSO	34.601	7857.57	3041	38211	5777	36.186	7580.7	2975	38211	5487	33.843	3972.14	3009	5993	3907	21.371	3967.62	3009	6205	3905	3749.26
220224 - KG4247 DMSO	control (1% DMSO)	1	midbody	DMSO	32.636	5865.43	2628	37331	4046	37.559	5707.41	2628	37331	4010	106.949	3204.32	2413	4896	3151	138.97	3243.4	2413	8081	3182	2562.56
220224 - KG4247 DMSO	control (1% DMSO)	2	midbody	DMSO	86.336	6325.43	2789	49348	4955	84.301	6410.18	2872	49348	5025	43.618	3633.28	2754	6147	3559	46.955	3645.9	2754	6052	3575	2728.22
220224 - KG4247 DMSO	control (1% DMSO)	3	midbody	DMSO	46.6	5336.06	2931	21697	4594	43.192	5443.35	3029	21697	4667	78.36	3724.47	2744	6106	3656	93.483	3737.52	2744	6106	3673	1658.71
220301 - KG4247 DMSO	control (1% DMSO)	1	midbody	DMSO	neurons not visible in stack*					neurons not visible in stack*					neurons not visible in stack*					neurons not visible in stack*					-
220301 - KG4247 DMSO	control (1% DMSO)	2	midbody	DMSO	68.775	7691.08	2982	58068	5732	77.177	7530.23	2892	58068	5686	139.941	3539.9	2673	5940	3482	117.599	3525.78	2673	5732	3471	4077.82
220301 - KG4247 DMSO	control (1% DMSO)	3	midbody	DMSO	72.207	4689.58	2786	23021	4025	64.586	4743.87	2786	23021	4052	152.413	3463	2628	5833	3411	162.045	3459.84	2628	5721	3409	1255.31
220218 - KG4247 DMSO 4h rep 1	control (1% DMSO)	1	posterior	DMSO	79.236	14024.7	6136	42629	12789	110.878	13253.9	6590	42629	12055	105.127	6006.29	4561	9158	5937	77.177	6024.49	4561	11501	5954	7623.91
220218 - KG4247 DMSO 4h rep 1	control (1% DMSO)	2	posterior	DMSO	89.389	17037.4	4240	65535	12112	87.33	17339	4240	65535	12465	58.859	5340.11	4007	7951	5290	45.677	5399.74	4318	7951	5349	11818.3
220218 - KG4247 DMSO 4h rep 1	control (1% DMSO)	3	posterior	DMSO	89.271	12202	4294	65535	10069	88.963	11751.2	4189	65535	9443	45.819	4805.05	3861	9955	4752	44.612	4737.09	3861	7349	4681	7205.49
220218 - KG4247 DMSO 4h rep 1	control (1% DMSO)	4	posterior	DMSO	94.24	8723.99	3431	29406	7441	96.465	8753.55	3432	29406	7479	181.949	4769.53	3692	7459	4717	150.283	4721.48	3632	7459	4666	3993.26
220218 - KG4247 DMSO 4h rep 1	control (1% DMSO)	5	posterior	DMSO	100.914	8303.94	4261	52001	6535	113.836	8131.67	4261	52001	6412	64.492	4694.03	3767	7538	4631	77.579	4610.82	3767	6716	4560	3565.38
220218 - KG4247 DMSO 4h rep 1	control (1% DMSO)	6	posterior	DMSO	101.885	12534.4	4085	65535	9807	90.903	12898.3	4291	65535	10218	51.854	5190.52	4251	7027	5138	73.982	5200.18	4265	8039	5145	7520.96
220218 - KG4247 DMSO 4h rep 1	control (1% DMSO)	7	posterior	DMSO	87.046	9105.01	4412	45717	7139	95.944	8828.32	4435	45717	6853	69.864	4603.06	3863	6858	4545	83.141	4572.65	3863	6858	4517	4378.81
220222 - KG4247 DMSO 4h	control (1% DMSO)	1	posterior	DMSO	96.915	7494.63	2616	48485	5444	98.855	7485.44	2567	48485	5476	121.268	2819.57	2069	4546	2774	66.669	2815.42	2095	4698	2760	4672.54
220222 - KG4247 DMSO 4h	control (1% DMSO)	2	posterior	DMSO	63.072	6682.98	2691	29662	5329	73.651	6450.51	2746	29662	5077	34.719	3479.41	2160	6841	3429	40.659	3466.36	2581	6841	3402	3093.86
220222 - KG4247 DMSO 4h	control (1% DMSO)	3	posterior	DMSO	72.941	4652.46	2165	19529	4217	70.834	4539.87	2165	19529	4071	76.23	2367.33	1645	5087	2309	145.644	2393.97	1664	5087	2327	2215.51
220222 - KG4247 DMSO 4h	control (1% DMSO)	4	posterior	DMSO	78.408	8133.34	2915	38249	5840	88.537	8038.43	2915	38249	5897	50.055	3570.48	2745	5937	3514	50.315	3615.71	2582	5988	3556	4492.79
220223 - KG4247 DMSO	control (1% DMSO)	1	posterior	DMSO	77.508	12118.4	2686	65535	8869	80.845	11752.5	2686	65535	8296	45.322	3233.03	2275	5955	3175	46.245	3208.83	2205	5955	3154	8714.51
220223 - KG4247 DMSO	control (1% DMSO)	2	posterior	DMSO	121.433	6477.65	2536	34489	4918	112.535	6717.64	2670	34489	5137	31.926	3788.95	2823	6144	3722	22.862	3803.3	2823	6144	3732	2801.52
220223 - KG4247 DMSO	control (1% DMSO)	3	posterior	DMSO	48.54	8097.42	2985	53560	5469	46.363	8165.4	2648	53560	5671	177.429	3476.56	2611	5709	3425	174.92	3505.26	2613	5709	3450	4640.5
220224 - KG4247 DMSO	control (1% DMSO)	1	posterior	DMSO	72.633	5926.39	2282	36781	4636	68.042	6048.54	2642	36781	4732	96.583	3247.24	2404	5169	3186	194.492	3240.73	2388	5169	3185	2743.48
220224 - KG4247 DMSO	control (1% DMSO)	2	posterior	DMSO	68.089	5269.78	2380	31340	4160	73.674	5249.88	2380	31340	4102	52.777	3028.25	2205	4947	2967	51.238	3022.99	2205	4947	2963	2234.21
220224 - KG4247 DMSO	control (1% DMSO)	3	posterior	DMSO	73.154	5220.32	2664	26851	4210	73.556	5299.49	2664	26851	4322	104.18	3340.67	2483	5896	3289	81.177	3364.76	2483	5337	3318	1907.18
220301 - KG4247 DMSO	control (1% DMSO)	1	posterior	DMSO	48.327	8467.13	3244	65535	5500	47.239	8227.14	3280	65535	5342	100.749	4074.95	2995	9693	3945	58.764	4014.25	3049	7294	3931	4302.53
220301 - KG4247 DMSO	control (1% DMSO)	2	posterior	DMSO	59.758	4478.92	2735	12968	4055	53.416	4578.86	2602	12968	4130	102.405	3521.54	2673	6148	3474	80.869	3557.26	2646	6148	3508	989.488
220301 - KG4247 DMSO	control (1% DMSO)	3	posterior	DMSO	59.025	4914.39	2599	22374	4296	49.463	5101.19	2659	22374	4444	173.737	3096.04	2365	4864	3043	166.282	3125.05	2365	4864	3079	1897.24

## Sheet: Fig 4H & S3B. coel INS-22-Venus
KG4247 experiment data - coelomocyte data					* coelomocyte may not be formed, or doesn't have vesicles containing RFP, or not in imaged region.																							DMSO			nementin-1			nementin-12-1
showing the raw ImageJ measurement values (two measurements taken & mean used; same for the signal from repreentative background sections, two sections were averaged as the background value, see methods for additional details).
					GFP measurement of trace #1					GFP measurement of trace #2					GFP background measurement of trace #1					GFP background measurement of trace #2
file	condition	animal imaged	section	condition	area	mean	Min	Max	Median	area	mean	Min	Max	Median											GFP/RFP ratio	background subtracted GFP fluorescence
220218 - KG4247 - 60uM nementin-12-1 rep 2	60 µM nementin-12-1	1	anterior	60 µM nementin-12-1	58.812	23795.4	7498	65535	17541	58.812	42015.4	12551	65535	38959	69.793	5036.71	3707	8242	4969	38.127	5052.44	3707	7785	4986	1.7657	36970.8
220218 - KG4247 - 60uM nementin-12-1 rep 2	60 µM nementin-12-1	2	anterior	60 µM nementin-12-1	101.648	32856.3	7725	65535	20551	101.648	43652.5	10720	65535	45565	16.756	5843.77	4785	8071	5770	19.927	5900.47	4785	8058	5827	1.32859	37780.3
220218 - KG4247 - 60uM nementin-12-1 rep 2	60 µM nementin-12-1	3	anterior	60 µM nementin-12-1	82.691	33069.3	7842	65535	22760	82.691	37527.4	7741	65535	31825	19.43	5713	4785	7633	5658	23.856	5627.31	4629	7793	5571	1.13481	31857.3
220218 - KG4247 - 60uM nementin-12-1 rep 2	60 µM nementin-12-1	4	anterior	60 µM nementin-12-1	62.409	12467.4	5720	65535	10417	62.409	11952.3	5202	32883	10922	71.331	5610.29	4485	7983	5555	59.285	5645.12	4556	9045	5595	0.958682	6324.59
220218 - KG4247 - 60uM nementin-12-1 rep 2	60 µM nementin-12-1	5	anterior	60 µM nementin-12-1	58.977	17817.5	6487	65534	14236	58.977	14167	6561	51868	10945	51.215	6193.67	4874	9186	6133	42.127	6229.29	5003	8670	6165	0.795119	7955.54
220218 - KG4247 - 60uM nementin-12-1 rep 2	60 µM nementin-12-1	6	anterior	60 µM nementin-12-1	60.516	38067.5	8319	65535	34627	60.516	56232.1	14872	65535	65535	15.667	6672.94	5419	9198	6607	15.289	6668.92	5509	9198	6590	1.47717	49561.1
220218 - KG4247 - 60uM nementin-12-1 rep 2	60 µM nementin-12-1	7	anterior	60 µM nementin-12-1	31.145	44162	7298	65535	56121	31.145	40382.1	7176	65535	44698	16.922	6049.75	4743	17676	5939	15.833	6132.8	4498	8984	6047	0.914407	34290.8
220223 - KG4247 60uM nementin-12-1	60 µM nementin-12-1	1	anterior	60 µM nementin-12-1	26.98	36038	7572	65535	34877	26.98	33651.8	9045	65535	31614	35.358	4668.64	3418	7002	4607	20.046	4903.88	3474	10318	4814	0.933786	28865.5
220223 - KG4247 60uM nementin-12-1	60 µM nementin-12-1	2	anterior	60 µM nementin-12-1	74.597	29026.8	6303	61354	28001	74.597	28556	5808	64842	26103	29.512	4624.1	3463	6678	4550	29.512	4624.1	3463	6678	4550	0.983782	23931.9
220223 - KG4247 60uM nementin-12-1	60 µM nementin-12-1	3	anterior	60 µM nementin-12-1	98.098	28281.6	6521	64952	27554	98.098	17295.4	5316	37066	17552	54.481	4345.68	3256	6805	4285	40.281	4249.77	3217	6241	4205	0.611542	12997.7
220211 - KG4247 60uM nementin-12-1	60 µM nementin-12-1	1	anterior	60 µM nementin-12-1	111.612	15728.4	5572	65535	10733	111.612	23470.8	5589	65535	14470	98.074	3437.17	2518	5859	3382	66.101	3417.39	2518	5859	3358	1.49226	20043.5
220211 - KG4247 60uM nementin-12-1	60 µM nementin-12-1	2	anterior	60 µM nementin-12-1	90.548	32883.8	5516	65535	25297	90.548	30683.7	4622	65535	20970	119.966	4726.28	3049	8276	4654	72.515	4723.4	3069	8014	4655	0.933093	25958.8
220211 - KG4247 60uM nementin-12-1	60 µM nementin-12-1	3	anterior	60 µM nementin-12-1	19.288	37441.2	10229	65535	33532	19.288	24339.7	7514	65535	21061	38.766	4837.68	3640	8289	4755	36.186	4843.27	3640	8289	4762	0.650079	19499.3
220301 - KG4247 60uM nementin-12-1	60 µM nementin-12-1	1	anterior	60 µM nementin-12-1	coelomocyte not visible*					coelomocyte not visible*															-
220301 - KG4247 60uM nementin-12-1	60 µM nementin-12-1	2	anterior	60 µM nementin-12-1	61.107	21977.4	4111	65535	13033	61.107	14314.5	5563	41441	12409	93.365	4977.97	3798	7891	4917	65.202	5038.4	3826	7590	4967	0.65133	9306.36
220218 - KG4247 - 60uM nementin-12-1 rep 2	60 µM nementin-12-1	1	midbody	60 µM nementin-12-1	101.743	24267.1	6203	65535	12565	101.743	43947.1	11666	65535	43570	40.281	5201.99	4309	8222	5140	56.137	5233.21	4278	8222	5174	1.81097	38729.5
220218 - KG4247 - 60uM nementin-12-1 rep 2	60 µM nementin-12-1	2	midbody	60 µM nementin-12-1	76.94	34429.9	7090	65535	27925	76.94	39644.2	7825	65535	37154	29.796	6357.74	5007	8993	6289	25.039	6400.75	5007	8993	6343	1.15145	33265
220218 - KG4247 - 60uM nementin-12-1 rep 2	60 µM nementin-12-1	3	midbody	60 µM nementin-12-1	66.716	25306.2	6862	65535	19471	66.716	25582	7281	65535	19537	30.79	5782.82	4740	7899	5730	42.032	5888.04	4837	8221	5830	1.0109	19746.6
220218 - KG4247 - 60uM nementin-12-1 rep 2	60 µM nementin-12-1	4	midbody	60 µM nementin-12-1	42.505	21224.2	6282	59741	17619	42.505	41094.8	7927	65535	41163	35.855	5970.23	5003	7982	5920	32.376	5961.18	5003	7870	5915	1.93622	35129.1
220218 - KG4247 - 60uM nementin-12-1 rep 2	60 µM nementin-12-1	5	midbody	60 µM nementin-12-1	73.698	33571.3	8356	65535	22457	73.698	37987.4	10413	65535	28586	22.625	9084.96	6960	12730	8976	15.123	9058.36	6960	12730	8941	1.13155	28915.8
220218 - KG4247 - 60uM nementin-12-1 rep 2	60 µM nementin-12-1	6	midbody	60 µM nementin-12-1	coelomocyte not visible*					coelomocyte not visible*															-
220218 - KG4247 - 60uM nementin-12-1 rep 2	60 µM nementin-12-1	7	midbody	60 µM nementin-12-1	38.151	18427.4	9034	40317	16309	38.151	29740.3	8258	65535	23916	19.596	8581.12	6621	13125	8500	22.057	8875.3	6808	13125	8774	1.61392	21012.1
220223 - KG4247 60uM nementin-12-1	60 µM nementin-12-1	1	midbody	60 µM nementin-12-1	42.482	35496.9	7151	65535	40111	42.482	44891.9	7770	65535	57916	49.369	5011.16	3773	7913	4950	46.221	5075.4	3773	7913	5014	1.26467	39848.6
220223 - KG4247 60uM nementin-12-1	60 µM nementin-12-1	2	midbody	60 µM nementin-12-1	49.108	25096	7513	65349	19933	49.108	19884.2	5723	55627	12703	184.529	4042.29	3012	7715	3983	165.619	4038.42	3038	7715	3981	0.792325	15843.9
220223 - KG4247 60uM nementin-12-1	60 µM nementin-12-1	3	midbody	60 µM nementin-12-1	50.907	34713	7011	65534	35332	50.907	17389.1	4361	31505	18415	22.483	4211.58	3259	7012	4184	41.914	4117.69	3122	7012	4080	0.500939	13224.5
220211 - KG4247 60uM nementin-12-1	60 µM nementin-12-1	1	midbody	60 µM nementin-12-1	47.807	24256.5	5883	65534	19389	47.807	20115.4	4630	53574	17266	35.737	3532.57	2653	5341	3485	42.789	3534.71	2627	5607	3472	0.82928	16581.8
220211 - KG4247 60uM nementin-12-1	60 µM nementin-12-1	2	midbody	60 µM nementin-12-1	89.531	27537.7	5540	65535	15456	89.531	23692.2	7773	65535	14773	127.894	7731.43	5242	25802	7554	114.499	7388.45	5242	11742	7334	0.860353	16132.2
220211 - KG4247 60uM nementin-12-1	60 µM nementin-12-1	3	midbody	60 µM nementin-12-1	50.008	30274.1	6341	65535	19682	50.008	35156.9	5334	65535	24096	93.365	3742.22	2708	6262	3675	81.579	3860.52	2708	7094	3771	1.16129	31355.5
220301 - KG4247 60uM nementin-12-1	60 µM nementin-12-1	1	midbody	60 µM nementin-12-1	57.037	35843.1	9140	65535	23400	57.037	31296.7	5944	65535	20219	67.71	4185.45	2491	6402	4137	82.762	4179.5	2491	6402	4126	0.873158	27114.2
220301 - KG4247 60uM nementin-12-1	60 µM nementin-12-1	2	midbody	60 µM nementin-12-1	51.83	35280.5	4800	65535	33903	51.83	34197.7	6916	65535	33944	76.917	5651.41	3229	8206	5607	87.803	5719.01	3788	8854	5671	0.969309	28512.5
220218 - KG4247 - 60uM nementin-12-1 rep 2	60 µM nementin-12-1	1	posterior	60 µM nementin-12-1	44.659	11874.3	5655	40239	9851	44.659	39897.6	8428	65535	36962	98.24	8888.95	3753	41953	7628	28.613	5546.55	4293	7990	5483	3.36001	32679.9
220218 - KG4247 - 60uM nementin-12-1 rep 2	60 µM nementin-12-1	2	posterior	60 µM nementin-12-1	44.967	16426.2	6276	61035	13222	44.967	41834.3	9784	65535	42495	110.026	8312.77	4697	44918	6932	7.692	5872.25	4856	7919	5808	2.54681	34741.8
220218 - KG4247 - 60uM nementin-12-1 rep 2	60 µM nementin-12-1	3	posterior	60 µM nementin-12-1	40.967	12719.4	5664	42587	11103	40.967	30267.6	7035	65535	24785	115.304	6964.32	4320	37788	6184	43.783	5117.79	4294	6768	5057	2.37963	24226.5
220218 - KG4247 - 60uM nementin-12-1 rep 2	60 µM nementin-12-1	4	posterior	60 µM nementin-12-1	47.144	6615.02	4970	11335	6440	47.144	12527.2	5512	26457	11580	141.952	5189.25	3494	15572	4790	28.873	4314.11	3550	6256	4244	1.89375	7775.53
220218 - KG4247 - 60uM nementin-12-1 rep 2	60 µM nementin-12-1	5	posterior	60 µM nementin-12-1	31.027	13635.8	5467	27166	13844	31.027	23388.5	6942	52830	21132	90.028	5637.83	4298	13279	5465	31.903	5336.19	4420	7740	5265	1.71523	17901.5
220218 - KG4247 - 60uM nementin-12-1 rep 2	60 µM nementin-12-1	6	posterior	60 µM nementin-12-1	16.661	11779.9	7103	25786	11250	16.661	52367.4	16817	65535	60459	114.475	7905.19	3419	47401	6274	114.475	7905.19	3419	47401	6274	4.44549	44462.2
220218 - KG4247 - 60uM nementin-12-1 rep 2	60 µM nementin-12-1	7	posterior	60 µM nementin-12-1	51.972	19990.8	5273	60088	10402	51.972	26008.8	6153	61261	24146	103.967	8267.24	4449	32550	6782	22.957	5875.1	4753	8508	5802	1.30104	18937.6
220223 - KG4247 60uM nementin-12-1	60 µM nementin-12-1	1	posterior	60 µM nementin-12-1	29.986	26937.1	6855	57044	25232	29.986	27047.4	5742	57902	28528	76.94	5741.25	3241	29362	4916	53.345	4276.6	3271	6296	4221	1.0041	22038.5
220223 - KG4247 60uM nementin-12-1	60 µM nementin-12-1	2	posterior	60 µM nementin-12-1	28.021	18450.2	4603	33623	21044	28.021	35877.8	6318	63099	41702	126.474	5708.38	2895	30167	4518	33.536	3727.49	2758	5829	3665	1.94458	31159.8
220223 - KG4247 60uM nementin-12-1	60 µM nementin-12-1	3	posterior	60 µM nementin-12-1	36.494	16405.4	4253	34414	16707	36.494	13939.4	3806	26111	13440	99.849	5754.76	2973	26976	4702	80.49	4379.99	3154	6732	4320	0.849688	8872.07
220211 - KG4247 60uM nementin-12-1	60 µM nementin-12-1	1	posterior	60 µM nementin-12-1	125.717	9108.63	3696	48705	6343	125.717	21521.7	4012	65535	12685	85.129	5673.78	2621	47202	4311	89.01	3376.84	2200	6192	3331	2.36278	16996.4
220211 - KG4247 60uM nementin-12-1	60 µM nementin-12-1	2	posterior	60 µM nementin-12-1	coelomocyte not visible*					coelomocyte not visible*															-
220211 - KG4247 60uM nementin-12-1	60 µM nementin-12-1	3	posterior	60 µM nementin-12-1	26.459	19161.3	4807	59753	17340	26.459	35465.3	5111	65535	33814	88.395	5453.12	2349	42836	4583	100.441	3237.59	2298	5470	3193	1.85088	31119.9
220301 - KG4247 60uM nementin-12-1	60 µM nementin-12-1	1	posterior	60 µM nementin-12-1	19.643	11448.1	4331	30824	8877	19.643	23258.7	4327	65535	14902	87.945	5876.4	2876	29402	4684	42.387	4168.72	3188	6009	4118	2.03165	18236.1
220301 - KG4247 60uM nementin-12-1	60 µM nementin-12-1	2	posterior	60 µM nementin-12-1	54.173	12079.5	4268	41313	8088	54.173	12711.3	5835	30249	10412	102.5	6709.21	4166	20393	6396	46.41	6056.51	4377	9709	5985	1.05231	6328.47
220218 - KG4247 - 60uM nementin-1 rep2	60 µM nementin-1	1	anterior	60uM nementin-1	91.282	16055.2	5092	65535	13410	91.282	28767.7	8194	65535	24920	30.08	8038.07	6117	11694	7950	35.003	8010.06	6117	12224	7933	1.7918	20743.6
220218 - KG4247 - 60uM nementin-1 rep2	60 µM nementin-1	2	anterior	60uM nementin-1	80.325	24049.8	6717	65535	16683	80.325	28153.3	6945	65535	20500	37.015	6017.35	4708	8788	5956	22.815	6008.58	4739	8462	5960	1.17063	22140.3
220218 - KG4247 - 60uM nementin-1 rep2	60 µM nementin-1	3	anterior	60uM nementin-1	47.925	38607.3	7067	65535	38789	47.925	48600	9773	65535	65535	53.7	5604.34	4114	8197	5558	34.388	5571.94	4114	8169	5522	1.25883	43011.8
220218 - KG4247 - 60uM nementin-1 rep2	60 µM nementin-1	4	anterior	60uM nementin-1	75.828	17861.6	5890	65535	13172	75.828	16675.6	6191	51403	13005	67.048	6416.3	4588	9563	6348	67.048	6416.3	4588	9563	6348	0.933598	10259.3
220222 - KG4247 60uM nementin-1	60 µM nementin-1	1	anterior	60uM nementin-1	51.617	10315.8	5720	20256	10032	51.617	10845.4	7024	23686	10095	36.044	5089.83	3773	8158	5017	20.401	4818.34	3567	7422	4748	1.05134	5891.34
220222 - KG4247 60uM nementin-1	60 µM nementin-1	2	anterior	60uM nementin-1	99.423	29707.6	6250	65535	19446	99.423	38998.5	8882	65535	33036	33.086	3876.27	2781	6390	3818	19.927	3803.82	2781	5899	3738	1.31275	35158.5
220222 - KG4247 60uM nementin-1	60 µM nementin-1	3	anterior	60uM nementin-1	65.722	17439.7	4240	65534	14190	65.722	10645.9	3534	51793	8320	46.647	3224.61	2264	5085	3175	31.808	3229.45	2264	5085	3191	0.610437	7418.83
220222 - KG4247 60uM nementin-1	60 µM nementin-1	4	anterior	60uM nementin-1	82.242	12494.6	4250	37215	10354	82.242	17426.9	4660	65532	13468	30.956	4407.3	3115	7267	4332	36.447	4349.12	3106	6945	4287	1.39476	13048.7
220222 - KG4247 60uM nementin-1	60 µM nementin-1	5	anterior	60uM nementin-1	75.189	27697.4	5972	65535	23297	75.189	15339	5144	42234	12181	48.848	4678.15	3360	7524	4607	44.517	4723.72	3360	7524	4649	0.553807	10638.1
220223 - KG4247 60uM nementin-1	60 µM nementin-1	1	anterior	60uM nementin-1	61.604	13196.1	6948	24715	12461	61.604	7690.68	4441	17978	7197	117.434	4050.65	3062	7677	3989	90.264	4025.66	3143	6598	3970	0.5828	3652.53
220223 - KG4247 60uM nementin-1	60 µM nementin-1	2	anterior	60uM nementin-1	25.039	29505.1	11790	61277	26610	25.039	37996.5	7885	65535	40898	176.08	4380.02	2915	7051	4314	143.585	4362.36	3048	6983	4298	1.2878	33625.3
220223 - KG4247 60uM nementin-1	60 µM nementin-1	3	anterior	60uM nementin-1	103.068	24480.1	5258	65535	19039	103.068	11190.8	3115	29924	10144	94.572	3449.51	2598	6646	3388	62.953	3479.76	2642	5610	3426	0.45714	7726.21
220223 - KG4247 60uM nementin-1	60 µM nementin-1	4	anterior	60uM nementin-1	60.161	17318.6	4688	41183	14808	60.161	17597	5394	37450	17852	101.269	4300	2954	6763	4248	68.231	4405.3	3302	6763	4349	1.01607	13244.3
220224 - KG4247 - 60uM nementin-1	60 µM nementin-1	1	anterior	60uM nementin-1	coelomocyte not visible*					coelomocyte not visible*															-
220224 - KG4247 - 60uM nementin-1	60 µM nementin-1	2	anterior	60uM nementin-1	coelomocyte not visible*					coelomocyte not visible*															-
220218 - KG4247 - 60uM nementin-1 rep2	60 µM nementin-1	1	midbody	60uM nementin-1	47.83	31323.8	6926	65535	28184	47.83	10720.8	4408	23376	10421	33.086	5132.22	4214	7180	5068	42.695	5128.35	4095	7321	5064	0.342257	5590.5
220218 - KG4247 - 60uM nementin-1 rep2	60 µM nementin-1	2	midbody	60uM nementin-1	41.085	28369.3	7119	65535	20522	41.085	21298.7	7192	49440	19197	51.972	6251.33	5108	9123	6190	53.723	6201.95	5074	8501	6145	0.750764	15072
220218 - KG4247 - 60uM nementin-1 rep2	60 µM nementin-1	3	midbody	60uM nementin-1	48.895	31819	7102	65535	25494	48.895	24289.9	7176	65535	19159	87.259	6506.6	5144	9721	6432	99.542	6437.11	5133	9721	6370	0.763377	17818
220218 - KG4247 - 60uM nementin-1 rep2	60 µM nementin-1	4	midbody	60uM nementin-1	92.82	33472.5	8892	65535	23139	92.82	36694.7	8464	65535	30911	67.048	7047.55	5478	9612	6983	53.936	7054.28	5478	9511	7003	1.09627	29643.8
220222 - KG4247 60uM nementin-1	60 µM nementin-1	1	midbody	60uM nementin-1	97.909	21378.6	5411	65535	12619	97.909	24763.6	4728	65535	17497	36.636	3834.44	2985	6289	3772	20.898	3893.48	3015	5484	3838	1.15834	20899.7
220222 - KG4247 60uM nementin-1	60 µM nementin-1	2	midbody	60uM nementin-1	44.209	23507.7	6318	58886	18996	44.209	12972.6	4274	28403	12829	125.693	3489.79	2631	5561	3438	68.397	3473.69	2631	5301	3419	0.551846	9490.89
220222 - KG4247 60uM nementin-1	60 µM nementin-1	3	midbody	60uM nementin-1	coelomocyte not visible*					coelomocyte not visible*															-
220222 - KG4247 60uM nementin-1	60 µM nementin-1	4	midbody	60uM nementin-1	30.459	17607.9	3941	65534	12524	30.459	32291.6	4219	65535	29342	28.187	4212.31	3097	7023	4142	32.163	4209.68	3097	7023	4145	1.83393	28080.6
220222 - KG4247 60uM nementin-1	60 µM nementin-1	5	midbody	60uM nementin-1	50.505	14850.3	4656	51153	8165	50.505	25211.9	5484	65535	14002	93.933	4590.99	3299	7375	4514	66.48	4619.03	3299	7083	4538	1.69774	20606.9
220223 - KG4247 60uM nementin-1	60 µM nementin-1	1	midbody	60uM nementin-1	19.572	6154.17	3209	16299	5132	19.572	15361.7	4526	49511	9625	193.617	4009.99	2861	6653	3949	191.463	3991.46	2861	6653	3925	2.49614	11361
220223 - KG4247 60uM nementin-1	60 µM nementin-1	2	midbody	60uM nementin-1	59.167	9722.28	6357	18439	9351	59.167	7423.49	5215	12691	7297	127.539	5005.1	3564	8220	4920	171.725	4954.64	3587	8220	4876	0.763554	2443.62
220223 - KG4247 60uM nementin-1	60 µM nementin-1	3	midbody	60uM nementin-1	73.343	24743.6	4685	65535	17771	73.343	13387.3	3917	36774	11208	87.188	4524.81	3174	7261	4460	87.188	4524.81	3174	7261	4460	0.541043	8862.53
220223 - KG4247 60uM nementin-1	60 µM nementin-1	4	midbody	60uM nementin-1	coelomocyte not visible*					coelomocyte not visible*															-
220224 - KG4247 - 60uM nementin-1	60 µM nementin-1	1	midbody	60uM nementin-1	43.357	35044.4	7058	65535	27336	43.357	24998.6	5531	65417	21594	75.946	4166.43	3076	7105	4106	41.772	4172.67	3074	7105	4103	0.71334	20829
220224 - KG4247 - 60uM nementin-1	60 µM nementin-1	2	midbody	60uM nementin-1	82.573	21686	5529	65535	11794	82.573	19206.2	4394	65535	11362	60.563	3947.04	3032	6358	3879	62.527	3920.07	2972	6358	3863	0.885646	15272.6
220218 - KG4247 - 60uM nementin-1 rep2	60 µM nementin-1	1	posterior	60uM nementin-1	25.489	9598.4	4671	17467	9296	25.489	26416.4	7902	62553	24619	49.676	6537.6	5220	9440	6473	115.209	6437.76	4873	9440	6388	2.75217	19928.8
220218 - KG4247 - 60uM nementin-1 rep2	60 µM nementin-1	2	posterior	60uM nementin-1	48.517	9664.13	5014	27617	8232	48.517	15968.6	5479	65535	10715	92.347	10655.2	4451	56294	8456	48.446	5741.06	4548	8692	5671	1.65236	7770.44
220218 - KG4247 - 60uM nementin-1 rep2	60 µM nementin-1	3	posterior	60uM nementin-1	coelomocyte not visible*					coelomocyte not visible*															-
220218 - KG4247 - 60uM nementin-1 rep2	60 µM nementin-1	4	posterior	60uM nementin-1	59.995	10298.1	5369	28265	9214	59.995	21308.2	7554	65535	16304	108.63	11385.2	5214	65535	8361	94.264	6428.6	5004	9423	6369	2.06914	12401.3
220222 - KG4247 60uM nementin-1	60 µM nementin-1	1	posterior	60uM nementin-1	coelomocyte not visible*					coelomocyte not visible*					neurons not visible in stack*					neurons not visible in stack*					-
220222 - KG4247 60uM nementin-1	60 µM nementin-1	2	posterior	60uM nementin-1	46.647	6856.66	3910	17078	6452	46.647	7571.48	3899	16063	7087	65.604	5333	2623	24307	4435	39.784	3318.27	2514	5331	3266	1.10425	3245.85
220222 - KG4247 60uM nementin-1	60 µM nementin-1	3	posterior	60uM nementin-1	51.996	7128.86	3711	16767	6657	51.996	14907.1	4964	42986	14592	88.892	6635.91	2336	35087	5476	78.029	4008.48	2809	6508	3950	2.0911	9584.95
220222 - KG4247 60uM nementin-1	60 µM nementin-1	4	posterior	60uM nementin-1	26.365	6379.41	3598	15783	5816	26.365	9953.7	4075	31637	8928	neurons not visible in stack*					neurons not visible in stack*					1.56029
220222 - KG4247 60uM nementin-1	60 µM nementin-1	5	posterior	60uM nementin-1	95.542	30370.5	5505	65535	28850	95.542	33998.3	5699	65535	30759	87.543	7006.4	3165	65535	5151	38.884	4187.92	3214	6828	4142	1.11945	28401.1
220223 - KG4247 60uM nementin-1	60 µM nementin-1	1	posterior	60uM nementin-1	32.991	13075.1	4774	24812	13578	32.991	25148.4	5382	49425	25730	92.868	7011.36	2376	48574	4963	133.338	4355.01	3170	7784	4297	1.92338	19465.3
220223 - KG4247 60uM nementin-1	60 µM nementin-1	2	posterior	60uM nementin-1	42.813	8921.79	4389	20043	7086	42.813	11864.9	4447	26123	10352	124.912	5728.72	3407	32875	5097	20.898	4623.38	3548	7029	4570	1.32988	6688.86
220223 - KG4247 60uM nementin-1	60 µM nementin-1	3	posterior	60uM nementin-1	88.655	11692.8	4616	25074	11299	88.655	10687.9	4299	25252	9538	122.901	7955.49	3148	65534	5369	129.551	4369.99	3040	7094	4310	0.914056	4525.13
220223 - KG4247 60uM nementin-1	60 µM nementin-1	4	posterior	60uM nementin-1	66.267	11934.3	4515	26822	12300	66.267	16122.6	4687	30630	17555	67.734	4900.91	3008	32733	4433	63.947	3963.44	2940	6225	3903	1.35095	11690.5
220224 - KG4247 - 60uM nementin-1	60 µM nementin-1	1	posterior	60uM nementin-1	32.613	12667.2	4628	34134	10857	32.613	21123.5	4449	62417	16671	88.513	6380.9	3376	26632	5195	37.133	4166.85	3142	6358	4105	1.66758	15849.6
220224 - KG4247 - 60uM nementin-1	60 µM nementin-1	2	posterior	60uM nementin-1	37.677	6806.99	3883	20352	5581	37.677	7335.39	3900	18404	6090	112.109	8288.99	2982	65535	4972	58.338	4115.24	3116	7335	4057	1.07763	1133.28
220218 - KG4247 DMSO 4h rep 1	control (1% DMSO)	1	anterior	DMSO	156.294	15547	9300	48594	14771	156.294	6062.84	4433	12959	5935	33.37	5966.43	4644	9186	5890	33.204	5951.15	4644	9186	5871	0.389968	104.052
220218 - KG4247 DMSO 4h rep 1	control (1% DMSO)	2	anterior	DMSO	67.261	41825.5	13550	65535	38335	67.261	36583.5	8190	65535	29964	87.07	5800.02	4552	10257	5734	93.672	5824.32	4476	10257	5746	0.874668	30771.3
220218 - KG4247 DMSO 4h rep 1	control (1% DMSO)	3	anterior	DMSO	139.846	30386.3	8131	65535	19429	139.846	11012	4132	52580	7806	67.19	5295.67	4323	8148	5244	65.675	5253.19	4271	7649	5207	0.362401	5737.6
220218 - KG4247 DMSO 4h rep 1	control (1% DMSO)	4	anterior	DMSO	124.889	29097.2	6849	65535	18677	124.889	19127.5	5791	65535	13192	23.714	5941.22	4653	8868	5885	32.826	6082.66	4953	9442	6026	0.657366	13115.5
220218 - KG4247 DMSO 4h rep 1	control (1% DMSO)	5	anterior	DMSO	117.765	30692.9	7392	65535	20030	117.765	19606.2	6154	65535	13751	62.788	5668.85	4381	7841	5618	38.198	5676.3	4381	7841	5632	0.638787	13933.6
220218 - KG4247 DMSO 4h rep 1	control (1% DMSO)	6	anterior	DMSO	180.553	24283.8	5806	65535	14612	180.553	7326.65	4232	31554	5940	53.581	5138.53	4150	7159	5082	41.251	5069.62	4150	7164	5012	0.301709	2222.58
220218 - KG4247 DMSO 4h rep 1	control (1% DMSO)	7	anterior	DMSO	123.563	28081.3	6636	65535	16612	123.563	13456.4	4948	62452	10346	127.042	5178.47	3955	8158	5105	99.873	5145.6	4037	7965	5072	0.479194	8294.36
220222 - KG4247 DMSO 4h	control (1% DMSO)	1	anterior	DMSO	29.725	34175.7	5896	65535	30344	29.725	19682.9	5040	63417	14468	36.707	3622.95	2533	6403	3548	36.707	3622.95	2533	6403	3548	0.575933	16060
220222 - KG4247 DMSO 4h	control (1% DMSO)	2	anterior	DMSO	114.712	26937.1	7410	65535	15992	114.712	14174.2	3819	65535	8596	26.317	3399.09	2462	4991	3363	25.891	3397.59	2462	4991	3357	0.526195	10775.8
220222 - KG4247 DMSO 4h	control (1% DMSO)	3	anterior	DMSO	99.021	21002.9	5706	65535	11428	99.021	18501.7	4191	65535	8929	45.748	3869.67	2805	5848	3813	38.151	3826.94	2805	5848	3774	0.880911	14653.3
220222 - KG4247 DMSO 4h	control (1% DMSO)	4	anterior	DMSO	89.01	29646.7	4587	65535	19891	89.01	16816.3	3571	65535	10960	80.49	3540.25	2521	6248	3479	66.101	3567.31	2545	6248	3500	0.567223	13262.5
220223 - KG4247 DMSO	control (1% DMSO)	1	anterior	DMSO	30.033	19396.7	4797	50362	15567	30.033	9538.77	3319	32530	7292	62.291	3319.31	2147	6008	3266	58.22	3273.79	2114	5426	3226	0.491773	6242.22
220223 - KG4247 DMSO	control (1% DMSO)	2	anterior	DMSO	59.995	14920.9	8221	30896	14498	59.995	5288.15	3551	8590	5224	20.282	4829.63	3295	8232	4777	15.099	4863.45	3342	6943	4821	0.354412	441.615
220223 - KG4247 DMSO	control (1% DMSO)	3	anterior	DMSO	112.535	6717.64	2670	34489	5137	121.433	6477.65	2536	34489	4918	14.271	4375.47	3421	6056	4334	41.227	4445.69	3397	6963	4392	0.964276	2067.07
220224 - KG4247 DMSO	control (1% DMSO)	1	anterior	DMSO	107.517	21604.5	4944	65535	12714	107.517	7946.83	3165	24612	6307	72.041	3436.7	2521	6195	3383	72.041	3436.7	2521	6195	3383	0.367833	4510.13
220224 - KG4247 DMSO	control (1% DMSO)	2	anterior	DMSO	35.003	17307.5	7095	34939	16610	35.003	4942.34	3458	7969	4841	81.366	3437.62	2566	6204	3386	77.863	3489.55	2580	6204	3434	0.285561	1478.76
220224 - KG4247 DMSO	control (1% DMSO)	3	anterior	DMSO	73.177	9964.05	5182	25799	8905	73.177	5041.56	3429	11120	4890	42.979	3942.56	2249	6082	3891	28.944	3920.31	2249	6082	3864	0.505975	1110.12
220301 - KG4247 DMSO	control (1% DMSO)	1	anterior	DMSO	55.593	21337.7	8097	46490	20317	55.593	6696.06	4640	26524	6497	183.819	5469.13	4068	9154	5399	227.768	5343.84	3105	9820	5279	0.313813	1289.58
220301 - KG4247 DMSO	control (1% DMSO)	2	anterior	DMSO	54.244	39761.3	7022	65535	39202	54.244	6307.61	3577	21018	5848	98.145	3132.66	2183	5502	3078	87.661	3123.04	2183	5502	3064	0.158637	3179.75
220301 - KG4247 DMSO	control (1% DMSO)	3	anterior	DMSO	115.422	30947.3	7260	65535	21159	115.422	8515.97	3720	25384	7166	132.793	3947.17	2557	8474	3830	100.394	4040.61	2459	7869	3905	0.275177	4522.08
220218 - KG4247 DMSO 4h rep 1	control (1% DMSO)	1	midbody	DMSO	42.647	36426.7	12341	65535	27905	42.647	12112.6	5106	48106	8407	81.129	5129.03	4045	9048	5061	65.249	5083.77	3800	7587	5019	0.33252	7006.2
220218 - KG4247 DMSO 4h rep 1	control (1% DMSO)	2	midbody	DMSO	76.562	27478.5	10293	65535	18211	76.562	9272.68	4232	37378	7003	122.83	4575.39	3504	7141	4505	119.351	4468.31	3498	7115	4407	0.337452	4750.83
220218 - KG4247 DMSO 4h rep 1	control (1% DMSO)	3	midbody	DMSO	55.948	33846.9	11106	65535	22317	55.948	15157.5	4790	60517	8446	70.243	5129.58	4201	7633	5068	121.197	5089.21	4060	7599	5034	0.447827	10048.2
220218 - KG4247 DMSO 4h rep 1	control (1% DMSO)	4	midbody	DMSO	85.366	24248.6	5760	65535	19516	85.366	9065.11	4957	21904	8231	32.021	5556	4408	8176	5493	14.886	5604.02	4467	8176	5542	0.37384	3485.11
220218 - KG4247 DMSO 4h rep 1	control (1% DMSO)	5	midbody	DMSO	112.866	24322.1	7521	65535	15104	112.866	8680.17	5525	24774	7528	79.118	5446.59	4266	7553	5388	94.595	5545.63	4266	8461	5470	0.356884	3184.06
220218 - KG4247 DMSO 4h rep 1	control (1% DMSO)	6	midbody	DMSO	65.225	32053.2	6614	65535	22465	65.225	8283.95	4504	19630	7426	58.812	5443.1	4523	8014	5380	77.295	5509.63	4523	7526	5454	0.258443	2807.58
220218 - KG4247 DMSO 4h rep 1	control (1% DMSO)	7	midbody	DMSO	124.131	9806.81	5411	47394	7860	124.131	6749.78	4676	26864	6068	75.923	5658.04	4682	8078	5597	31.311	5638.42	4753	7735	5579	0.688275	1101.54
220222 - KG4247 DMSO 4h	control (1% DMSO)	1	midbody	DMSO	47.333	27134.7	5411	65535	17488	47.333	16506.6	3999	65535	9880	38.979	3072.88	2189	5030	3026	44.044	3038.52	2189	4639	2998	0.608322	13450.9
220222 - KG4247 DMSO 4h	control (1% DMSO)	2	midbody	DMSO	65.841	18257.3	5791	58917	15250	65.841	4531.24	3124	8196	4399	38.151	3852.73	2760	6153	3787	42.837	3852.88	2921	6052	3786	0.248188	678.44
220222 - KG4247 DMSO 4h	control (1% DMSO)	3	midbody	DMSO	65.58	20708.6	4875	65535	15438	65.58	6319.1	2953	19158	5075	90.146	2858.22	1954	6818	2814	72.278	2853.21	2053	4722	2816	0.305144	3463.38
220222 - KG4247 DMSO 4h	control (1% DMSO)	4	midbody	DMSO	63.072	26810.4	4595	65535	15927	63.072	8542.01	2983	43123	5671	56.705	3160.36	2131	5845	3105	73.698	3188.94	2190	5845	3117	0.318608	5367.37
220223 - KG4247 DMSO	control (1% DMSO)	1	midbody	DMSO	171.985	23173.1	3101	65535	8674	171.985	9814.39	2456	65535	5259	41.701	3084.12	2241	5313	3031	32.234	3086.78	2196	4996	3037	0.423524	6728.94
220223 - KG4247 DMSO	control (1% DMSO)	2	midbody	DMSO	99.518	33591.4	7790	65535	21579	99.518	9464.6	3390	40932	6638	53.203	3623.37	2703	5564	3562	28.518	3596.83	2776	5367	3548	0.281757	5854.49
220223 - KG4247 DMSO	control (1% DMSO)	3	midbody	DMSO	93.223	9963.75	4787	23658	9440	93.223	5296.8	3899	8481	5208	30.672	3700.7	2895	5686	3650	27.146	3657.39	2822	5869	3594	0.531607	1617.76
220224 - KG4247 DMSO	control (1% DMSO)	1	midbody	DMSO	114.026	11521.4	4333	53888	7235	114.026	4454.07	2946	10681	4179	66.574	3832.8	2794	6476	3770	89.318	3817.05	2778	6476	3745	0.386592	629.145
220224 - KG4247 DMSO	control (1% DMSO)	2	midbody	DMSO	101.743	26307.3	5733	65535	15484	101.743	5424.2	2826	14551	4559	55.806	3307.52	2523	5231	3252	39.973	3307.06	2523	5231	3251	0.206186	2116.91
220224 - KG4247 DMSO	control (1% DMSO)	3	midbody	DMSO	32.471	29054.3	4586	65535	14368	32.471	9502.92	3516	21040	7861	92.11	3899.34	2928	7237	3827	100.749	3919.91	2907	7237	3862	0.327074	5593.29
220301 - KG4247 DMSO	control (1% DMSO)	1	midbody	DMSO	64.515	28952.2	6511	65535	22131	64.515	7628.71	4114	51105	7203	58.835	5187.81	3866	7823	5097	43.76	5110.45	3885	7823	5021	0.263493	2479.58
220301 - KG4247 DMSO	control (1% DMSO)	2	midbody	DMSO	26.507	23521.2	5683	65535	17008	26.507	6132.96	3755	14396	5321	76.491	4225.37	3210	6663	4170	71.757	4221.87	3217	6525	4171	0.260742	1909.34
220301 - KG4247 DMSO	control (1% DMSO)	3	midbody	DMSO	35.263	23717.7	4592	65535	16467	35.263	5391.78	3196	13372	4955	65.391	3598.67	2753	6195	3533	84.845	3624.11	2753	7771	3554	0.227332	1780.4
220218 - KG4247 DMSO 4h rep 1	control (1% DMSO)	1	posterior	DMSO	45.629	20556.2	11552	57364	16483	45.629	13823.7	7067	44987	10642	105.127	6006.29	4561	9158	5937	77.177	6024.49	4561	11501	5954	0.672486	7808.36
220218 - KG4247 DMSO 4h rep 1	control (1% DMSO)	2	posterior	DMSO	coelomocyte not visible*					coelomocyte not visible*															-	-
220218 - KG4247 DMSO 4h rep 1	control (1% DMSO)	3	posterior	DMSO	77.39	16874.3	9068	65535	13265	77.39	7592.84	4421	29597	6159	45.819	4805.05	3861	9955	4752	44.612	4737.09	3861	7349	4681	0.449963	2821.77
220218 - KG4247 DMSO 4h rep 1	control (1% DMSO)	4	posterior	DMSO	18.436	14868.7	5603	47878	11052	18.436	10333.7	5389	25914	8843	181.949	4769.53	3692	7459	4717	150.283	4721.48	3632	7459	4666	0.694995	5588.19
220218 - KG4247 DMSO 4h rep 1	control (1% DMSO)	5	posterior	DMSO	33.536	13670.6	5690	42785	11039	33.536	8310.82	5328	19894	7764	64.492	4694.03	3767	7538	4631	77.579	4610.82	3767	6716	4560	0.607933	3658.4
220218 - KG4247 DMSO 4h rep 1	control (1% DMSO)	6	posterior	DMSO	54.859	11509.3	5196	57316	7561	54.859	6356.68	4748	13287	6067	51.854	5190.52	4251	7027	5138	73.982	5200.18	4265	8039	5145	0.55231	1161.32
220218 - KG4247 DMSO 4h rep 1	control (1% DMSO)	7	posterior	DMSO	36.991	18936.8	5779	65535	10648	36.991	9159.55	4637	27793	6922	69.864	4603.06	3863	6858	4545	83.141	4572.65	3863	6858	4517	0.483691	4571.69
220222 - KG4247 DMSO 4h	control (1% DMSO)	1	posterior	DMSO	30.317	16446.7	4016	58617	11035	30.317	6392.32	2927	17029	5222	121.268	2819.57	2069	4546	2774	66.669	2815.42	2095	4698	2760	0.388668	3574.83
220222 - KG4247 DMSO 4h	control (1% DMSO)	2	posterior	DMSO	27.832	12264	4387	42785	8303	27.832	5961.05	3427	13247	5363	34.719	3479.41	2160	6841	3429	40.659	3466.36	2581	6841	3402	0.486062	2488.16
220222 - KG4247 DMSO 4h	control (1% DMSO)	3	posterior	DMSO	23.809	8822.68	2582	27697	6986	20.969	8064.31	2022	24944	6339	76.23	2367.33	1645	5087	2309	145.644	2393.97	1664	5087	2327	0.914044	5683.66
220222 - KG4247 DMSO 4h	control (1% DMSO)	4	posterior	DMSO	56.895	11109	3945	60523	6385	56.895	6672.57	2979	26947	4614	50.055	3570.48	2745	5937	3514	50.315	3615.71	2582	5988	3556	0.600646	3079.47
220223 - KG4247 DMSO	control (1% DMSO)	1	posterior	DMSO	36.731	21639	4103	65535	18710	36.731	8269.28	2993	25622	6248	45.322	3233.03	2275	5955	3175	46.245	3208.83	2205	5955	3154	0.382147	5048.35
220223 - KG4247 DMSO	control (1% DMSO)	2	posterior	DMSO	coelomocyte not visible*					coelomocyte not visible*															-	-
220223 - KG4247 DMSO	control (1% DMSO)	3	posterior	DMSO	44.399	32874.1	6504	65535	34545	44.399	13380.1	5365	25369	13513	177.429	3476.56	2611	5709	3425	174.92	3505.26	2613	5709	3450	0.40701	9889.19
220224 - KG4247 DMSO	control (1% DMSO)	1	posterior	DMSO	39.31	8754.65	3395	32299	5983	39.31	7316.64	3092	24749	5680	96.583	3247.24	2404	5169	3186	194.492	3240.73	2388	5169	3185	0.835743	4072.66
220224 - KG4247 DMSO	control (1% DMSO)	2	posterior	DMSO	39.618	14000.8	3819	58469	8485	39.618	6308.16	3047	16680	5742	52.777	3028.25	2205	4947	2967	51.238	3022.99	2205	4947	2963	0.450555	3282.54
220224 - KG4247 DMSO	control (1% DMSO)	3	posterior	DMSO	91.211	9185.97	3386	42706	5903	91.211	5508.84	2713	16718	4591	104.18	3340.67	2483	5896	3289	81.177	3364.76	2483	5337	3318	0.599702	2156.13
220301 - KG4247 DMSO	control (1% DMSO)	1	posterior	DMSO	44.067	11639.2	4656	29436	11406	44.067	7285.69	4472	12273	7171	100.749	4074.95	2995	9693	3945	58.764	4014.25	3049	7294	3931	0.625963	3241.08
220301 - KG4247 DMSO	control (1% DMSO)	2	posterior	DMSO	40.186	11274.7	4303	40698	7569	40.186	6534.93	3517	22081	5667	102.405	3521.54	2673	6148	3474	80.869	3557.26	2646	6148	3508	0.579612	2995.53
220301 - KG4247 DMSO	control (1% DMSO)	3	posterior	DMSO	36.352	12862.9	3871	51799	10071	36.352	7437.32	3442	19146	6688	173.737	3096.04	2365	4864	3043	166.282	3125.05	2365	4864	3079	0.578199	4326.78

## Sheet: Fig S3D. ventral INS-22-Venus
KG4247 experiment data - ventral neuron data															*most likely due to a bubble adjacent to animal that obscures the imaging of neuron; regions were still imaged as other features were visible.
showing the raw ImageJ measurement values (two measurements taken & mean used; same for the signal from repreentative background sections, two sections were averaged as the background value, see methods for additional details).
					GFP measurement of trace #1					GFP measurement of trace #2					GFP background measurement of trace #1					GFP background measurement of trace #2
file	condition	animal	section	condition	area	mean	Min	Max	Median	area	mean	Min	Max	Median	area	mean	Min	Max	Median	area	mean	Min	Max	Median	mean background subtracted GFP measurement
220218 - KG4247 - 60uM nementin-12-1 rep 2	60 µM nementin-12-1	1	anterior	60 µM nementin-12-1	114.475	15799.6	4487	63310	13390	122.214	15563.2	4639	65533	13394	69.793	5036.71	3707	8242	4969	38.127	5052.44	3707	7785	4986	10636.9
220218 - KG4247 - 60uM nementin-12-1 rep 2	60 µM nementin-12-1	2	anterior	60 µM nementin-12-1	159.418	11893.7	4432	46157	10602	146.78	12322.3	4553	46157	11154	16.756	5843.77	4785	8071	5770	19.927	5900.47	4785	8058	5827	6235.91
220218 - KG4247 - 60uM nementin-12-1 rep 2	60 µM nementin-12-1	3	anterior	60 µM nementin-12-1	165.359	7841.21	4373	29668	7280	163.56	7732.49	4408	29668	7086	19.43	5713	4785	7633	5658	23.856	5627.31	4629	7793	5571	2116.7
220218 - KG4247 - 60uM nementin-12-1 rep 2	60 µM nementin-12-1	4	anterior	60 µM nementin-12-1	146.591	8416.42	4150	65535	6956	162.424	8230.76	4336	65535	6877	71.331	5610.29	4485	7983	5555	59.285	5645.12	4556	9045	5595	2695.89
220218 - KG4247 - 60uM nementin-12-1 rep 2	60 µM nementin-12-1	5	anterior	60 µM nementin-12-1	165.927	8888.24	4600	38096	7864	140.958	9094.93	4604	38096	8045	51.215	6193.67	4874	9186	6133	42.127	6229.29	5003	8670	6165	2780.1
220218 - KG4247 - 60uM nementin-12-1 rep 2	60 µM nementin-12-1	6	anterior	60 µM nementin-12-1	46.008	11297.6	4845	65535	8034	47.57	11133.3	4899	65535	7952	15.667	6672.94	5419	9198	6607	15.289	6668.92	5509	9198	6590	4544.55
220218 - KG4247 - 60uM nementin-12-1 rep 2	60 µM nementin-12-1	7	anterior	60 µM nementin-12-1	125.693	10135.4	4345	60321	7862	123.35	10282.3	4474	60321	8001	16.922	6049.75	4743	17676	5939	15.833	6132.8	4498	8984	6047	4117.58
220223 - KG4247 60uM nementin-12-1	60 µM nementin-12-1	1	anterior	60 µM nementin-12-1	103.589	8124.24	3562	65535	6334	82.502	8259.42	3562	65535	6227	35.358	4668.64	3418	7002	4607	20.046	4903.88	3474	10318	4814	3405.57
220223 - KG4247 60uM nementin-12-1	60 µM nementin-12-1	2	anterior	60 µM nementin-12-1	126.64	8773.93	2189	65535	5847	118.925	8909.27	2233	65535	5944	29.512	4624.1	3463	6678	4550	29.512	4624.1	3463	6678	4550	4217.5
220223 - KG4247 60uM nementin-12-1	60 µM nementin-12-1	3	anterior	60 µM nementin-12-1	104.488	6757.93	3212	58529	5322	91.329	6887.61	3212	58529	5325	54.481	4345.68	3256	6805	4285	40.281	4249.77	3217	6241	4205	2525.05
220211 - KG4247 60uM nementin-12-1	60 µM nementin-12-1	1	anterior	60 µM nementin-12-1	77.485	5084.37	2671	17960	4673	88.135	4908.75	2670	17960	4514	98.074	3437.17	2518	5859	3382	66.101	3417.39	2518	5859	3358	1569.28
220211 - KG4247 60uM nementin-12-1	60 µM nementin-12-1	2	anterior	60 µM nementin-12-1	177.594	7576.92	2011	65535	6193	188.86	7306.51	2838	65535	6014	119.966	4726.28	3049	8276	4654	72.515	4723.4	3069	8014	4655	2716.87
220211 - KG4247 60uM nementin-12-1	60 µM nementin-12-1	3	anterior	60 µM nementin-12-1	155.797	5862.79	2914	36335	5391	163.229	5897.89	2914	36335	5413	38.766	4837.68	3640	8289	4755	36.186	4843.27	3640	8289	4762	1039.87
220301 - KG4247 60uM nementin-12-1	60 µM nementin-12-1	1	anterior	60 µM nementin-12-1	93.791	7085.35	3568	36884	6086	133.977	6723.92	3386	36884	5750	48.02	4904.37	3271	8397	4818	50.883	4888.37	3464	8777	4800	2008.26
220301 - KG4247 60uM nementin-12-1	60 µM nementin-12-1	2	anterior	60 µM nementin-12-1	111.801	6957.64	3903	29397	6278	126.616	6875.33	3903	31736	6185	93.365	4977.97	3798	7891	4917	65.202	5038.4	3826	7590	4967	1908.3
220218 - KG4247 - 60uM nementin-12-1 rep 2	60 µM nementin-12-1	1	midbody	60 µM nementin-12-1	141.858	8670.28	3720	30506	7712	140.58	8771.52	4861	30506	7771	40.281	5201.99	4309	8222	5140	56.137	5233.21	4278	8222	5174	3503.3
220218 - KG4247 - 60uM nementin-12-1 rep 2	60 µM nementin-12-1	2	midbody	60 µM nementin-12-1	124.747	11419.7	4120	50045	9604	125.741	11930.3	4071	50045	10996	29.796	6357.74	5007	8993	6289	25.039	6400.75	5007	8993	6343	5295.73
220218 - KG4247 - 60uM nementin-12-1 rep 2	60 µM nementin-12-1	3	midbody	60 µM nementin-12-1	158.117	7897.87	4675	19469	7192	147.632	7915.98	4548	22876	7160	30.79	5782.82	4740	7899	5730	42.032	5888.04	4837	8221	5830	2071.49
220218 - KG4247 - 60uM nementin-12-1 rep 2	60 µM nementin-12-1	4	midbody	60 µM nementin-12-1	171.465	6488.14	4531	28105	6016	178.162	6482.91	4531	28105	6020	35.855	5970.23	5003	7982	5920	32.376	5961.18	5003	7870	5915	519.822
220218 - KG4247 - 60uM nementin-12-1 rep 2	60 µM nementin-12-1	5	midbody	60 µM nementin-12-1	119.611	11272.7	5564	53719	9837	109.174	11629.1	5448	53719	10252	22.625	9084.96	6960	12730	8976	15.123	9058.36	6960	12730	8941	2379.25
220218 - KG4247 - 60uM nementin-12-1 rep 2	60 µM nementin-12-1	6	midbody	60 µM nementin-12-1	neurons not visible in stack*					neurons not visible in stack*					neurons not visible in stack*					neurons not visible in stack*					-
220218 - KG4247 - 60uM nementin-12-1 rep 2	60 µM nementin-12-1	7	midbody	60 µM nementin-12-1	116.416	14031.3	6087	65535	10662	110.547	14277.5	6358	65535	10741	19.596	8581.12	6621	13125	8500	22.057	8875.3	6808	13125	8774	5426.16
220223 - KG4247 60uM nementin-12-1	60 µM nementin-12-1	1	midbody	60 µM nementin-12-1	76.538	5581.17	2328	20595	5266	66.977	5662.14	2328	20595	5330	49.369	5011.16	3773	7913	4950	46.221	5075.4	3773	7913	5014	578.377
220223 - KG4247 60uM nementin-12-1	60 µM nementin-12-1	2	midbody	60 µM nementin-12-1	121.102	6434.67	2339	52056	4998	127.871	6554.4	2596	52056	5123	184.529	4042.29	3012	7715	3983	165.619	4038.42	3038	7715	3981	2454.18
220223 - KG4247 60uM nementin-12-1	60 µM nementin-12-1	3	midbody	60 µM nementin-12-1	74.361	5529.2	3098	28142	4877	46.055	5848.39	3316	28142	5097	22.483	4211.58	3259	7012	4184	41.914	4117.69	3122	7012	4080	1524.16
220211 - KG4247 60uM nementin-12-1	60 µM nementin-12-1	1	midbody	60 µM nementin-12-1	109.695	5200.01	2678	21052	4758	100.867	5231.22	2706	21052	4739	35.737	3532.57	2653	5341	3485	42.789	3534.71	2627	5607	3472	1681.98
220211 - KG4247 60uM nementin-12-1	60 µM nementin-12-1	2	midbody	60 µM nementin-12-1	147.632	8806.94	4516	37893	7762	125.551	8680.62	4516	37893	7581	127.894	7731.43	5242	25802	7554	114.499	7388.45	5242	11742	7334	1183.84
220211 - KG4247 60uM nementin-12-1	60 µM nementin-12-1	3	midbody	60 µM nementin-12-1	109.86	4756.5	2464	18930	4324	121.386	4648.84	2400	18930	4274	93.365	3742.22	2708	6262	3675	81.579	3860.52	2708	7094	3771	901.299
220301 - KG4247 60uM nementin-12-1	60 µM nementin-12-1	1	midbody	60 µM nementin-12-1	151.892	4999.14	2982	22333	4615	143.325	5021.56	2822	22333	4629	67.71	4185.45	2491	6402	4137	82.762	4179.5	2491	6402	4126	827.875
220301 - KG4247 60uM nementin-12-1	60 µM nementin-12-1	2	midbody	60 µM nementin-12-1	101.246	7667.25	3984	21647	7410	105.198	7710.46	3984	21647	7427	76.917	5651.41	3229	8206	5607	87.803	5719.01	3788	8854	5671	2003.64
220218 - KG4247 - 60uM nementin-12-1 rep 2	60 µM nementin-12-1	1	posterior	60 µM nementin-12-1	139.515	9336.74	4448	56032	7957	146.307	9246.27	4497	56032	7899	43.05	5433.77	4493	7865	5382	44.422	5632.26	4531	8772	5573	3758.49
220218 - KG4247 - 60uM nementin-12-1 rep 2	60 µM nementin-12-1	2	posterior	60 µM nementin-12-1	149.242	9522.34	4443	43572	7736	148.745	9417.96	4443	43572	7635	23.69	5605.16	4544	9790	5533	21.892	5519.72	4544	7749	5464	3907.71
220218 - KG4247 - 60uM nementin-12-1 rep 2	60 µM nementin-12-1	3	posterior	60 µM nementin-12-1	148.532	7067.76	4512	37354	6138	150.236	6970.68	4512	37354	6036	31.997	5158.03	4340	6768	5113	38.198	5179.66	4372	6768	5135	1850.38
220218 - KG4247 - 60uM nementin-12-1 rep 2	60 µM nementin-12-1	4	posterior	60 µM nementin-12-1	128.841	7506.26	4316	42549	6341	127.918	7231.52	3924	42549	6153	67.142	5716.56	4783	7612	5658	55.333	5698.33	4855	7612	5656	1661.44
220218 - KG4247 - 60uM nementin-12-1 rep 2	60 µM nementin-12-1	5	posterior	60 µM nementin-12-1	122.948	11230.6	4368	51512	9134	125.599	11349.7	4808	51512	9183	26.909	5934.41	4818	8200	5862	16.07	6090.36	4620	8497	6026	5277.75
220218 - KG4247 - 60uM nementin-12-1 rep 2	60 µM nementin-12-1	6	posterior	60 µM nementin-12-1	148.721	7259.47	3513	51623	6047	143.065	7345.94	4137	51623	6095	50.457	5272.49	4369	8295	5208	33.346	5219.63	4369	7425	5161	2056.64
220218 - KG4247 - 60uM nementin-12-1 rep 2	60 µM nementin-12-1	7	posterior	60 µM nementin-12-1	161.288	12466.3	4499	62484	10414	175.535	12201.4	4268	62484	10021	31.145	5865.23	4477	8269	5800	19.146	5799.89	4477	7880	5749	6501.28
220223 - KG4247 60uM nementin-12-1	60 µM nementin-12-1	1	posterior	60 µM nementin-12-1	107.612	7315.87	2888	57704	6133	102.547	7450.07	3972	57704	6154	37.038	5185.04	3603	7535	5132	37.038	5185.04	3603	7535	5132	2197.93
220223 - KG4247 60uM nementin-12-1	60 µM nementin-12-1	2	posterior	60 µM nementin-12-1	109.008	5085.97	2846	29185	4274	110.523	5053.28	2799	29185	4213	83.33	4195.13	3099	6512	4130	83.33	4195.13	3099	6512	4130	874.495
220223 - KG4247 60uM nementin-12-1	60 µM nementin-12-1	3	posterior	60 µM nementin-12-1	44.138	4414.58	2766	11965	3970	49.558	4278.63	2766	11879	3889	45.416	3969.22	3015	6725	3928	79.473	3990.56	2972	6725	3946	366.718
220211 - KG4247 60uM nementin-12-1	60 µM nementin-12-1	1	posterior	60 µM nementin-12-1	129.811	5168	2321	22470	4483	116.108	5306.88	2702	22470	4595	54.504	3584.86	2619	6675	3507	51.404	3667.64	2719	7648	3567	1611.19
220211 - KG4247 60uM nementin-12-1	60 µM nementin-12-1	2	posterior	60 µM nementin-12-1	102.618	9061.54	2161	35199	7870	98.879	9291.37	3291	35199	8033	54.836	6144.99	4513	10067	6079	59.545	6154.23	4513	10067	6083	3026.84
220211 - KG4247 60uM nementin-12-1	60 µM nementin-12-1	3	posterior	60 µM nementin-12-1	137.527	4183.32	2169	16994	3766	105.174	4342.06	2639	16994	3893	90.17	3146.73	2319	5694	3088	114.996	3157.99	2319	5694	3099	1110.33
220301 - KG4247 60uM nementin-12-1	60 µM nementin-12-1	1	posterior	60 µM nementin-12-1	185.949	5217.07	2892	32199	4388	165.477	5236.74	2794	32199	4389	38.009	3936.13	3041	9387	3862	52.043	4027.06	3077	7038	3956	1245.31
220301 - KG4247 60uM nementin-12-1	60 µM nementin-12-1	2	posterior	60 µM nementin-12-1	119.256	9084.03	4077	64391	7239	117.978	9232.01	3872	64391	7395	183.842	6449.3	4161	9665	6400	140.532	6565.33	4772	9665	6509	2650.7
220218 - KG4247 - 60uM nementin-1 rep2	60 µM nementin-1	1	anterior	60uM nementin-1	80.916	23348.6	6461	65535	18931	96.157	23358.8	6623	65535	18899	30.08	8038.07	6117	11694	7950	35.003	8010.06	6117	12224	7933	15329.6
220218 - KG4247 - 60uM nementin-1 rep2	60 µM nementin-1	2	anterior	60uM nementin-1	130.237	8812.7	4333	54133	7565	130.001	9020.55	3265	54133	7848	37.015	6017.35	4708	8788	5956	22.815	6008.58	4739	8462	5960	2903.66
220218 - KG4247 - 60uM nementin-1 rep2	60 µM nementin-1	3	anterior	60uM nementin-1	176.624	7390.16	4436	25370	6987	195.415	7329.97	4278	25370	6912	53.7	5604.34	4114	8197	5558	34.388	5571.94	4114	8169	5522	1771.92
220218 - KG4247 - 60uM nementin-1 rep2	60 µM nementin-1	4	anterior	60uM nementin-1	108.251	12800.1	5698	51821	10586	118.073	12725.3	5062	51821	10533	67.048	6416.3	4588	9563	6348	67.048	6416.3	4588	9563	6348	6346.44
220222 - KG4247 60uM nementin-1	60 µM nementin-1	1	anterior	60uM nementin-1	85.46	7201.33	3397	34694	6102	106.003	7257.12	3397	34694	6275	36.044	5089.83	3773	8158	5017	20.401	4818.34	3567	7422	4748	2275.14
220222 - KG4247 60uM nementin-1	60 µM nementin-1	2	anterior	60uM nementin-1	90.241	9142.61	3477	65535	6756	83.425	9083.12	3295	65535	6743	33.086	3876.27	2781	6390	3818	19.927	3803.82	2781	5899	3738	5272.82
220222 - KG4247 60uM nementin-1	60 µM nementin-1	3	anterior	60uM nementin-1	97.648	8513.24	2432	65535	5965	98.335	8576.57	2494	65535	6160	46.647	3224.61	2264	5085	3175	31.808	3229.45	2264	5085	3191	5317.88
220222 - KG4247 60uM nementin-1	60 µM nementin-1	4	anterior	60uM nementin-1	157.336	10577.6	2863	65535	8199	159.158	10709.5	2994	65535	8206	30.956	4407.3	3115	7267	4332	36.447	4349.12	3106	6945	4287	6265.35
220222 - KG4247 60uM nementin-1	60 µM nementin-1	5	anterior	60uM nementin-1	116.132	13420.4	3674	65535	9190	125.977	13660.5	2118	65535	9489	48.848	4678.15	3360	7524	4607	44.517	4723.72	3360	7524	4649	8839.54
220223 - KG4247 60uM nementin-1	60 µM nementin-1	1	anterior	60uM nementin-1	181.807	9120.81	2385	65535	7026	178.162	9169.85	3424	65535	7096	117.434	4050.65	3062	7677	3989	90.264	4025.66	3143	6598	3970	5107.17
220223 - KG4247 60uM nementin-1	60 µM nementin-1	2	anterior	60uM nementin-1	78.881	5317.32	3121	21607	5011	86.005	5348.42	3191	21607	5027	176.08	4380.02	2915	7051	4314	143.585	4362.36	3048	6983	4298	961.678
220223 - KG4247 60uM nementin-1	60 µM nementin-1	3	anterior	60uM nementin-1	137.266	6400.68	2422	36537	5057	139.538	6418.97	2627	36537	5085	94.572	3449.51	2598	6646	3388	62.953	3479.76	2642	5610	3426	2945.2
220223 - KG4247 60uM nementin-1	60 µM nementin-1	4	anterior	60uM nementin-1	83.094	9507.59	2622	65535	6439	76.467	9698.62	3423	65535	6567	101.269	4300	2954	6763	4248	68.231	4405.3	3302	6763	4349	5250.46
220224 - KG4247 - 60uM nementin-1	60 µM nementin-1	1	anterior	60uM nementin-1	106.263	5665.57	2898	27766	4954	104.133	5724.11	3030	27766	4992	24.329	4219.93	3317	5802	4165	20.874	4216.08	3317	5802	4167	1476.84
220224 - KG4247 - 60uM nementin-1	60 µM nementin-1	2	anterior	60uM nementin-1	132.888	7174.74	2927	36572	5782	131.87	6886.53	2927	36572	5477	67.261	4653.86	2934	8288	4596	99.589	4643.93	2883	8288	4601	2381.74
220218 - KG4247 - 60uM nementin-1 rep2	60 µM nementin-1	1	midbody	60uM nementin-1	90.643	7301.05	4044	40114	6317	92.915	7228.07	4092	40114	6266	33.086	5132.22	4214	7180	5068	42.695	5128.35	4095	7321	5064	2134.27
220218 - KG4247 - 60uM nementin-1 rep2	60 µM nementin-1	2	midbody	60uM nementin-1	115.966	10973.5	4634	60161	9022	109.127	10886.9	4750	60161	8842	51.972	6251.33	5108	9123	6190	53.723	6201.95	5074	8501	6145	4703.56
220218 - KG4247 - 60uM nementin-1 rep2	60 µM nementin-1	3	midbody	60uM nementin-1	191.889	11937	3905	65535	9648	195.486	12059.9	4455	65535	9766	87.259	6506.6	5144	9721	6432	99.542	6437.11	5133	9721	6370	5526.61
220218 - KG4247 - 60uM nementin-1 rep2	60 µM nementin-1	4	midbody	60uM nementin-1	95.589	10388	5124	46563	9283	102.24	10466.2	5308	46563	9396	67.048	7047.55	5478	9612	6983	53.936	7054.28	5478	9511	7003	3376.18
220222 - KG4247 60uM nementin-1	60 µM nementin-1	1	midbody	60uM nementin-1	96.56	4968.93	2324	47590	4270	82.265	5115.48	2752	47590	4376	36.636	3834.44	2985	6289	3772	20.898	3893.48	3015	5484	3838	1178.24
220222 - KG4247 60uM nementin-1	60 µM nementin-1	2	midbody	60uM nementin-1	108.914	6234.05	2718	57903	5011	106.476	6168.89	2781	57903	5005	125.693	3489.79	2631	5561	3438	68.397	3473.69	2631	5301	3419	2719.73
220222 - KG4247 60uM nementin-1	60 µM nementin-1	3	midbody	60uM nementin-1	96.157	4043.16	2020	15287	3523	87.661	3944.52	2115	14928	3343	49.463	3228.95	2151	5984	3183	65.107	3210.72	2152	5685	3149	773.999
220222 - KG4247 60uM nementin-1	60 µM nementin-1	4	midbody	60uM nementin-1	146.141	9326.3	3110	65535	6283	144.13	9354.09	3158	65535	6384	28.187	4212.31	3097	7023	4142	32.163	4209.68	3097	7023	4145	5129.2
220222 - KG4247 60uM nementin-1	60 µM nementin-1	5	midbody	60uM nementin-1	128.628	12917.1	3322	65535	8325	129.551	12893.4	2216	65535	8321	93.933	4590.99	3299	7375	4514	66.48	4619.03	3299	7083	4538	8300.25
220223 - KG4247 60uM nementin-1	60 µM nementin-1	1	midbody	60uM nementin-1	neurons not visible in stack*					neurons not visible in stack*					neurons not visible in stack*					neurons not visible in stack*					-
220223 - KG4247 60uM nementin-1	60 µM nementin-1	2	midbody	60uM nementin-1	105.6	6571.84	3749	35663	5934	101.577	6771.84	3896	35663	6114	127.539	5005.1	3564	8220	4920	171.725	4954.64	3587	8220	4876	1691.97
220223 - KG4247 60uM nementin-1	60 µM nementin-1	3	midbody	60uM nementin-1	50.126	5491.1	3411	22307	4961	46.671	5505.63	3350	22307	4936	87.188	4524.81	3174	7261	4460	87.188	4524.81	3174	7261	4460	973.555
220223 - KG4247 60uM nementin-1	60 µM nementin-1	4	midbody	60uM nementin-1	neurons not visible in stack*					neurons not visible in stack*					neurons not visible in stack*					neurons not visible in stack*					-
220224 - KG4247 - 60uM nementin-1	60 µM nementin-1	1	midbody	60uM nementin-1	143.846	5210.52	2942	23015	4715	138.97	5243.67	2910	23015	4782	75.946	4166.43	3076	7105	4106	41.772	4172.67	3074	7105	4103	1057.55
220224 - KG4247 - 60uM nementin-1	60 µM nementin-1	2	midbody	60uM nementin-1	87.235	5517.68	2880	31038	4325	81.271	5578.31	2880	31038	4389	60.563	3947.04	3032	6358	3879	62.527	3920.07	2972	6358	3863	1614.44
220218 - KG4247 - 60uM nementin-1 rep2	60 µM nementin-1	1	posterior	60uM nementin-1	124.202	26584.8	6834	65535	19448	125.267	26773	6126	65535	19583	66.314	9443.95	7021	14001	9309	59.498	9282.16	6829	14001	9172	17315.9
220218 - KG4247 - 60uM nementin-1 rep2	60 µM nementin-1	2	posterior	60uM nementin-1	85.034	9833.33	4732	65535	7890	74.905	9939.56	4775	65535	7984	54.197	6336.8	4804	9782	6282	81.342	6383.88	4804	9643	6339	3526.1
220218 - KG4247 - 60uM nementin-1 rep2	60 µM nementin-1	3	posterior	60uM nementin-1	135.278	12871.6	4765	65535	9359	139.041	12725.9	4927	65535	9224	181.831	6375.29	4825	9994	6311	231.199	6372.32	4858	9782	6302	6424.95
220218 - KG4247 - 60uM nementin-1 rep2	60 µM nementin-1	4	posterior	60uM nementin-1	116.629	7193.9	4748	28341	6720	126.19	7224.26	5027	28341	6716	37.086	6179.99	4948	10229	6129	35.547	6263.79	5066	10229	6203	987.183
220222 - KG4247 60uM nementin-1	60 µM nementin-1	1	posterior	60uM nementin-1	neurons not visible in stack*					neurons not visible in stack*					neurons not visible in stack*					neurons not visible in stack*					-
220222 - KG4247 60uM nementin-1	60 µM nementin-1	2	posterior	60uM nementin-1	177.358	13782.9	2580	65535	7466	177.665	13754.9	2941	65535	7536	50.173	3992.91	2772	6634	3944	46.174	4043.03	2871	6696	3976	9750.92
220222 - KG4247 60uM nementin-1	60 µM nementin-1	3	posterior	60uM nementin-1	95.282	14777.3	3421	65535	9039	95.968	14946.8	3421	65535	9051	67.9	4042.7	2978	7686	3972	66.054	3962.14	2978	6256	3901	10859.6
220222 - KG4247 60uM nementin-1	60 µM nementin-1	4	posterior	60uM nementin-1	139.373	7966.89	3462	65535	5879	145.763	8077.21	2431	65535	5990	88.348	4457.17	3369	7019	4394	63.001	4498.84	3369	7019	4435	3544.05
220222 - KG4247 60uM nementin-1	60 µM nementin-1	5	posterior	60uM nementin-1	153.005	12429.2	3541	65535	7197	142.473	12619.2	3330	65535	7361	43.76	4264.72	3280	6134	4196	32.613	4289.19	3280	6355	4210	8247.25
220223 - KG4247 60uM nementin-1	60 µM nementin-1	1	posterior	60uM nementin-1	61.557	4833.36	3016	14760	4554	58.267	4881.1	3211	14760	4593	114.665	4159.97	3141	6371	4102	173.666	4206.31	3141	6561	4149	674.093
220223 - KG4247 60uM nementin-1	60 µM nementin-1	2	posterior	60uM nementin-1	87.945	4662	3305	12154	4469	87.046	4631.95	2886	12154	4445	49.866	4605.02	3464	7319	4545	24.164	4579.71	3592	6613	4519	54.606
220223 - KG4247 60uM nementin-1	60 µM nementin-1	3	posterior	60uM nementin-1	149.478	10706.4	3005	65535	6357	148.461	10504	3005	65535	6121	60.019	4370.28	3257	6698	4297	102.334	4381.48	3257	6698	4318	6229.37
220223 - KG4247 60uM nementin-1	60 µM nementin-1	4	posterior	60uM nementin-1	73.367	5633.96	3470	38306	4776	67.497	5725.8	2957	38306	4830	96.252	4887.37	3502	7743	4819	75	4768.83	3449	7743	4711	851.783
220224 - KG4247 - 60uM nementin-1	60 µM nementin-1	1	posterior	60uM nementin-1	90.241	5868.14	3033	40081	4602	104.322	5955.83	3033	40081	4690	63.048	4220.16	3063	6392	4160	41.582	4229.87	3063	6392	4166	1686.97
220224 - KG4247 - 60uM nementin-1	60 µM nementin-1	2	posterior	60uM nementin-1	87.851	4346.33	2468	11449	4023	57.179	4397.47	2902	11449	4063	119.871	3958.2	2907	6277	3905	61.888	3909.87	2907	5992	3859	437.869
220218 - KG4247 DMSO 4h rep 1	control (1% DMSO)	1	anterior	DMSO	80.893	9837.56	4513	37557	8326	71.166	10659.6	4638	37557	9230	33.37	5966.43	4644	9186	5890	33.204	5951.15	4644	9186	5871	4289.77
220218 - KG4247 DMSO 4h rep 1	control (1% DMSO)	2	anterior	DMSO	95.968	17711.1	4513	65535	12528	94.927	16678.1	4045	65535	11538	87.07	5800.02	4552	10257	5734	93.672	5824.32	4476	10257	5746	11382.4
220218 - KG4247 DMSO 4h rep 1	control (1% DMSO)	3	anterior	DMSO	110.925	17861.2	10076	65535	15977	122.782	17852.8	9160	62226	15879	67.19	5295.67	4323	8148	5244	65.675	5253.19	4271	7649	5207	12582.5
220218 - KG4247 DMSO 4h rep 1	control (1% DMSO)	4	anterior	DMSO	163.016	11924.3	4059	65535	8941	142.757	12104.8	4160	65535	9100	23.714	5941.22	4653	8868	5885	32.826	6082.66	4953	9442	6026	6002.59
220218 - KG4247 DMSO 4h rep 1	control (1% DMSO)	5	anterior	DMSO	116.156	13591.7	4777	65535	10727	103.068	14429.7	4867	65535	11765	62.788	5668.85	4381	7841	5618	38.198	5676.3	4381	7841	5632	8338.11
220218 - KG4247 DMSO 4h rep 1	control (1% DMSO)	6	anterior	DMSO	188.789	10573.2	4306	55445	8379	161.974	10920	4345	49262	8733	53.581	5138.53	4150	7159	5082	41.251	5069.62	4150	7164	5012	5642.49
220218 - KG4247 DMSO 4h rep 1	control (1% DMSO)	7	anterior	DMSO	155.158	10396.8	4351	48018	8259	176.364	10130.4	4360	48018	7982	127.042	5178.47	3955	8158	5105	99.873	5145.6	4037	7965	5072	5101.53
220222 - KG4247 DMSO 4h	control (1% DMSO)	1	anterior	DMSO	144.295	10312.4	2447	65535	7331	137.858	10724.5	2447	65535	7776	36.707	3622.95	2533	6403	3548	36.707	3622.95	2533	6403	3548	6895.55
220222 - KG4247 DMSO 4h	control (1% DMSO)	2	anterior	DMSO	164.104	9264.57	2915	65535	6445	166.779	9415.83	2915	65535	6427	26.317	3399.09	2462	4991	3363	25.891	3397.59	2462	4991	3357	5941.86
220222 - KG4247 DMSO 4h	control (1% DMSO)	3	anterior	DMSO	116.629	8538.42	3179	44450	7106	116.25	8555.83	3533	47794	6967	45.748	3869.67	2805	5848	3813	38.151	3826.94	2805	5848	3774	4698.82
220222 - KG4247 DMSO 4h	control (1% DMSO)	4	anterior	DMSO	80.419	13293.2	2854	65535	10036	82.171	13457.8	2854	65535	10252	80.49	3540.25	2521	6248	3479	66.101	3567.31	2545	6248	3500	9821.73
220223 - KG4247 DMSO	control (1% DMSO)	1	anterior	DMSO	100.678	7856.49	2697	39372	6190	96.465	7844.11	2773	39372	6198	62.291	3319.31	2147	6008	3266	58.22	3273.79	2114	5426	3226	4553.75
220223 - KG4247 DMSO	control (1% DMSO)	2	anterior	DMSO	80.727	7557.2	2859	35761	6026	88.939	7360.76	2654	35761	5813	20.282	4829.63	3295	8232	4777	15.099	4863.45	3342	6943	4821	2612.44
220223 - KG4247 DMSO	control (1% DMSO)	3	anterior	DMSO	94.453	6465.01	3144	29727	5484	80.301	6607.36	3134	29727	5588	14.271	4375.47	3421	6056	4334	41.227	4445.69	3397	6963	4392	2125.6
220224 - KG4247 DMSO	control (1% DMSO)	1	anterior	DMSO	52.09	5315.13	2642	35294	4053	51.972	5333.99	2723	35294	4073	72.041	3436.7	2521	6195	3383	72.041	3436.7	2521	6195	3383	1887.86
220224 - KG4247 DMSO	control (1% DMSO)	2	anterior	DMSO	123.161	7942.93	2838	56490	5999	128.604	7765.81	3037	56490	5846	81.366	3437.62	2566	6204	3386	77.863	3489.55	2580	6204	3434	4390.79
220224 - KG4247 DMSO	control (1% DMSO)	3	anterior	DMSO	75.994	5964.23	3314	31649	5072	89.46	5745.85	2997	31649	4929	42.979	3942.56	2249	6082	3891	28.944	3920.31	2249	6082	3864	1923.6
220301 - KG4247 DMSO	control (1% DMSO)	1	anterior	DMSO	87.519	10650.2	3864	65535	7212	89.72	10405.6	4023	65535	7082	183.819	5469.13	4068	9154	5399	227.768	5343.84	3105	9820	5279	5121.4
220301 - KG4247 DMSO	control (1% DMSO)	2	anterior	DMSO	55.333	7341.86	2429	65535	4638	54.836	7445.2	2416	65535	4615	98.145	3132.66	2183	5502	3078	87.661	3123.04	2183	5502	3064	4265.68
220301 - KG4247 DMSO	control (1% DMSO)	3	anterior	DMSO	95.211	8345.93	2628	65535	5323	94.832	8379.67	2709	65535	5347	132.793	3947.17	2557	8474	3830	100.394	4040.61	2459	7869	3905	4368.91
220218 - KG4247 DMSO 4h rep 1	control (1% DMSO)	1	midbody	DMSO	102.642	11584.8	4554	48218	10050	84.182	12025.5	4206	48218	10483	81.129	5129.03	4045	9048	5061	65.249	5083.77	3800	7587	5019	6698.74
220218 - KG4247 DMSO 4h rep 1	control (1% DMSO)	2	midbody	DMSO	153.17	14933.7	3771	65535	10091	148.532	15210.5	3771	65535	10378	122.83	4575.39	3504	7141	4505	119.351	4468.31	3498	7115	4407	10550.2
220218 - KG4247 DMSO 4h rep 1	control (1% DMSO)	3	midbody	DMSO	112.227	13069.7	4569	65356	9671	82.1	14029.9	4599	58856	10596	70.243	5129.58	4201	7633	5068	121.197	5089.21	4060	7599	5034	8440.39
220218 - KG4247 DMSO 4h rep 1	control (1% DMSO)	4	midbody	DMSO	154.78	10865.4	3968	61703	8588	149.597	11039.3	4810	61703	8791	32.021	5556	4408	8176	5493	14.886	5604.02	4467	8176	5542	5372.37
220218 - KG4247 DMSO 4h rep 1	control (1% DMSO)	5	midbody	DMSO	120.463	10279.1	3920	62534	7721	110.239	10642.8	3920	62534	7993	79.118	5446.59	4266	7553	5388	94.595	5545.63	4266	8461	5470	4964.83
220218 - KG4247 DMSO 4h rep 1	control (1% DMSO)	6	midbody	DMSO	85.318	21300.1	4640	65535	16824	85.744	21423.8	5119	65535	17073	58.812	5443.1	4523	8014	5380	77.295	5509.63	4523	7526	5454	15885.6
220218 - KG4247 DMSO 4h rep 1	control (1% DMSO)	7	midbody	DMSO	66.503	11189.5	3538	59718	8599	72.491	11000.8	4526	59718	8345	75.923	5658.04	4682	8078	5597	31.311	5638.42	4753	7735	5579	5446.93
220222 - KG4247 DMSO 4h	control (1% DMSO)	1	midbody	DMSO	109.789	9692.61	2697	65534	6937	108.322	9921.33	2717	65534	7301	38.979	3072.88	2189	5030	3026	44.044	3038.52	2189	4639	2998	6751.27
220222 - KG4247 DMSO 4h	control (1% DMSO)	2	midbody	DMSO	109.316	10569.5	1803	65535	7486	111.328	10764.6	1826	65535	7708	38.151	3852.73	2760	6153	3787	42.837	3852.88	2921	6052	3786	6814.27
220222 - KG4247 DMSO 4h	control (1% DMSO)	3	midbody	DMSO	127.492	7033.06	2681	29138	6023	123.469	7015.59	2346	29138	5982	90.146	2858.22	1954	6818	2814	72.278	2853.21	2053	4722	2816	4168.6
220222 - KG4247 DMSO 4h	control (1% DMSO)	4	midbody	DMSO	105.861	17950.6	2587	65535	9794	112.369	17397.5	2703	65535	9437	56.705	3160.36	2131	5845	3105	73.698	3188.94	2190	5845	3117	14499.4
220223 - KG4247 DMSO	control (1% DMSO)	1	midbody	DMSO	67.213	5453.63	2157	37138	4316	49.724	5591.66	2334	37138	4255	41.701	3084.12	2241	5313	3031	32.234	3086.78	2196	4996	3037	2437.2
220223 - KG4247 DMSO	control (1% DMSO)	2	midbody	DMSO	101.837	4513.34	2614	20299	4038	83.733	4627.72	2656	20299	4101	53.203	3623.37	2703	5564	3562	28.518	3596.83	2776	5367	3548	960.43
220223 - KG4247 DMSO	control (1% DMSO)	3	midbody	DMSO	85.413	6257.79	3154	49204	5297	75.852	6258.13	3091	49204	5277	30.672	3700.7	2895	5686	3650	27.146	3657.39	2822	5869	3594	2578.92
220224 - KG4247 DMSO	control (1% DMSO)	1	midbody	DMSO	55.049	8088.8	3014	50290	5458	55.262	8180.58	3014	50290	5564	66.574	3832.8	2794	6476	3770	89.318	3817.05	2778	6476	3745	4309.77
220224 - KG4247 DMSO	control (1% DMSO)	2	midbody	DMSO	79.733	5198.84	2876	21327	4365	78.644	5311.52	2811	21327	4460	55.806	3307.52	2523	5231	3252	39.973	3307.06	2523	5231	3251	1947.89
220224 - KG4247 DMSO	control (1% DMSO)	3	midbody	DMSO	neurons not visible in stack*					neurons not visible in stack*					neurons not visible in stack*					neurons not visible in stack*
220301 - KG4247 DMSO	control (1% DMSO)	1	midbody	DMSO	83.898	7019.07	3644	34006	5861	92.726	6921.26	3487	34006	5743	58.835	5187.81	3866	7823	5097	43.76	5110.45	3885	7823	5021	1821.04
220301 - KG4247 DMSO	control (1% DMSO)	2	midbody	DMSO	105.482	7032.32	3191	34032	5784	98.808	7254.99	3076	34032	5996	76.491	4225.37	3210	6663	4170	71.757	4221.87	3217	6525	4171	2920.04
220301 - KG4247 DMSO	control (1% DMSO)	3	midbody	DMSO	52.729	5640.82	2231	24011	4929	58.551	5505.67	2231	24011	4797	65.391	3598.67	2753	6195	3533	84.845	3624.11	2753	7771	3554	1961.86
220218 - KG4247 DMSO 4h rep 1	control (1% DMSO)	1	posterior	DMSO	87.969	17639.5	5060	65535	14140	136.201	14932.7	5060	65535	11492	49.676	6578.54	4988	9422	6519	55.877	6437.13	4942	9225	6370	9778.28
220218 - KG4247 DMSO 4h rep 1	control (1% DMSO)	2	posterior	DMSO	123.611	11374.7	4474	62932	7777	107.115	12283.3	4609	62932	8885	75.686	5223.09	4165	9042	5169	44.541	5231.76	4217	9042	5184	6601.57
220218 - KG4247 DMSO 4h rep 1	control (1% DMSO)	3	posterior	DMSO	137.645	12904.1	4507	49758	10094	153.147	12684.5	4556	49758	9880	29.134	4820	4013	6764	4764	22.602	4792.53	4013	6764	4745	7988.05
220218 - KG4247 DMSO 4h rep 1	control (1% DMSO)	4	posterior	DMSO	73.059	12428	4445	63913	9904	88.371	11786.2	4465	63913	9244	26.672	4730.29	3916	6840	4678	25.063	4747.5	3859	6682	4702	7368.17
220218 - KG4247 DMSO 4h rep 1	control (1% DMSO)	5	posterior	DMSO	106.026	10721.1	4396	55685	8563	113.316	10603.8	4304	55685	8559	13.135	5261.12	4383	6984	5190	13.656	5288.29	4224	7317	5229	5387.72
220218 - KG4247 DMSO 4h rep 1	control (1% DMSO)	6	posterior	DMSO	142.923	18659.8	4826	65535	14524	130.734	19071.5	5381	65535	15003	63.616	5393.42	4311	8146	5319	52.753	5452.66	4368	9603	5385	13442.6
220218 - KG4247 DMSO 4h rep 1	control (1% DMSO)	7	posterior	DMSO	69.201	9797.37	3584	49159	7484	87.827	9266.67	3579	49159	7038	72.917	4930.09	4080	7567	4871	55.853	4906.34	4098	7567	4840	4613.81
220222 - KG4247 DMSO 4h	control (1% DMSO)	1	posterior	DMSO	100.985	9017.11	2650	60430	6630	101.506	9370.67	2650	60430	6853	53.274	3056.72	2128	5215	3011	92.087	3083.28	2128	5673	3037	6123.9
220222 - KG4247 DMSO 4h	control (1% DMSO)	2	posterior	DMSO	156.673	10768.8	1721	65535	7027	150.662	10845.9	2632	65535	7013	50.363	3420.52	2418	5718	3363	44.777	3420.74	2588	5718	3366	7386.74
220222 - KG4247 DMSO 4h	control (1% DMSO)	3	posterior	DMSO	84.253	6806.67	2308	34976	5535	82.644	6845.59	2309	34976	5609	35.24	2733.52	2070	4983	2675	69.58	2741.8	2007	5087	2684	4088.47
220222 - KG4247 DMSO 4h	control (1% DMSO)	4	posterior	DMSO	112.393	15254.3	2876	65535	9340	117.812	14952.2	2876	65535	9266	39.334	3351.78	2456	5837	3294	31.737	3338.25	2456	5837	3277	11758.3
220223 - KG4247 DMSO	control (1% DMSO)	1	posterior	DMSO	86.62	7946.03	2916	36302	6328	95.069	7582.78	2911	36302	5944	14.105	3764.61	2781	5657	3731	12.922	3761.8	2742	5657	3735	4001.2
220223 - KG4247 DMSO	control (1% DMSO)	2	posterior	DMSO	108.819	6325.83	2737	35078	4915	99.589	6438.09	2789	35078	5019	53.179	3787.26	2778	6133	3722	93.838	3796.36	2771	6416	3737	2590.15
220223 - KG4247 DMSO	control (1% DMSO)	3	posterior	DMSO	70.669	8965.42	2633	65535	6655	66.29	9114.85	2688	65535	6795	40.565	3237.71	2332	5397	3171	33.465	3243.55	2284	5220	3186	5799.51
220224 - KG4247 DMSO	control (1% DMSO)	1	posterior	DMSO	114.262	5283.38	2284	34449	4243	112.89	5306.52	2284	34449	4266	102.855	3684.47	2744	5941	3629	94.737	3677.96	2656	5768	3623	1613.73
220224 - KG4247 DMSO	control (1% DMSO)	2	posterior	DMSO	123.469	5586.23	2424	40947	4328	110.168	5757.37	2125	40947	4447	59.924	3081.26	2222	4973	3031	82.999	3085.66	2240	5061	3036	2588.34
220224 - KG4247 DMSO	control (1% DMSO)	3	posterior	DMSO	55.309	7077.51	3260	46525	5730	59.451	7062.45	3342	46525	5726	36.612	3780.47	2881	5691	3722	43.097	3730.41	2824	5691	3673	3314.54
220301 - KG4247 DMSO	control (1% DMSO)	1	posterior	DMSO	115.872	4886.68	3179	25767	4444	88.608	4984.38	3260	25767	4460	128.439	4321.99	3188	6737	4265	102.287	4342.81	3286	6560	4282	603.129
220301 - KG4247 DMSO	control (1% DMSO)	2	posterior	DMSO	111.351	5654.3	3101	24943	4828	111.919	5893.1	2880	24943	4991	103.305	4086.4	3056	6795	4024	101.766	4079.96	3112	6795	4020	1690.52
220301 - KG4247 DMSO	control (1% DMSO)	3	posterior	DMSO	59.593	7099.56	2768	62669	5150	62.054	7315.7	2212	62669	5351	38.932	3609.99	2714	5570	3539	35.902	3645.51	2714	5570	3571	3579.88
