# Supplementary material for: Egg-laying and locomotory screens with C. elegans yield a nematode-selective small molecule stimulator of neurotransmitter release
Source: Commun Biol. 2022 Aug 24;5:865. doi: 10.1038/s42003-022-03819-6 (PMC9402605; doi:10.1038/s42003-022-03819-6)
Supplement: Supplementary file 13 — Supplementary Data 4. [file 42003_2022_3819_MOESM13_ESM.xlsx]

## Sheet: Fig S4A. 6-day assay data
6-day development assay (counted up to OG larvae and OG adults per well, greater than these numbers was reported as overgrown (OG))
counted on day 6 by eye (by Sean Harrington)
strain	allele	molecule	assay	obs day	concentration	date	Rep1_Ls	Rep1_As	Rep1_notes	Rep2_Ls	Rep2_As	Rep2_notes	Rep3_Ls	Rep3_As	Rep3-Notes
N2	-	nementin-1	6-day L1	6	60	April 11th, 2019	0	0		0	0		0	0
N2	-	nementin-1	6-day L1	6	30	April 11th, 2019	0	0		0	0		0	0
N2	-	nementin-1	6-day L1	6	15	April 11th, 2019	0	0		0	0		0	0
N2	-	nementin-1	6-day L1	6	7.5	April 11th, 2019	0	1		0	0		0	1
N2	-	nementin-1	6-day L1	6	3.75	April 11th, 2019	OG	OG		OG	OG		OG	OG
N2	-	nementin-1	6-day L1	6	0	April 11th, 2019	OG	OG		OG	OG		OG	OG
N2	-	nementin-1	6-day L1	6	60	April 2nd, 2019	0	0		0	0		0	0
N2	-	nementin-1	6-day L1	6	30	April 2nd, 2019	0	0		0	0		0	0
N2	-	nementin-1	6-day L1	6	15	April 2nd, 2019	0	0		0	0		0	0
N2	-	nementin-1	6-day L1	6	7.5	April 2nd, 2019	0	0		0	0		0	0
N2	-	nementin-1	6-day L1	6	3.75	April 2nd, 2019	OG	OG		OG	OG		OG	OG
N2	-	nementin-1	6-day L1	6	0	April 2nd, 2019	OG	OG		OG	OG		OG	OG
N2	-	nementin-1	6-day L1	6	60	April 5th, 2019	0	0		0	0		0	0
N2	-	nementin-1	6-day L1	6	30	April 5th, 2019	0	0		0	0		0	0
N2	-	nementin-1	6-day L1	6	15	April 5th, 2019	0	0		0	0		0	0
N2	-	nementin-1	6-day L1	6	7.5	April 5th, 2019	0	0		0	0		0	0
N2	-	nementin-1	6-day L1	6	3.75	April 5th, 2019	0	0		16	1		12	1
N2	-	nementin-1	6-day L1	6	0	April 5th, 2019	OG	OG		OG	OG		OG	OG
DA509	unc-31(e928)	nementin-1	6-day L1	6	60	April 18th, 2019	0	0		0	0		0	0
DA509	unc-31(e928)	nementin-1	6-day L1	6	30	April 18th, 2019	0	0		0	0		0	0
DA509	unc-31(e928)	nementin-1	6-day L1	6	15	April 18th, 2019	0	0		0	0		0	0
DA509	unc-31(e928)	nementin-1	6-day L1	6	7.5	April 18th, 2019	0	0		0	0		0	0
DA509	unc-31(e928)	nementin-1	6-day L1	6	3.75	April 18th, 2019	OG	20		2	3		31	11
DA509	unc-31(e928)	nementin-1	6-day L1	6	0	April 18th, 2019	OG	OG		OG	OG		OG	OG
DA509	unc-31(e928)	nementin-1	6-day L1	6	60	April 8th, 2019	0	0		0	0		0	0
DA509	unc-31(e928)	nementin-1	6-day L1	6	30	April 8th, 2019	0	0		0	0		0	0
DA509	unc-31(e928)	nementin-1	6-day L1	6	15	April 8th, 2019	0	0		0	0		0	0
DA509	unc-31(e928)	nementin-1	6-day L1	6	7.5	April 8th, 2019	0	0		0	0		0	0
DA509	unc-31(e928)	nementin-1	6-day L1	6	3.75	April 8th, 2019	OG	OG		OG	OG		OG	OG
DA509	unc-31(e928)	nementin-1	6-day L1	6	0	April 8th, 2019	OG	OG		OG	OG		OG	OG
MT1092	unc-43(n498)	nementin-1	6-day L1	6	60	April 15th, 2019	0	0		0	0		0	0
MT1092	unc-43(n498)	nementin-1	6-day L1	6	30	April 15th, 2019	0	0		0	0		0	0
MT1092	unc-43(n498)	nementin-1	6-day L1	6	15	April 15th, 2019	0	0		0	0		0	0
MT1092	unc-43(n498)	nementin-1	6-day L1	6	7.5	April 15th, 2019	0	0		1	0		0	0
MT1092	unc-43(n498)	nementin-1	6-day L1	6	3.75	April 15th, 2019	OG	4		23	1		3	0
MT1092	unc-43(n498)	nementin-1	6-day L1	6	0	April 15th, 2019	OG	OG		OG	OG		OG	OG
MT1092	unc-43(n498)	nementin-1	6-day L1	6	60	April 8th, 2019	0	0		0	0		0	0
MT1092	unc-43(n498)	nementin-1	6-day L1	6	30	April 8th, 2019	0	0		0	0		0	0
MT1092	unc-43(n498)	nementin-1	6-day L1	6	15	April 8th, 2019	0	0		0	0		0	0
MT1092	unc-43(n498)	nementin-1	6-day L1	6	7.5	April 8th, 2019	0	0		0	0		0	0
MT1092	unc-43(n498)	nementin-1	6-day L1	6	3.75	April 8th, 2019	0	0		0	0		0	0
MT1092	unc-43(n498)	nementin-1	6-day L1	6	0	April 8th, 2019	OG	OG		OG	OG		OG	OG
MT1092	unc-43(n498)	nementin-1	6-day L1	6	15	May 18th, 2019	0	0		0	0		0	0
MT1092	unc-43(n498)	nementin-1	6-day L1	6	7.5	May 18th, 2019	0	0		0	0		0	0
MT1092	unc-43(n498)	nementin-1	6-day L1	6	3.75	May 18th, 2019	1	0		0	0		1	0
MT1092	unc-43(n498)	nementin-1	6-day L1	6	1.875	May 18th, 2019	OG	11		26	9		11	3
MT1092	unc-43(n498)	nementin-1	6-day L1	6	0.9375	May 18th, 2019	OG	OG		OG	OG		OG	OG
MT1092	unc-43(n498)	nementin-1	6-day L1	6	0	May 18th, 2019	OG	OG		OG	OG		OG	OG
MT1092	unc-43(n498)	nementin-1	6-day L1	6	15	May 22nd, 2019	0	0		0	0		0	0
MT1092	unc-43(n498)	nementin-1	6-day L1	6	7.5	May 22nd, 2019	0	0		0	0		0	0
MT1092	unc-43(n498)	nementin-1	6-day L1	6	3.75	May 22nd, 2019	31	4		0	0		OG	11
MT1092	unc-43(n498)	nementin-1	6-day L1	6	1.875	May 22nd, 2019	OG	OG		OG	OG		OG	OG
MT1092	unc-43(n498)	nementin-1	6-day L1	6	0.9375	May 22nd, 2019	OG	OG		OG	OG		OG	OG
MT1092	unc-43(n498)	nementin-1	6-day L1	6	0	May 22nd, 2019	OG	OG		OG	OG		OG	OG
CB246	unc-64(e246)	nementin-1	6-day L1	6	60	April 1st, 2019	0	0		0	0		0	0
CB246	unc-64(e246)	nementin-1	6-day L1	6	30	April 1st, 2019	0	0		0	0		0	0
CB246	unc-64(e246)	nementin-1	6-day L1	6	15	April 1st, 2019	0	0		0	0		0	0
CB246	unc-64(e246)	nementin-1	6-day L1	6	7.5	April 1st, 2019	4	5		2	5		23	11
CB246	unc-64(e246)	nementin-1	6-day L1	6	3.75	April 1st, 2019	OG	OG		OG	OG		OG	OG
CB246	unc-64(e246)	nementin-1	6-day L1	6	0	April 1st, 2019	OG	OG		OG	OG		OG	OG
CB246	unc-64(e246)	nementin-1	6-day L1	6	15	May 2nd, 2019	0	0		0	0		0	0
CB246	unc-64(e246)	nementin-1	6-day L1	6	7.5	May 2nd, 2019	0	0		0	0		0	0
CB246	unc-64(e246)	nementin-1	6-day L1	6	3.75	May 2nd, 2019	OG	18		OG	14		OG	15
CB246	unc-64(e246)	nementin-1	6-day L1	6	1.875	May 2nd, 2019	OG	OG		OG	OG		OG	OG
CB246	unc-64(e246)	nementin-1	6-day L1	6	0.9375	May 2nd, 2019	OG	OG		OG	OG		OG	OG
CB246	unc-64(e246)	nementin-1	6-day L1	6	0	May 2nd, 2019	OG	OG		OG	OG		OG	OG
CB408	unc-43(e408)	nementin-1	6-day L1	6	60	April 17th, 2019	0	0		0	0		0	0
CB408	unc-43(e408)	nementin-1	6-day L1	6	30	April 17th, 2019	0	0		0	0		0	0
CB408	unc-43(e408)	nementin-1	6-day L1	6	15	April 17th, 2019	0	0		0	0		0	0
CB408	unc-43(e408)	nementin-1	6-day L1	6	7.5	April 17th, 2019	0	0		0	0		0	0
CB408	unc-43(e408)	nementin-1	6-day L1	6	3.75	April 17th, 2019	2	8		8	5		OG	OG
CB408	unc-43(e408)	nementin-1	6-day L1	6	0	April 17th, 2019	OG	OG		OG	OG		OG	OG
CB408	unc-43(e408)	nementin-1	6-day L1	6	60	April 18th, 2019	0	0		0	0		0	0
CB408	unc-43(e408)	nementin-1	6-day L1	6	30	April 18th, 2019	0	0		0	0		0	0
CB408	unc-43(e408)	nementin-1	6-day L1	6	15	April 18th, 2019	0	0		0	0		0	0
CB408	unc-43(e408)	nementin-1	6-day L1	6	7.5	April 18th, 2019	0	0		0	0		0	0
CB408	unc-43(e408)	nementin-1	6-day L1	6	3.75	April 18th, 2019	0	0		14	1		30	4
CB408	unc-43(e408)	nementin-1	6-day L1	6	0	April 18th, 2019	OG	OG		OG	OG		OG	OG
CB408	unc-43(e408)	nementin-1	6-day L1	6	60	April 8th, 2019	0	0		0	0		0	0
CB408	unc-43(e408)	nementin-1	6-day L1	6	30	April 8th, 2019	0	0		0	0		0	0
CB408	unc-43(e408)	nementin-1	6-day L1	6	15	April 8th, 2019	0	0		0	0		0	0
CB408	unc-43(e408)	nementin-1	6-day L1	6	7.5	April 8th, 2019	0	0		0	0		0	0
CB408	unc-43(e408)	nementin-1	6-day L1	6	3.75	April 8th, 2019	0	0		0	0		0	0
CB408	unc-43(e408)	nementin-1	6-day L1	6	0	April 8th, 2019	OG	OG		OG	OG		OG	OG
CB408	unc-43(e408)	nementin-1	6-day L1	6	15	May 18th, 2019	0	0		0	0		0	0
CB408	unc-43(e408)	nementin-1	6-day L1	6	7.5	May 18th, 2019	0	0		0	0		0	0
CB408	unc-43(e408)	nementin-1	6-day L1	6	3.75	May 18th, 2019	0	0		0	0		0	0
CB408	unc-43(e408)	nementin-1	6-day L1	6	1.875	May 18th, 2019	34	13		6	6		17	7
CB408	unc-43(e408)	nementin-1	6-day L1	6	0.9375	May 18th, 2019	OG	OG		43	13		45	18
CB408	unc-43(e408)	nementin-1	6-day L1	6	0	May 18th, 2019	OG	OG		OG	OG		OG	OG
CB408	unc-43(e408)	nementin-1	6-day L1	6	15	May 22nd, 2019	0	0		0	0		0	0
CB408	unc-43(e408)	nementin-1	6-day L1	6	7.5	May 22nd, 2019	0	0		0	0		0	0
CB408	unc-43(e408)	nementin-1	6-day L1	6	3.75	May 22nd, 2019	0	0		0	0		1	0
CB408	unc-43(e408)	nementin-1	6-day L1	6	1.875	May 22nd, 2019	OG	9		OG	20		OG	14
CB408	unc-43(e408)	nementin-1	6-day L1	6	0.9375	May 22nd, 2019	OG	OG		OG	OG		OG	20
CB408	unc-43(e408)	nementin-1	6-day L1	6	0	May 22nd, 2019	OG	OG		OG	OG		OG	OG
CB408	unc-43(e408)	nementin-1	6-day L1	6	15	May 6th, 2019	0	0		0	0
CB408	unc-43(e408)	nementin-1	6-day L1	6	7.5	May 6th, 2019	0	0		0	0
CB408	unc-43(e408)	nementin-1	6-day L1	6	3.75	May 6th, 2019	0	0		2	1
CB408	unc-43(e408)	nementin-1	6-day L1	6	1.875	May 6th, 2019	OG	OG		40	12
CB408	unc-43(e408)	nementin-1	6-day L1	6	0.9375	May 6th, 2019	OG	OG		OG	OG
CB408	unc-43(e408)	nementin-1	6-day L1	6	0	May 6th, 2019	OG	OG		OG	OG
MT1434	egl-30(n686)	nementin-1	6-day L1	6	15	May 2nd, 2019	0	0		0	0		0	0
MT1434	egl-30(n686)	nementin-1	6-day L1	6	7.5	May 2nd, 2019	0	0		0	0		0	0
MT1434	egl-30(n686)	nementin-1	6-day L1	6	3.75	May 2nd, 2019	OG	OG		OG	OG		32	OG
MT1434	egl-30(n686)	nementin-1	6-day L1	6	1.875	May 2nd, 2019	OG	OG		OG	OG		OG	OG
MT1434	egl-30(n686)	nementin-1	6-day L1	6	0.9375	May 2nd, 2019	OG	OG		OG	OG		OG	OG
MT1434	egl-30(n686)	nementin-1	6-day L1	6	0	May 2nd, 2019	OG	OG		OG	OG		OG	OG
MT1434	egl-30(n686)	nementin-1	6-day L1	6	15	May 6th, 2019	0	0		0	0		0	0
MT1434	egl-30(n686)	nementin-1	6-day L1	6	7.5	May 6th, 2019	OG	OG		39	OG		15	4
MT1434	egl-30(n686)	nementin-1	6-day L1	6	3.75	May 6th, 2019	OG	OG		OG	OG		OG	OG
MT1434	egl-30(n686)	nementin-1	6-day L1	6	1.875	May 6th, 2019	OG	OG		OG	OG		OG	OG
MT1434	egl-30(n686)	nementin-1	6-day L1	6	0.9375	May 6th, 2019	OG	OG		OG	OG		OG	OG
MT1434	egl-30(n686)	nementin-1	6-day L1	6	0	May 6th, 2019	OG	OG		OG	OG		OG	OG

## Sheet: Fig S4B. spicule data
May 12 2021
L4 males grown overnight on NGM + OP50. Next day adult males plated in liquid culture with DMSO or wact-55. Adults were observed under dissection scope at indicated time points. '% Protracted' includes partial spicule protraction.
			rep 1			rep 2
Strain	Condition	Time Point	n	not protracted	protracted	n	not protracted	protracted	sum not protracted	sum protracted	% Protracted	% Protracted	average protracted	stdev protracted
him-5 (e1490)	0	80 minutes	24	21	3	15	14	1	35	4	12.5	6.7	9.6	4.10122
unc-43 (n1186)	0	80 minutes	23	0	23	10	0	10	0	33	100	100	100	0
him-5 (e1490)	60	80 minutes	24	22	2	15	14	1	36	3	8.3	6.7	7.5	1.13137
him-5 (e1490)	0	4 hours	24	20	4	15	15	0	35	4	16.7	0	8.35	11.8087
unc-43 (n1186)	0	4 hours	23	0	23	10	0	10	0	33	100	100	100	0
him-5 (e1490)	60	4 hours	27	27	0	15	14	1	41	1	0	6.7	3.35	4.73762
him-5 (e1490)	0	24 hours	24	22	2	15	15	0	37	2	8.3	0	4.15	5.86899
unc-43 (n1186)	0	24 hours	22	0	22	10	0	10	0	32	100	100	100	0
him-5 (e1490)	60	24 hours	36	35	1	13	8	5	43	6	2.8	38.5	20.65	25.2437
