# Supplementary material for: Egg-laying and locomotory screens with C. elegans yield a nematode-selective small molecule stimulator of neurotransmitter release
Source: Commun Biol. 2022 Aug 24;5:865. doi: 10.1038/s42003-022-03819-6 (PMC9402605; doi:10.1038/s42003-022-03819-6)
Supplement: Supplementary file 14 — Supplementary Data 5. [file 42003_2022_3819_MOESM14_ESM.xlsx]

## Sheet: Fig 5A. convulsion mutant data
scoring method: ~25 young adult animals were transferred to 24-well plates containing 1mL of MYOB medium with 2% agar containing the indicated drug that was mixed by vortexing in the molten media with 1% DMSO with 25uL of saturated E. coli OP50 as a food source that is allowed to grow overnight. Animals were scored 80 minutes after transfer to wells. 18 animals per condition were scored after a l…																									nem AVG		nem SEM
																									55		4.45075
Strain	genotype	molecule	concentration	date (yyy-mm-dd)	noRB	conv 1	conv 2	conv 3	date (yyy-mm-dd)	noRB	conv 1	conv 2	conv 3	date (yyy-mm-dd)	noRB	conv 1	conv 2	conv 3	date (dd/mm/yy)	noRB	conv 1	conv 2	conv 3		%conv 2 + conv 3		SEMconv 2 + conv 3
N2	-	nementin-1	60	2019-02-27	4	5	6	3	2019-02-28	2	4	8	4	2019-03-01	5	7	4	2	03-03-2019	2	5	8	3		52.7778		7.34931
N2	-	nementin-1	60	03-01-2021	2	8	5	3	03-01-2021	5	5	7	1	03-01-2021	1	3	8	6							55.5556		11.1111
N2	-	nementin-1	60	2020-03-01	0	4	12	2	2020-03-01	0	10	7	1	2020-03-01	1	8	7	2							57.4074		10.3107
N2	-	nementin-1; PMA	60; 2	2020-03-01	0	4	8	6	2020-03-01	0	4	8	6	2020-03-01	0	2	9	7							81.4815		3.7037
N2	-	PMA	2	2020-03-01	18	0	0	0	2020-03-01	18	0	0	0	2020-03-01	18	0	0	0							0		0
N2	-	DMSO	-	2019-02-27	18	0	0	0	2019-02-28	18	0	0	0	2019-03-01	18	0	0	0	03-03-2019	18	0	0	0		0		0
N2	-	DMSO	-	2018-07-04	18	0	0	0	2018-07-11	18	0	0	0	2018-07-12	18	0	0	0							0		0
N2	-	DMSO	-	09/07/2018	18	0	0	0	2018-09-10	18	0	0	0	2018-09-11	18	0	0	0							0		0
N2	-	DMSO	-	2020-03-01	18	0	0	0	2020-03-01	18	0	0	0	2020-03-01	18	0	0	0							0		0
KP1097	dgk-1(nu62)	nementin-1	60	2020-12-14	0	3	7	8	2020-12-21	0	0	8	10	2020-12-22	0	0	8	10							94.4444		5.55556
KP1097	dgk-1(nu62)	DMSO	-	2020-12-14	18	0	0	0	2020-12-21	18	0	0	0	2020-12-22	18	0	0	0							0		0
MT1434	egl-30(n686)	DMSO	-	2021-02-03	18	0	0	0	2021-02-04	18	0	0	0	2021-02-05	18	0	0	0							0		0
MT1434	egl-30(n686)	nementin-1	60	2018-11-09	14	4	0	0	2018-115	10	5	3	0	2018-115	13	2	1	0							7.63889		4.86111
MT2426	goa-1(n1134)	DMSO	-	2021-02-03	18	0	0	0	2021-02-04	18	0	0	0	2021-02-05	18	0	0	0							0		0
MT2426	goa-1(n1134)	nementin-1	60	2018-11-07	3	0	3	7	2018-115	0	2	2	14	2018-11-22	1	3	4	9							80.7609		4.06612
RB781	pkc-1(ok563)	nementin-1	60	2020-12-14	8	4	4	2	2020-12-21	11	4	3	0	2020-12-22	10	3	5	0							25.9259		4.89954
RB781	pkc-1(ok563)	DMSO	0	2020-12-14	18	0	0	0	2020-12-21	18	0	0	0	2020-12-22	18	0	0	0							0		0
unc-17(e245)	unc-17(e245)	DMSO	-	2018-07-04	14* fail to back, but remain either sinusoidal locomoting forward or coiled	4	0	0	2018-07-11	10	8	0	0	2018-07-12	10	8	0	0							0		0
unc-17(e245)	unc-17(e245)	nementin-1	60	2018-06-24	0	6	12	0	2018-06-25	0	9	7	2	2018-06-26	0	6	5	7							61.1111		5.55556
unc-17(md414)	unc-17(md414)	DMSO	-	2018-07-04	18	0	0	0	2018-07-11	18	0	0	0	2018-07-12	18	0	0	0							0		0
unc-17(md414)	unc-17(md414)	nementin-1	60	2018-06-24	0	2	11	5	2018-06-25	0	6	5	7	2018-06-26	0	5	8	5							75.9259		6.67695
CB169	unc-31(e169) - raised at 25C	nementin-1	60	2019-02-27	6	12	0	0	2019-03-01	8	10	0	0	2021-02-24	8	10	0	0							0		0
CB169	unc-31(e169) - raised at 25C	nementin-1	30	2019-02-27	2	16	0	0	2019-03-01	11	7	0	0	2021-02-24	8	10	0	0							0		0
CB169	unc-31(e169) - raised at 25C	nementin-1	15	2019-02-27	2	16	0	0	2019-03-01	5	11	2	0	2021-02-24	4	14	0	0							3.7037		3.7037
CB169	unc-31(e169) - raised at 25C	nementin-1	7.5	2019-02-27	3	15	0	0	2019-03-01	4	14	0	0	2021-02-24	3	15	0	0							0		0
CB169	unc-31(e169) - raised at 25C	nementin-1	3.6	2019-02-27	0	18	0	0	2019-03-01	1	17	0	0	2021-02-24	0	18	0	0							0		0
CB169	unc-31(e169) - raised at 25C	DMSO	-	2019-02-27	0	18	0	0	2019-03-01	0	18	0	0	2021-02-24	0	18	0	0							0		0
CB376	unc-13(e376)	nementin-1	60	2021-03-01	2	6	9	1	2021-03-02	1	4	11	2	2021-03-03	0	4	9	5							68.5185		6.67695
CB376	unc-13(e376)	nementin-1	-	2021-03-01	18	0	0	0	2021-03-02	18	0	0	0	2021-03-03	18	0	0	0							0		0

## Sheet: Fig 5B. unc-17 locomotion
unc-17(e245) restoration of locomotion	unc-17(e245) restoration of locomotion	rep 1				rep 2				rep 3				rep 4
genetic background	label	Zone 1	Zone 2	Zone 3	Zone 2+3%	Zone 1	Zone 2	Zone 3	Zone 2+3%	Zone 1	Zone 2	Zone 3	Zone 2+3%	Zone 1	Zone 2	Zone 3	Zone 2+3%	Zone 2+3%	Zone 2+3 SD %
N2	ctrl	30	35	38	70.8738	25	34	36	73.6842	42	49	91	76.9231	18	24	69	83.7838	76.3162	5.55819
CB933 unc-17(e245)	ctrl	101	10	0	9.00901	97	11	0	10.1852	150	10	0	6.25	172	16	0	8.51064	8.48871	1.64935
CB933 unc-17(e245)	3.6µM nementin	85	6	0	6.59341	79	8	0	9.1954	125	14	1	10.7143	108	11	0	9.2437	8.9367	1.71387
CB933 unc-17(e245)	7.5µM nementin	83	10	0	10.7527	87	8	0	8.42105	140	33	3	20.4545	98	41	7	32.8767	18.1262	11.1289
CB933 unc-17(e245)	15µM nementin	64	47	12	47.9675	60	40	13	46.9027	88	37	5	32.3077	117	42	5	28.6585	38.9591	9.90949
CB933 unc-17(e245)	30µM nementin	74	24	4	27.451	81	26	3	26.3636	110	40	1	27.1523	136	55	1	29.1667	27.5334	1.18151
CB933 unc-17(e245)	60µM nementin	100	18	0	15.2542	98	15	0	13.2743	125	38	0	23.3129	137	20	0	12.7389	16.1451	4.89947

## Sheet: Fig 5C C.e trichlorfon+|- nem-1
scoring method: ~25 young adult animals were transferred to 24-well plates containing 1mL of MYOB medium with 2% agar containing the indicated drug that was mixed by vortexing in the molten media with 1% DMSO with 25uL of saturated E. coli OP50 as a food source that is allowed to grow overnight. Animals were scored 80 minutes after transfer to wells. 18 animals per condition were scored after a l…
					rep 1				rep 2				rep 3				mean response
species	mol1	conc1 (uM)	mol2	conc2	no phene	phene 1	phene 2	phene 3	no phene	phene 1	phene 2	phene 3	no phene	phene 1	phene 2	phene 3	Avg % phene 2+3	SEM
N2	trichlorfon	0	nementin	15	18	0	0	0	18	0	0	0	18	0	0	0	0	0
N2	trichlorfon	3.125	nementin	15	2	7	8	1	2	11	5	0	2	9	7	0	38.8889	6.415
N2	trichlorfon	6.25	nementin	15	0	1	9	8	0	0	0	18	0	0	0	18	98.1481	1.85185
N2	trichlorfon	12.5	nementin	15	0	0	4	14	0	0	0	18	0	0	0	18	100	0
N2	trichlorfon	25	nementin	15	0	0	0	18	0	0	0	18	0	0	0	18	100	0
N2	trichlorfon	50	nementin	15	0	0	0	18	0	0	0	18	0	0	0	18	100	0
N2	trichlorfon	100	nementin	15	0	0	0	18	0	0	0	18	0	0	0	18	100	0
N2	trichlorfon	200	nementin	15	0	0	0	18	0	0	0	18	0	0	0	18	100	0
N2	trichlorfon	400	nementin	15	0	0	0	18	0	0	0	18	0	0	0	18	100	0
N2	trichlorfon	0	-	-	18	0	0	0	18	0	0	0	18	0	0	0	0	0
N2	trichlorfon	3.125	-	-	18	0	0	0	18	0	0	0	18	0	0	0	0	0
N2	trichlorfon	6.25	-	-	18	0	0	0	18	0	0	0	16	2	0	0	0	0
N2	trichlorfon	12.5	-	-	17	0	1	0	17	1	0	0	17	1	0	0	1.85185	1.85185
N2	trichlorfon	25	-	-	16	2	0	0	14	3	1	0	15	3	0	0	1.85185	1.85185
N2	trichlorfon	50	-	-	7	7	4	0	2	3	8	5	14	1	3	0	37.037	17.6655
N2	trichlorfon	100	-	-	5	0	11	2	0	0	1	17	6	2	7	3	75.9259	12.963
N2	trichlorfon	200	-	-	2	0	8	5	0	0	0	18	0	0	5	13	95.5556	4.44444
N2	trichlorfon	400	-	-	0	0	0	18	0	0	0	18	0	0	0	18	100	0

## Sheet: Fig 5C. C.e dichlorvos+|- nem-1
scoring method: ~25 young adult animals were transferred to 24-well plates containing 1mL of MYOB medium with 2% agar containing the indicated drug that was mixed by vortexing in the molten media with 1% DMSO with 25uL of saturated E. coli OP50 as a food source that is allowed to grow overnight. Animals were scored 80 minutes after transfer to wells. 18 animals per condition were scored after a l…
C elegans Egl-Unc wactive experiments; all experiments were conducted in January 2021
					rep 1				rep 2				rep 3				mean response
strain	mol 1	mol 1 conc (uM)	mol 2	mol 2 conc	no phene	phene 1	phene 2	phene 3	no phene	phene 1	phene 2	phene 3	no phene	phene 1	phene 2	phene 3	Avg % phene 2+3	SEM
C. elegans wild-type (N2)	dichlorvos	0	nementin-1	15	16	2	0	0	18	0	0	0	16	2	0	0	0	0
C. elegans wild-type (N2)	dichlorvos	0.78125	nementin-1	15	17	1	0	0	18	0	0	0	16	2	0	0	0	0
C. elegans wild-type (N2)	dichlorvos	1.5625	nementin-1	15	15	3	0	0	17	1	0	0	14	4	0	0	0	0
C. elegans wild-type (N2)	dichlorvos	3.125	nementin-1	15	14	2	2	0	15	1	2	0	15	3	0	0	7.40741	3.7037
C. elegans wild-type (N2)	dichlorvos	6.25	nementin-1	15	12	3	3	0	12	4	2	0	11	3	1	0	11.4815	2.89269
C. elegans wild-type (N2)	dichlorvos	12.5	nementin-1	15	5	2	11	0	4	10	4	0	12	3	3	0	33.3333	13.9812
C. elegans wild-type (N2)	dichlorvos	25	nementin-1	15	2	2	13	1	1	7	6	4	2	8	6	2	59.2593	9.79908
C. elegans wild-type (N2)	dichlorvos	50	nementin-1	15	0	0	15	3	0	1	3	14	0	2	12	4	94.4444	3.2075
C. elegans wild-type (N2)	dichlorvos	100	nementin-1	15	0	0	3	15	0	0	0	18	0	0	3	15	100	0
C. elegans wild-type (N2)	dichlorvos	200	nementin-1	15	0	0	0	18	0	0	0	18	0	0	2	16	100	0
C. elegans wild-type (N2)	dichlorvos	400	nementin-1	15	0	0	0	18	0	0	0	18	0	0	0	18	100	0
C. elegans wild-type (N2)	dichlorvos	0	-	-	17	1	0	0	16	2	0	0	18	0	0	0	0	0
C. elegans wild-type (N2)	dichlorvos	0.78125	-	-	18	0	0	0	17	1	0	0	17	1	0	0	0	0
C. elegans wild-type (N2)	dichlorvos	1.5625	-	-	16	2	0	0	18	0	0	0	18	0	0	0	0	0
C. elegans wild-type (N2)	dichlorvos	3.125	-	-	18	0	0	0	18	0	0	0	18	0	0	0	0	0
C. elegans wild-type (N2)	dichlorvos	6.25	-	-	17	1	0	0	18	0	0	0	18	0	0	0	0	0
C. elegans wild-type (N2)	dichlorvos	12.5	-	-	17	0	1	0	18	0	0	0	17	1	0	0	1.85185	1.85185
C. elegans wild-type (N2)	dichlorvos	25	-	-	18	0	0	0	16	2	0	0	18	0	0	0	0	0
C. elegans wild-type (N2)	dichlorvos	50	-	-	17	0	1	0	18	0	0	0	17	1	0	0	1.85185	1.85185
C. elegans wild-type (N2)	dichlorvos	100	-	-	17	0	1	0	15	1	2	0	13	4	1	0	7.40741	1.85185
C. elegans wild-type (N2)	dichlorvos	200	-	-	11	2	5	0	8	5	2	3	3	9	4	2	29.6296	1.85185
C. elegans wild-type (N2)	dichlorvos	400	-	-	3	1	8	6	0	2	2	14	0	0	7	11	88.8889	6.415

## Sheet: Fig 5C. +- W55 - NT release mut
scoring method: ~25 young adult animals were transferred to 24-well plates containing 1mL of MYOB medium with 2% agar containing the indicated drug that was mixed by vortexing in the molten media with 1% DMSO with 25uL of saturated E. coli OP50 as a food source that is allowed to grow overnight. Animals were scored 80 minutes after transfer to wells. 18 animals per condition were scored after a l…
molecule 1	molecule 2	mol 2	[mol 2] uM	genotype	strain	rep 1 no phene	rep 1 conv 1	rep 1 conv 2	rep 1 conv 3	rep 2 no phene	rep 2 conv 1	rep 2 conv 2	rep 2 conv 3	rep 3 no phene	rep 3 conv 1	rep 3 conv 2	rep 3 conv 3	% paralysis score 2 or 3 (rigid paralysis)
aldicarb	0	-	-	unc-31(e169)	CB169	0	18	0	0	0	18	0	0	0	18	0	0	0	0	0	0
aldicarb	61.25	-	-	unc-31(e169)	CB169	0	18	0	0	1	17	0	0	0	18	0	0	0	0	0	0
aldicarb	125	-	-	unc-31(e169)	CB169	0	18	0	0	2	16	0	0	0	18	0	0	0	0	0	0
aldicarb	250	-	-	unc-31(e169)	CB169	1	16	1	0	0	18	0	0	0	17	1	0	0.037037	0.0555556	0	0.0555556
aldicarb	500	-	-	unc-31(e169)	CB169	1	13	4	0	0	18	0	0	0	13	4	1	0.166667	0.222222	0	0.277778
aldicarb	1000	-	-	unc-31(e169)	CB169	0	9	9	0	0	7	11	0	0	4	11	3	0.62963	0.5	0.611111	0.777778
aldicarb	0	nementin	15	unc-31(e169)	CB169	9	9	0	0	12	6	0	0	13	5	0	0	0	0	0	0
aldicarb	61.25	nementin	15	unc-31(e169)	CB169	11	7	0	0	8	10	0	0	5	13	0	0	0	0	0	0
aldicarb	125	nementin	15	unc-31(e169)	CB169	13	4	1	0	9	8	1	0	3	15	0	0	0.037037	0.0555556	0.0555556	0
aldicarb	250	nementin	15	unc-31(e169)	CB169	10	5	3	0	10	5	3	0	4	12	2	0	0.148148	0.166667	0.166667	0.111111
aldicarb	500	nementin	15	unc-31(e169)	CB169	2	5	5	6	4	5	5	7	0	7	9	2	0.597884	0.611111	0.571429	0.611111
aldicarb	1000	nementin	15	unc-31(e169)	CB169	1	2	4	10	1	4	8	5	0	5	9	11	0.781917	0.823529	0.722222	0.8
aldicarb	0	-	-	unc-43(n498)	MT1092	4	14	0	0	6	14	0	0	9	9	0	0	0	0	0	0
aldicarb	61.25	-	-	unc-43(n498)	MT1092	5	13	0	0	3	15	0	0	4	14	0	0	0	0	0	0
aldicarb	125	-	-	unc-43(n498)	MT1092	3	15	0	0	3	15	0	0	8	10	0	0	0	0	0	0
aldicarb	250	-	-	unc-43(n498)	MT1092	1	17	0	0	1	17	0	0	6	12	0	0	0	0	0	0
aldicarb	500	-	-	unc-43(n498)	MT1092	0	11	5	1	0	13	5	0	4	7	0	1	0.238017	0.352941	0.277778	0.0833333
aldicarb	1000	-	-	unc-43(n498)	MT1092	0	9	5	5	0	4	9	5	5	8	3	2	0.52729	0.526316	0.777778	0.277778
aldicarb	0	nementin	15	unc-43(n498)	MT1092	17	1	0	0	17	1	0	0	18	0	0	0	0	0	0	0
aldicarb	61.25	nementin	15	unc-43(n498)	MT1092	13	5	0	0	15	3	0	0	18	0	0	0	0	0	0	0
aldicarb	125	nementin	15	unc-43(n498)	MT1092	14	4	0	0	14	4	0	0	14	4	0	0	0	0	0	0
aldicarb	250	nementin	15	unc-43(n498)	MT1092	8	9	1	0	11	7	0	0	12	3	2	1	0.0740741	0.0555556	0	0.166667
aldicarb	500	nementin	15	unc-43(n498)	MT1092	4	11	3	0	2	10	4	2	8	3	3	4	0.296296	0.166667	0.333333	0.388889
aldicarb	1000	nementin	15	unc-43(n498)	MT1092	0	5	8	5	0	8	6	4	4	7	2	5	0.555556	0.722222	0.555556	0.388889

## Sheet: Fig 5C-E aldicarb +|- nem-1
Methods: scoring method: ~25 young adult animals were transferred to 24-well plates containing 1mL of MYOB medium with 2% agar containing the indicated drug that was mixed by vortexing in the molten media with 1% DMSO with 25uL of saturated E. coli OP50 as a food source that is allowed to grow overnight. Animals were scored 80 minutes after transfer to wells. 18 animals per condition were scored …			scored based on paralysis phenotype; no para = WT sinusoidal locomotion; para1 = sinusoidal locomotion (may be uncoordinated) but fail to back >1/2 body length when proded on the nose with a platinum wire; para2 = fail to locomote sinusoidally, posterior half of body paralyzed, anterior half moves laterally; para3 = rigid rod like paralysis. ~25 animals were picked onto MYOB media containing the …
180802 - nementin-1 DRC									180803 - nementin-1 DRC									180803 - nementin-1 DRC
[nementin-1]	[aldicarb]	rep date	No Para	Para1	Para2	Para3	% any para phene	% para 2 + para 3	[nementin-1]	[aldicarb]	rep date	No Para	Para1	Para2	Para3	% any para phene	% para 2 + para 3	[nementin-1]	[aldicarb]	rep date	No Para	Para1	Para2	Para3	% any para phene	% para 2 + para 3	Avg % para 2 + para 3	Avg % para 2 + para 3 SEM
0	0	02-08-2018	18	0	0	0	0	0	0	0	03-08-2018	18	0	0	0	0	0	0	0	10-12-2020	18	0	0	0	0	0	0	0
3.75	0	02-08-2018	18	0	0	0	0	0	3.75	0	03-08-2018	18	0	0	0	0	0	3.75	0	10-12-2020	18	0	0	0	0	0	0	0
7.5	0	02-08-2018	18	0	0	0	0	0	7.5	0	03-08-2018	18	0	0	0	0	0	7.5	0	10-12-2020	17	0	0	1	5.55556	5.55556	1.85185	1.85185
15	0	02-08-2018	18	0	0	0	0	0	15	0	03-08-2018	18	0	0	0	0	0	15	0	10-12-2020	17	1	0	0	5.55556	0	0	0
30	0	02-08-2018	12	3	3	0	33.3333	16.6667	30	0	03-08-2018	10	4	3	1	44.4444	22.2222	30	0	10-12-2020	10	5	2	1	44.4444	16.6667	18.5185	1.85185
60	0	02-08-2018	4	4	5	5	77.7778	55.5556	60	0	03-08-2018	6	2	8	5	71.4286	61.9048	60	0	10-12-2020	2	2	1	13	88.8889	77.7778	65.0794	6.60846
0	31.75	02-08-2018	18	0	0	0	0	0	0	31.75	03-08-2018	18	0	0	0	0	0	0	32.75	10-12-2020	18	0	0	0	0	0	0	0
3.75	31.75	02-08-2018	18	0	0	0	0	0	3.75	31.75	03-08-2018	18	0	0	0	0	0	3.75	32.75	10-12-2020	18	0	0	0	0	0	0	0
7.5	31.75	02-08-2018	18	0	0	0	0	0	7.5	31.75	03-08-2018	18	0	0	0	0	0	7.5	32.75	10-12-2020	18	0	0	0	0	0	0	0
15	31.75	02-08-2018	17	1	0	0	5.55556	0	15	31.75	03-08-2018	17	1	0	0	5.55556	0	15	32.75	10-12-2020	17	1	0	0	5.55556	0	0	0
30	31.75	02-08-2018	3	4	6	4	82.3529	58.8235	30	31.75	03-08-2018	5	9	7	2	78.2609	39.1304	30	32.75	10-12-2020	8	7	2	1	55.5556	16.6667	38.2069	12.1784
60	31.75	02-08-2018	0	0	9	9	100	100	60	31.75	03-08-2018	0	4	10	4	100	77.7778	60	32.75	10-12-2020	3	3	1	11	83.3333	66.6667	81.4815	9.79908
0	62.5	02-08-2018	18	0	0	0	0	0	0	62.5	03-08-2018	18	0	0	0	0	0	0	62.5	10-12-2020	17	1	0	0	5.55556	0	0	0
3.75	62.5	02-08-2018	18	0	0	0	0	0	3.75	62.5	03-08-2018	18	0	0	0	0	0	3.75	62.5	10-12-2020	18	0	0	0	0	0	0	0
7.5	62.5	02-08-2018	18	0	0	0	0	0	7.5	62.5	03-08-2018	12	5	1	0	33.3333	5.55556	7.5	62.5	10-12-2020	17	1	0	0	5.55556	0	1.85185	1.85185
15	62.5	02-08-2018	10	4	4	0	44.4444	22.2222	15	62.5	03-08-2018	2	3	11	2	88.8889	72.2222	15	62.5	10-12-2020	1	4	8	4	94.1176	70.5882	55.0109	16.4011
30	62.5	02-08-2018	0	0	2	16	100	100	30	62.5	03-08-2018	0	1	10	7	100	94.4444	30	62.5	10-12-2020	0	1	3	14	100	94.4444	96.2963	1.85185
60	62.5	02-08-2018	0	0	0	18	100	100	60	62.5	03-08-2018	0	0	3	15	100	100	60	62.5	10-12-2020	0	0	3	15	100	100	100	0
0	125	02-08-2018	18	0	0	0	0	0	0	125	03-08-2018	18	0	0	0	0	0	0	125	10-12-2020	18	0	0	0	0	0	0	0
3.75	125	02-08-2018	15	3	0	0	16.6667	0	3.75	125	03-08-2018	17	1	0	0	5.55556	0	3.75	125	10-12-2020	17	1	0	0	5.55556	0	0	0
7.5	125	02-08-2018	8	5	5	0	55.5556	27.7778	7.5	125	03-08-2018	11	4	3	0	38.8889	16.6667	7.5	125	10-12-2020	12	3	3	0	33.3333	16.6667	20.3704	3.7037
15	125	02-08-2018	0	0	3	15	100	100	15	125	03-08-2018	0	3	3	12	100	83.3333	15	125	10-12-2020	0	3	5	9	100	82.3529	88.5621	5.72595
30	125	02-08-2018	0	0	1	17	100	100	30	125	03-08-2018	0	0	1	17	100	100	30	125	10-12-2020	0	0	0	18	100	100	100	0
60	125	02-08-2018	0	0	0	18	100	100	60	125	03-08-2018	0	0	0	18	100	100	60	125	10-12-2020	0	0	2	16	100	100	100	0
0	250	02-08-2018	18	0	0	0	0	0	0	250	03-08-2018	18	0	0	0	0	0	0	250	10-12-2020	16	1	1	0	11.1111	5.55556	1.85185	1.85185
3.75	250	02-08-2018	18	0	0	0	0	0	3.75	250	03-08-2018	13	5	0	0	27.7778	0	3.75	250	10-12-2020	15	1	1	0	11.7647	5.88235	1.96078	1.96078
7.5	250	02-08-2018	15	2	1	0	16.6667	5.55556	7.5	250	03-08-2018	10	4	4	0	44.4444	22.2222	7.5	250	10-12-2020	4	5	7	2	77.7778	50	25.9259	12.963
15	250	02-08-2018	0	2	3	13	100	88.8889	15	250	03-08-2018	0	3	4	11	100	83.3333	15	250	10-12-2020	0	0	2	16	100	100	90.7407	4.89954
30	250	02-08-2018	0	0	1	17	100	100	30	250	03-08-2018	0	0	1	17	100	100	30	250	10-12-2020	0	0	0	18	100	100	100	0
60	250	02-08-2018	0	0	0	18	100	100	60	250	03-08-2018	0	0	0	18	100	100	60	250	10-12-2020	0	0	0	18	100	100	100	0
0	500	02-08-2018	8	1	6	3	55.5556	50	0	500	03-08-2018	10	1	6	1	44.4444	38.8889	0	500	10-12-2020	11	4	2	1	38.8889	16.6667	35.1852	9.79908
3.75	500	02-08-2018	4	1	9	4	77.7778	72.2222	3.75	500	03-08-2018	3	0	9	6	83.3333	83.3333	3.75	500	10-12-2020	9	4	3	2	50	27.7778	61.1111	16.9725
7.5	500	02-08-2018	0	3	7	8	100	83.3333	7.5	500	03-08-2018	0	1	8	9	100	94.4444	7.5	500	10-12-2020	0	0	5	13	100	100	92.5926	4.89954
15	500	02-08-2018	0	0	0	18	100	100	15	500	03-08-2018	0	0	1	17	100	100	15	500	10-12-2020	0	0	0	18	100	100	100	0
30	500	02-08-2018	0	0	0	18	100	100	30	500	03-08-2018	0	0	0	18	100	100	30	500	10-12-2020	0	0	0	18	100	100	100	0
60	500	02-08-2018	0	0	0	18	100	100	60	500	03-08-2018	0	0	0	18	100	100	60	500	10-12-2020	0	0	0	18	100	100	100	0
0	1000	02-08-2018	0	0	6	12	100	100	0	1000	03-08-2018	0	0	5	13	100	100	0	1000	10-12-2020	2	1	5	10	88.8889	83.3333	94.4444	5.55556
3.75	1000	02-08-2018	0	0	4	14	100	100	3.75	1000	03-08-2018	0	0	6	12	100	100	3.75	1000	10-12-2020	1	1	4	12	94.4444	88.8889	96.2963	3.7037
7.5	1000	02-08-2018	0	0	0	18	100	100	7.5	1000	03-08-2018	0	0	2	16	100	100	7.5	1000	10-12-2020	0	0	1	17	100	100	100	0
15	1000	02-08-2018	0	0	0	18	100	100	15	1000	03-08-2018	0	0	0	18	100	100	15	1000	10-12-2020	0	0	0	18	100	100	100	0
30	1000	02-08-2018	0	0	0	18	100	100	30	1000	03-08-2018	0	0	0	18	100	100	30	1000	10-12-2020	0	0	0	18	100	100	100	0
60	1000	02-08-2018	0	0	0	18	100	100	60	1000	03-08-2018	0	0	0	18	100	100	60	1000	10-12-2020	0	0	0	18	100	100	100	0

## Sheet: Fig 5C. Drosophila ox +- nem-1
NOTES:
1. 5 mL of fly food was used per vial - a 10 mL syringe was used to add the fly food to the vials.
2. 10 uL of chemical at the appropriate concentration was added to each vial and manually mixed by stirring with a pipette (0.2% DMSO v/v)
3. The following day 5 pairs of flies were added to each vial and the vials stoppered with a cotton swab (10 flies total per vial)
4. The number of mobile flies was determined by eye. Flies that did not walk or fly after banging the vial head-on on the desk were considered immobile.
5. Parent flies were removed from the vials on Day 9
7. Hatched progeny were counted on Days 12, 14, 16, 18, 20. Flies were dumped after counting on each day.
SAMPLES WITH NO COUNTS INFO:
nem-12-1 45-A: insufficient flies added or flies escaped
nem-12-7 15-A: insufficient flies added or flies escaped
nem-12-7 15-B: fungal contamination
nem-12-28 5-B: insufficient flies added or flies escaped
oxamyl 10-C: insufficient flies added or flies escaped
Oxamyl + 45 uM nem-1 0.31-B: insufficient flies added or flies escaped
DAY 12
Chemical	DMSO-A	DMSO-B	DMSO-C
DMSO Rep1	13	11	19
DMSO Rep2	4	16	28
DAY 12
Chemical	20-A	20-B	20-C	10-A	10-B	10-C	5-A	5-B	5-C	2.5-A	2.5-B	2.5-C	1.25-A	1.25-B	1.25-C	0.63-A	0.63-B	0.63-C	0.31-A	0.31-B	0.31-C
Oxamyl	0	0	0	4	2		6	1	6	6	18	6	10	5	7	4	5	4	14	6	3
Oxamyl + 45 uM nem-1	0	0	0	13	3	5	19	17	7	6	19	6	12	12	2	10	6	2	15		7
DAY 14
Chemical	DMSO-A	DMSO-B	DMSO-C
DMSO Rep1	39	67	33
DMSO Rep2	35	26	37
DAY 14
Chemical	20-A	20-B	20-C	10-A	10-B	10-C	5-A	5-B	5-C	2.5-A	2.5-B	2.5-C	1.25-A	1.25-B	1.25-C	0.63-A	0.63-B	0.63-C	0.31-A	0.31-B	0.31-C
Oxamyl	0	0	0	25	23		16	10	36	14	28	19	24	71	27	30	14	22	33	13	12
Oxamyl + 45 uM nem-1	0	0	0	30	30	5	44	70	10	14	69	8	33	53	14	42	53	9	25		10
DAY 16
Chemical	DMSO-A	DMSO-B	DMSO-C
DMSO Rep1	48	43	81
DMSO Rep2	51	44	68
DAY 16
Chemical	20-A	20-B	20-C	10-A	10-B	10-C	5-A	5-B	5-C	2.5-A	2.5-B	2.5-C	1.25-A	1.25-B	1.25-C	0.63-A	0.63-B	0.63-C	0.31-A	0.31-B	0.31-C
Oxamyl	0	0	0	34	54		27	60	52	50	71	38	49	52	53	30	62	38	37	63	31
Oxamyl + 45 uM nem-1	0	0	0	35	75	40	40	31	39	50	40	47	56	46	48	53	48	32	50		58
DAY 18
Chemical	DMSO-A	DMSO-B	DMSO-C
2	23	26	22
DMSO Rep2	42	33	24
DAY 18
Chemical	20-A	20-B	20-C	10-A	10-B	10-C	5-A	5-B	5-C	2.5-A	2.5-B	2.5-C	1.25-A	1.25-B	1.25-C	0.63-A	0.63-B	0.63-C	0.31-A	0.31-B	0.31-C
Oxamyl	5	5	0	67	36		37	35	27	41	13	34	36	8	45	38	41	42	21	32	31
Oxamyl + 45 uM nem-1	22	0	11	17	19	52	36	32	36	19	9	39	21	19	35	23	24	28	23		48
DAY 20
Chemical	DMSO-A	DMSO-B	DMSO-C
DMSO Rep1	49	20	18
DMSO Rep2	15	38	13
DAY 20
Chemical	20-A	20-B	20-C	10-A	10-B	10-C	5-A	5-B	5-C	2.5-A	2.5-B	2.5-C	1.25-A	1.25-B	1.25-C	0.63-A	0.63-B	0.63-C	0.31-A	0.31-B	0.31-C
Oxamyl	49	26	0	24	28		18	30	22	32	28	26	15	10	53	12	24	33	25	12	43
Oxamyl + 45 uM nem-1	98	1	69	32	20	48	26	23	32	27	30	54	33	14	36	31	11	35	33		25
total
Chemical	20-A	20-B	20-C	10-A	10-B	10-C	5-A	5-B	5-C	2.5-A	2.5-B	2.5-C	1.25-A	1.25-B	1.25-C	0.63-A	0.63-B	0.63-C	0.31-A	0.31-B	0.31-C	DMSO rep 1	DMSO rep 2	DMSO rep 3
Oxamyl	54	31	0	154	143		104	136	143	143	158	123	134	146	185	114	146	139	130	126	120	172	167	173
Oxamyl + 45 uM nem-1	120	1	80	127	147	150	165	173	124	116	167	154	155	144	135	159	142	106	146	0	148	147	157	170
day 12 - 20 cummulative sum of fly counts
Chemical	20	10	5	2.5	1.25	0.63	0.31	DMSO
Oxamyl	28.3333	148.5	127.667	141.333	155	133	125.333	164.333
Oxamyl + 45 uM nem-1	67	141.333	154	145.667	144.667	135.667	98
day 12 - 20 control normalized fly count
Chemical	20	10	5	2.5	1.25	0.63	0.31	DMSO
Oxamyl	17.2414	90.3651	77.6876	86.0041	94.3205	80.9331	76.2677	100
Oxamyl + 45 uM nem-1	40.7708	86.0041	93.712	88.641	88.0325	82.5558	59.6349

## Sheet: Fig 5FG. Strongy dich +|- nem-1
Reporting the mean of 6 individual replicates conducted over two biological replicates; the value in brackets is the standard deviation of the 6 replicates
S. ratti L3 24h
nem-1 analog	[nem-1] (uM)	dichlorvos (15 uM)	dichlorvos (7.5 uM)	dichlorvos (3.75 uM)	dichlorvos (1.875 uM)	dichlorvos (0.93 uM)	dichlorvos (0.47 uM)	dichlorvos (0.235 uM)	dichlorvos (0 uM)
nem-1	30	93.63 (0.5)	91.1 (0.5)	90.6 (1.1)	77 (1.8)	27 (2.8)	10.3 (1.2)	7.5 (0.2)	24.5 (5.5)
nem-1	15	86.7 (1.7)	75.6 (1.6)	73.9 (1.8)	74.3 (0.5)	21.3 (0)	9.8 (5.2)	4.4 (0.3)	10.2 (1.7)
nem-1	7.5	81.6 (1.8)	73.2 (6.1)	69.3 (2.7)	63.1 (3.8)	12.7 (0.6)	7.8 (1.7)	3.8 (1.3)	3.7 (4.2)
nem-1	3.75	74.1 (1.3)	61.7 (4.4)	59.1 (1.3)	50.4 (8.4)	14.1 (4.8)	5.5 (8.7)	3.4 (3.8)	3.1 (0.8)
nem-1	0	72.5 (1)	52.3 (5.8)	37 (3.7)	35.2 (0.8)	25.8 (1.3)	0 (0)	0 (0)	0 (0)

## Sheet: Fig 5HI. hapla oxamyl +|- nem-1
	*data points from wells with less than 10 J2s per well excluded from the analysis (gaps)
	Data are the control normalized motility as measured by counting the number of directional head turns executed over ~30 seconds from collected videos of ~15 J2s treated in the indicated drug condition (+ 0.6% DMSO) for 4 hours
condition	rep 1	rep 2	rep 3	rep 4		average	average x100
0μM oxamyl; 0 μM nementin-1	1	1	1	1		1	100
0μM oxamyl; 0.94 μM nementin-1	0.913043	0.884956	0.803965	0.920127		0.880523	88.0523
0μM oxamyl; 1.88 μM nementin-1	0.722465	0.873154	0.687511			0.761043	76.1043
0μM oxamyl; 3.75 μM nementin-1	0.26565	0.593525		0.531969		0.463715	46.3715
0μM oxamyl; 7.5 μM nementin-1	0.480841	0.647335	0.752165	0.500103		0.595111	59.5111
0μM oxamyl; 15 μM nementin-1	0.31	0.490875	0.637828	0.369954		0.452164	45.2164
0μM oxamyl; 30 μM nementin-1	0.103603	0.3799	0.232537	0.139944		0.213996	21.3996
1.88 μM oxamyl; 0 μM nementin-1		0.677253	0.771399			0.724326	72.4326
1.88 μM oxamyl; 0.94 μM nementin-1		0.789657	0.613929	0.458448		0.620678	62.0678
1.88 μM oxamyl; 1.88 μM nementin-1	0.527941	0.642645	0.493922	0.285769		0.487569	48.7569
1.88 μM oxamyl; 3.75 μM nementin-1	0.188059	0.568515	0.485238	0.368238		0.402513	40.2513
1.88 μM oxamyl; 7.5 μM nementin-1	0.175728	0.377241	0.573594	0.245505		0.343017	34.3017
1.88 μM oxamyl; 15 μM nementin-1	0.120679	0.568002	0.155027	0.16367		0.251844	25.1844
1.88 μM oxamyl; 30 μM nementin-1	0.106837	0.289307	0.15919	0.0685934		0.155982	15.5982
3.75 μM oxamyl; 0 μM nementin-1	0.477279	0.58085	0.686432	0.497793		0.560588	56.0588
3.75 μM oxamyl; 0.94 μM nementin-1	0.320162	0.569535	0.410244	0.267824		0.391941	39.1941
3.75 μM oxamyl; 1.88 μM nementin-1	0.238188	0.491507	0.539712	0.340979		0.402597	40.2597
3.75 μM oxamyl; 3.75 μM nementin-1	0.194462	0.343169	0.440831	0.23888		0.304336	30.4336
3.75 μM oxamyl; 7.5 μM nementin-1	0.129921	0.318013	0.291884	0.246525		0.246586	24.6586
3.75 μM oxamyl; 15 μM nementin-1	0.142294	0.236856	0.213013	0.125159		0.17933	17.933
3.75 μM oxamyl; 30 μM nementin-1	0.110831	0.307843	0.0651876	0.0945403		0.144601	14.4601
7.5 μM oxamyl; 0 μM nementin-1	0.284625	0.541799	0.575764	0.425292		0.45687	45.687
7.5 μM oxamyl; 0.94 μM nementin-1	0.21335	0.390407	0.377195	0.3777		0.339663	33.9663
7.5 μM oxamyl; 1.88 μM nementin-1	0.157648	0.379552	0.553346	0.236483		0.331757	33.1757
7.5 μM oxamyl; 3.75 μM nementin-1	0.102118	0.346346	0.349644	0.18399		0.245524	24.5524
7.5 μM oxamyl; 7.5 μM nementin-1	0.113167	0.242403	0.286036	0.171015		0.203155	20.3155
7.5 μM oxamyl; 15 μM nementin-1	0.10358	0.278061	0.155703	0.0990753		0.159105	15.9105
7.5 μM oxamyl; 30 μM nementin-1	0.091308	0.164072	0.0304461	0.0535315		0.0848393	8.48393
15 μM oxamyl; 0 μM nementin-1	0.215248	0.238874	0.53934			0.331154	33.1154
15 μM oxamyl; 0.94 μM nementin-1	0.210224	0.369906	0.460715			0.346948	34.6948
15 μM oxamyl; 1.88 μM nementin-1	0.138272	0.354773	0.426549			0.306531	30.6531
15 μM oxamyl; 3.75 μM nementin-1	0.145736	0.147177	0.223696			0.172203	17.2203
15 μM oxamyl; 7.5 μM nementin-1	0.122657	0.396638	0.14893			0.222742	22.2742
15 μM oxamyl; 15 μM nementin-1	0.175706	0.291411	0.121189			0.196102	19.6102
15 μM oxamyl; 30 μM nementin-1	0.147132	0.235956	0.0796573			0.154249	15.4249
30 μM oxamyl; 0 μM nementin-1	0.346127	0.18939	0.343206			0.292908	29.2908
30 μM oxamyl; 0.94 μM nementin-1	0.151188	0.280957	0.273302			0.235149	23.5149
30 μM oxamyl; 1.88 μM nementin-1	0.209493	0.183491	0.200913			0.197966	19.7966
30 μM oxamyl; 3.75 μM nementin-1	0.17504	0.201356	0.265067			0.213821	21.3821
30 μM oxamyl; 7.5 μM nementin-1	0.131018	0.206954	0.157355			0.165109	16.5109
30 μM oxamyl; 15 μM nementin-1	0.0679187	0.295006	0.070297			0.144407	14.4407
30 μM oxamyl; 30 μM nementin-1	0.0797092	0.177591	0.0819059			0.113069	11.3069
