# Supplementary material for: Egg-laying and locomotory screens with C. elegans yield a nematode-selective small molecule stimulator of neurotransmitter release
Source: Commun Biol. 2022 Aug 24;5:865. doi: 10.1038/s42003-022-03819-6 (PMC9402605; doi:10.1038/s42003-022-03819-6)
Supplement: Supplementary file 15 — Supplementary Data 6. [file 42003_2022_3819_MOESM15_ESM.xlsx]

## Sheet: C.e motor - nementin analogs
scoring method: ~25 young adult animals were transferred to 24-well plates containing 1mL of MYOB medium with 2% agar containing the indicated drug that was mixed by vortexing in the molten media with 1% DMSO with 25uL of saturated E. coli OP50 as a food source that is allowed to grow overnight. Animals were scored 80 minutes after transfer to wells. 18 animals per condition were scored after a l…
C. elegans wild type (N2) nementin analog experiments
Strain	molecule	concentration	rep 1 date	rep 1 no paralysis phenotype	rep 1 phenotype 1	rep 1 phenotype 2	rep 1 phenotype 3	rep 2 date	rep 2 no paralysis phenotype	rep 2 phenotype 1	rep 2 phenotype 2	rep 2 phenotype 3	rep 3 date	rep 3 no paralysis phenotype	rep 3 phenotype 1	rep 3 phenotype 2	3 phenotype 3	% any phene	% any phene SD
N2	ctrl	0	02/27/2019	18	0	0	0	02/28/2019	18	0	0	0	03/01/2019	18	0	0	0	0	0
N2	nementin-1 (parent)	7.5	02/27/2019	18	0	0	0	02/28/2019	18	0	0	0	03/01/2019	18	0	0	0	0	0
N2	nementin-1 (parent)	15	02/27/2019	16	2	0	0	02/28/2019	17	1	0	0	03/01/2019	17	1	0	0	0.0740741	0.0185185
N2	nementin-1 (parent)	30	02/27/2019	9	6	3	0	02/28/2019	9	7	2	0	03/01/2019	9	7	2	0	0.5	0
N2	nementin-1 (parent)	60	2018-06-24	2	5	8	3	2018-06-25	2	6	8	2	2018-06-26	4	9	4	1	0.851852	0.037037
N2	nementin-10	30	02/28/2019	18	0	0	0	03/01/2019	18	0	0	0	03/03/2019	18	0	0	0	0	0
N8	nementin-10	60	02/28/2019	15	2	1	0	03/01/2019	18	0	0	0	03/03/2019	18	0	0	0	0.0555556	0.0555556
N2	nementin-11	3.6	02/28/2019	18	0	0	0	03/01/2019	18	0	0	0	03/03/2019	18	0	0	0	0	0
N2	nementin-11	7.5	02/28/2019	18	0	0	0	03/01/2019	18	0	0	0	03/03/2019	18	0	0	0	0	0
N2	nementin-11	15	02/28/2019	18	0	0	0	03/01/2019	18	0	0	0	03/03/2019	18	0	0	0	0	0
N2	nementin-11	30	02/28/2019	18	0	0	0	03/01/2019	18	0	0	0	03/03/2019	18	0	0	0	0	0
C. elegans wild type (N2)	nementin-11	60	02/28/2019	18	0	0	0	03/01/2019	18	0	0	0	03/03/2019	18	0	0	0	0	0
C. elegans wild type (N2)	nementin-12	1.8	03/01/2019	18	0	0	0	03/03/2019	18	0	0	0	01/01/2021	18	0	0	0	0	0
C. elegans wild type (N2)	nementin-12	3.6	02/28/2019	14	3	1	0	03/01/2019	15	1	2	0	03/03/2019	16	1	1	0	0.166667	0.032075
C. elegans wild type (N2)	nementin-12	7.5	02/28/2019	1	4	11	2	03/01/2019	5	8	5	0	03/03/2019	7	6	4	1	0.759259	0.0979908
C. elegans wild type (N2)	nementin-12	15	02/28/2019	0	1	13	4	03/01/2019	0	2	15	1	03/03/2019	0	0	16	2	1	0
C. elegans wild type (N2)	nementin-12	30	02/28/2019	0	0	11	7	03/01/2019	0	0	13	5	03/03/2019	0	0	11	7	1	0
C. elegans wild type (N2)	nementin-12	60	02/28/2019	0	0	4	14	03/01/2019	0	0	9	9	03/03/2019	0	0	5	13	1	0
C. elegans wild type (N2)	nementin-12-10€	3.6	06/20/2019	18	0	0	0	06/26/2019	16	2	0	0	01/01/2021	18	0	0	0	0.037037	0.037037
C. elegans wild type (N2)	nementin-12-10	7.5	06/20/2019	16	2	0	0	06/26/2019	14	4	0	0	01/01/2021	17	1	0	0	0.12963	0.0489954
C. elegans wild type (N2)	nementin-12-10	15	06/20/2019	2	5	9	2	06/26/2019	0	4	11	3	01/01/2021	3	7	8	0	0.907407	0.0489954
C. elegans wild type (N2)	nementin-12-10	30	06/20/2019	0	0	3	15	06/26/2019	0	0	5	13	01/01/2021	0	0	7	11	1	0
C. elegans wild type (N2)	nementin-12-10	60	06/20/2019	0	0	0	18	06/26/2019	0	0	0	18	01/01/2021	0	0	0	18	1	0
C. elegans wild type (N2)	nementin-12-11	15	08/08/2019	18	0	0	0	08/09/2019	18	0	0	0	01/01/2021	18	0	0	0	0	0
C. elegans wild type (N2)	nementin-12-11	30	08/08/2019	14	3	1	0	08/09/2019	13	3	2	0	01/01/2021	3	13	2	0	0.444444	0.195105
C. elegans wild type (N2)	nementin-12-11	60	08/08/2019	0	2	9	7	08/09/2019	0	2	9	7	01/01/2021	0	6	10	2	1	0
C. elegans wild type (N2)	nementin-12-12	15	06/20/2019	18	0	0	0	06/26/2019	18	0	0	0	01/01/2021	18	0	0	0	0	0
C. elegans wild type (N2)	nementin-12-12	30	06/20/2019	16	1	1	0	06/26/2019	15	2	1	0	01/01/2021	18	0	0	0	0.0925926	0.0489954
C. elegans wild type (N2)	nementin-12-12	60	06/20/2019	5	6	5	2	06/26/2019	12	4	2	0	01/01/2021	16	1	1	0	0.388889	0.178586
C. elegans wild type (N2)	nementin-12-12	120	06/20/2019	0	0	5	13	06/26/2019	0	0	5	13	01/01/2021	4	6	6	2	0.925926	0.0740741
C. elegans wild type (N2)	nementin-12-14	3.75	07/19/2019	17	0	1	0	07/22/2019	18	0	0	0	01/01/2021	18	0	0	0	0.0185185	0.0185185
C. elegans wild type (N2)	nementin-12-14	7.5	07/19/2019	16	2	0	0	07/22/2019	16	2	0	0	01/01/2021	14	0	4	0	0.148148	0.037037
C. elegans wild type (N2)	nementin-12-14	15	07/19/2019	3	4	8	3	07/22/2019	5	6	7	0	01/01/2021	16	1	1	0	0.555556	0.224525
C. elegans wild type (N2)	nementin-12-14	30	07/19/2019	1	4	10	3	07/22/2019	0	5	10	3	01/01/2021	0	8	10	0	0.981481	0.0185185
C. elegans wild type (N2)	nementin-12-14	60	07/19/2019	0	1	11	6	07/22/2019	0	0	12	6	01/01/2021	0	2	13	3	1	0
C. elegans wild type (N2)	nementin-12-15	30	01/01/2021	18	0	0	0	01/03/2021	18	0	0	0	01/03/2021	18	0	0	0	0	0
C. elegans wild type (N2)	nementin-12-15	60	01/01/2021	14	2	2	0	01/03/2021	9	5	4	0	01/03/2021	14	3	1	0	0.314815	0.0925926
C. elegans wild type (N2)	nementin-12-17	30	08/08/2019	18	0	0	0	08/09/2019	17	0	1	0	01/01/2021	18	0	0	0	0.0185185	0.0185185
C. elegans wild type (N2)	nementin-12-17	60	08/08/2019	18	0	0	0	08/09/2019	16	0	2	0	01/01/2021	17	1	0	0	0.0555556	0.032075
C. elegans wild type (N2)	nementin-12-18	30	01/01/2021	18	0	0	0	01/03/2021	18	0	0	0	01/04/2021	18	0	0	0	0	0
C. elegans wild type (N2)	nementin-12-18	60	01/01/2021	18	0	0	0	01/03/2021	18	0	0	0	01/04/2021	18	0	0	0	0	0
C. elegans wild type (N2)	nementin-12-20	60	06/20/2019	18	0	0	0	06/26/2019	18	0	0	0	01/01/2021	18	0	0	0	0	0
C. elegans wild type (N2)	nementin-12-21(	30	06/20/2019	12	4	2	0	06/26/2019	13	5	0	0	01/01/2021	18	0	0	0	0.203704	0.103107
C. elegans wild type (N2)	nementin-12-21	60	06/20/2019	8	6	3	1	06/26/2019	7	11	0	0	01/01/2021	8	10	0	0	0.574074	0.0185185
C. elegans wild type (N2)	nementin-12-22	30	06/20/2019	18	0	0	0	06/26/2019	18	0	0	0	01/01/2021	18	0	0	0	0	0
C. elegans wild type (N2)	nementin-12-22	60	06/20/2019	18	0	0	0	06/26/2019	18	0	0	0	01/01/2021	16	1	1	0	0.037037	0.037037
C. elegans wild type (N2)	nementin-12-23	7.5	06/20/2019	16	2	0	0	06/26/2019	18	0	0	0	01/01/2021	18	0	0	0	0.037037	0.037037
C. elegans wild type (N2)	nementin-12-23	15	06/20/2019	13	3	2	0	06/26/2019	16	2	0	0	01/01/2021	18	0	0	0	0.12963	0.0807204
C. elegans wild type (N2)	nementin-12-23	30	06/20/2019	2	11	5	0	06/26/2019	2	16	0	0	01/01/2021	17	1	0	0	0.611111	0.277778
C. elegans wild type (N2)	nementin-12-23	60	06/20/2019	0	10	6	2	06/26/2019	0	10	6	2	01/01/2021	4	6	7	1	0.925926	0.0740741
C. elegans wild type (N2)	nementin-12-23	120	06/20/2019	0	3	10	5	06/26/2019	0	5	10	3	01/01/2021	0	5	12	1	1	0
C. elegans wild type (N2)	nementin-12-24	60	01/01/2021	18	0	0	0	01/03/2021	18	0	0	0	01/04/2021	18	0	0	0	0	0
C. elegans wild type (N2)	nementin-12-25	7.5	01/01/2021	18	0	0	0	01/03/2021	17	1	0	0	01/04/2021	18	0	0	0	0.0185185	0.0185185
C. elegans wild type (N2)	nementin-12-25	15	01/01/2021	16	2	0	0	01/03/2021	14	4	0	0	01/04/2021	14	4	0	0	0.185185	0.037037
C. elegans wild type (N2)	nementin-12-25	30	01/01/2021	1	7	9	1	01/03/2021	2	5	10	1	01/04/2021	4	9	4	1	0.87037	0.0489954
C. elegans wild type (N2)	nementin-12-25	60	01/01/2021	0	0	6	12	01/03/2021	0	0	3	15	01/04/2021	0	2	12	4	1	0
C. elegans wild type (N2)	nementin-12-26	7.5	08/08/2019	17	1	0	0	08/09/2019	18	0	0	0	01/01/2021	18	0	0	0	0.0185185	0.0185185
C. elegans wild type (N2)	nementin-12-26	15	08/08/2019	10	4	4	0	08/09/2019	9	5	4	0	01/01/2021	18	0	0	0	0.314815	0.158222
C. elegans wild type (N2)	nementin-12-26	30	08/08/2019	2	9	6	1	08/09/2019	5	7	4	2	01/01/2021	12	3	2	1	0.648148	0.164596
C. elegans wild type (N2)	nementin-12-26	60	08/08/2019	0	8	8	2	08/09/2019	0	5	13	0	01/01/2021	0	5	13	0	1	0
C. elegans wild type (N2)	nementin-12-27	3.75	08/08/2019	18	0	0	0	08/09/2019	18	0	0	0	01/01/2021	18	0	0	0	0	0
C. elegans wild type (N2)	nementin-12-27	7.5	08/08/2019	13	3	2	0	08/09/2019	13	3	2	0	01/01/2021	15	3	0	0	0.240741	0.037037
C. elegans wild type (N2)	nementin-12-27	15	08/08/2019	1	8	9	0	08/09/2019	6	4	7	1	01/01/2021	9	5	4	0	0.703704	0.12963
C. elegans wild type (N2)	nementin-12-27	30	08/08/2019	0	2	13	3	08/09/2019	1	3	12	2	01/01/2021	2	9	7	0	0.944444	0.032075
C. elegans wild type (N2)	nementin-12-27	60	08/08/2019	0	0	9	9	08/09/2019	0	0	11	7	01/01/2021	0	4	11	3	1	0
C. elegans wild type (N2)	nementin-12-28	7.5	08/08/2019	18	0	0	0	08/09/2019	18	0	0	0	01/01/2021	18	0	0	0	0	0
C. elegans wild type (N2)	nementin-12-28	15	08/08/2019	16	1	1	0	08/09/2019	14	3	1	0	01/01/2021	13	2	3	0	0.203704	0.0489954
C. elegans wild type (N2)	nementin-12-28	30	08/08/2019	3	9	5	1	08/09/2019	0	12	5	1	01/01/2021	2	7	9	0	0.907407	0.0489954
C. elegans wild type (N2)	nementin-12-28	60	08/08/2019	0	0	15	3	08/09/2019	0	1	13	4	01/01/2021	0	1	11	6	1	0
C. elegans wild type (N2)	nementin-12-29	30	01/01/2021	18	0	0	0	01/03/2021	18	0	0	0	01/04/2021	18	0	0	0	0	0
C. elegans wild type (N2)	nementin-12-29	60	01/01/2021	15	3	0	0	01/03/2021	18	0	0	0	01/04/2021	18	0	0	0	0.0555556	0.0555556
C. elegans wild type (N2)	nementin-12-30	60	01/01/2021	18	0	0	0	01/03/2021	18	0	0	0	01/04/2021	18	0	0	0	0	0
C. elegans wild type (N2)	nementin-12-5	3.75	07/19/2019	18	0	0	0	07/22/2019	18	0	0	0	01/01/2021	18	0	0	0	0	0
C. elegans wild type (N2)	nementin-12-5	7.5	07/19/2019	18	0	0	0	07/22/2019	16	2	0	0	01/01/2021	11	7	0	0	0.166667	0.115648
C. elegans wild type (N2)	nementin-12-5	15	07/19/2019	11	5	2	0	07/22/2019	5	6	7	0	01/01/2021	0	8	10	0	0.703704	0.176655
C. elegans wild type (N2)	nementin-12-5	30	07/19/2019	1	4	8	5	07/22/2019	0	5	10	3	01/01/2021	0	3	13	2	0.981481	0.0185185
C. elegans wild type (N2)	nementin-12-5	60	07/19/2019	0	0	8	10	07/22/2019	0	0	12	6	01/01/2021	0	0	4	14	1	0
C. elegans wild type (N2)	nementin-12-6	60	06/20/2019	18	0	0	0	06/26/2019	18	0	0	0	01/01/2021	18	0	0	0	0	0
C. elegans wild type (N2)	nementin-12-7	3.75	07/19/2019	18	0	0	0	01/01/2021	18	0	0	0	01/03/2021	18	0	0	0	0	0
C. elegans wild type (N2)	nementin-12-7	7.5	07/19/2019	10	2	6	0	01/01/2021	15	3	0	0	01/03/2021	15	2	1	0	0.259259	0.0925926
C. elegans wild type (N2)	nementin-12-7	15	07/19/2019	2	4	11	1	01/01/2021	0	1	14	3	01/03/2021	4	4	10	0	0.888889	0.06415
C. elegans wild type (N2)	nementin-12-7	30	07/19/2019	0	0	9	9	01/01/2021	0	0	2	16	01/03/2021	0	0	14	4	1	0
C. elegans wild type (N2)	nementin-12-7	60	07/19/2019	0	0	0	18	01/01/2021	0	0	0	18	01/03/2021	0	0	3	15	1	0
C. elegans wild type (N2)	nementin-12-8	3.75	07/19/2019	18	0	0	0	07/22/2019	18	0	0	0	01/01/2021	18	0	0	0	0	0
C. elegans wild type (N2)	nementin-12-8	7.5	07/19/2019	15	3	0	0	07/22/2019	16	2	0	0	01/01/2021	16	2	0	0	0.12963	0.0185185
C. elegans wild type (N2)	nementin-12-8	15	07/19/2019	0	10	8	0	07/22/2019	0	6	6	6	01/01/2021	1	16	0	0	0.980392	0.0196078
C. elegans wild type (N2)	nementin-12-8	30	07/19/2019	0	4	12	2	07/22/2019	0	2	9	7	01/01/2021	0	12	6	0	1	0
C. elegans wild type (N2)	nementin-12-8	60	07/19/2019	0	0	13	5	07/22/2019	0	0	4	14	01/01/2021	0	5	13	0	1	0
C. elegans wild type (N2)	nementin-12-9	15	07/19/2019	18	0	0	0	01/01/2021	18	0	0	0	01/03/2021	16	2	0	0	0.037037	0.037037
C. elegans wild type (N2)	nementin-12-9	30	07/19/2019	17	1	0	0	01/01/2021	16	2	0	0	01/03/2021	7	8	3	0	0.259259	0.176655
C. elegans wild type (N2)	nementin-12-9	60	07/19/2019	11	5	2	0	01/01/2021	3	10	5	0	01/03/2021	0	7	11	0	0.740741	0.182386
C. elegans wild type (N2)	nementin-13	3.6	02/28/2019	18	0	0	0	03/01/2019	18	0	0	0	03/03/2019	18	0	0	0	0	0
C. elegans wild type (N2)	nementin-13	7.5	02/28/2019	18	0	0	0	03/01/2019	18	0	0	0	03/03/2019	18	0	0	0	0	0
C. elegans wild type (N2)	nementin-13	15	02/28/2019	18	0	0	0	03/01/2019	18	0	0	0	03/03/2019	18	0	0	0	0	0
C. elegans wild type (N2)	nementin-13	30	02/28/2019	18	0	0	0	03/01/2019	18	0	0	0	03/03/2019	18	0	0	0	0	0
C. elegans wild type (N2)	nementin-13	60	02/28/2019	18	0	0	0	03/01/2019	18	0	0	0	03/03/2019	17	0	0	1	0.0185185	0.0185185
C. elegans wild type (N2)	nementin-14	3.6	02/28/2019	18	0	0	0	03/01/2019	18	0	0	0	03/03/2019	18	0	0	0	0	0
C. elegans wild type (N2)	nementin-14	7.5	02/28/2019	18	0	0	0	03/01/2019	18	0	0	0	03/03/2019	18	0	0	0	0	0
C. elegans wild type (N2)	nementin-14	15	02/28/2019	18	0	0	0	03/01/2019	18	0	0	0	03/03/2019	18	0	0	0	0	0
C. elegans wild type (N2)	nementin-14	30	02/28/2019	17	1	0	0	03/01/2019	18	0	0	0	03/03/2019	18	0	0	0	0.0185185	0.0185185
C. elegans wild type (N2)	nementin-14	60	02/28/2019	16	2	0	0	03/01/2019	12	4	2	0	03/03/2019	12	3	3	0	0.259259	0.0740741
C. elegans wild type (N2)	nementin-15	3.6	02/28/2019	18	0	0	0	03/01/2019	18	0	0	0	03/03/2019	18	0	0	0	0	0
C. elegans wild type (N2)	nementin-15	7.5	02/28/2019	18	0	0	0	03/01/2019	18	0	0	0	03/03/2019	18	0	0	0	0	0
C. elegans wild type (N2)	nementin-15	15	02/28/2019	18	0	0	0	03/01/2019	18	0	0	0	03/03/2019	18	0	0	0	0	0
C. elegans wild type (N2)	nementin-15	30	02/28/2019	18	0	0	0	03/01/2019	18	0	0	0	03/03/2019	18	0	0	0	0	0
C. elegans wild type (N2)	nementin-15	60	02/28/2019	10	6	2	0	03/01/2019	18	0	0	0	03/03/2019	16	2	0	0	0.185185	0.133539
C. elegans wild type (N2)	nementin-16	30	07/19/2019	18	0	0	0	01/01/2021	18	0	0	0	01/03/2021	18	0	0	0	0	0
C. elegans wild type (N2)	nementin-16	60	07/19/2019	18	0	0	0	01/01/2021	18	0	0	0	01/03/2021	18	0	0	0	0	0
C. elegans wild type (N2)	nementin-17	15	07/19/2019	18	0	0	0	01/01/2021	18	0	0	0	01/03/2021	18	0	0	0	0	0
C. elegans wild type (N2)	nementin-17	30	07/19/2019	17	1	0	0	01/01/2021	16	1	1	0	01/03/2021	18	0	0	0	0.0555556	0.032075
C. elegans wild type (N2)	nementin-17	60	07/19/2019	15	2	1	0	01/01/2021	0	1	10	7	01/03/2021	10	8	0	0	0.537037	0.244977
C. elegans wild type (N2)	nementin-18	15	07/19/2019	18	0	0	0	01/01/2021	18	0	0	0	01/03/2021	18	0	0	0	0	0
C. elegans wild type (N2)	nementin-18	30	07/19/2019	13	4	1	0	01/01/2021	18	0	0	0	01/03/2021	18	0	0	0	0.0925926	0.0925926
C. elegans wild type (N2)	nementin-18	60	07/19/2019	15	2	1	0	01/01/2021	15	1	2	0	01/03/2021	18	0	0	0	0.111111	0.0555556
C. elegans wild type (N2)	nementin-2	3.6	2018-08-15	18	0	0	0	2018-08-16	18	0	0	0	* molecule depleted					0	0
C. elegans wild type (N2)	nementin-2	7.5	2018-08-15	18	0	0	0	2018-08-16	17	1	0	0	* molecule depleted					0.0277778	0.0277778
C. elegans wild type (N2)	nementin-2	15	2018-08-15	13	2	3	0	2018-08-16	9	7	2	0	* molecule depleted					0.388889	0.111111
C. elegans wild type (N2)	nementin-2	30	2018-08-15	5	3	7	3	2018-08-16	2	7	9	0	* molecule depleted					0.805556	0.0833333
C. elegans wild type (N2)	nementin-2	60	2018-08-15	4	2	9	3	2018-08-16	2	3	12	1	* molecule depleted
C. elegans wild type (N2)	nementin-3	60	2018-08-15	18	0	0	0	2018-08-16	18	0	0	0	01/01/2021	18	0	0	0	0	0
C. elegans wild type (N2)	nementin-4	60	2018-08-15	18	0	0	0	2018-08-16	18	0	0	0	01/01/2021	18	0	0	0	0	0
C. elegans wild type (N2)	nementin-5	15	2018-08-15	18	0	0	0	2018-08-16	18	0	0	0	01/01/2021	18	0	0	0	0	0
C. elegans wild type (N2)	nementin-5	30	2018-08-15	16	1	1	0	2018-08-16	15	3	0	0	01/01/2021	15	2	1	0	0.148148	0.0185185
C. elegans wild type (N2)	nementin-6	60	2018-08-15	18	0	0	0	2018-08-16	18	0	0	0	01/01/2021	18	0	0	0	0	0
C. elegans wild type (N2)	nementin-7	60	2018-08-15	18	0	0	0	2018-08-16	18	0	0	0	01/01/2021	18	0	0	0	0	0
C. elegans wild type (N2)	nementin-8	60	2018-08-08	18	0	0	0	2018-08-09	17	1	0	0	01/01/2021	18	0	0	0	0.0185185	0.0185185
C. elegans wild type (N2)	nementin-9	60	2018-08-08	18	0	0	0	2018-08-09	18	0	0	0	01/01/2021	18	0	0	0	0	0

## Sheet: P.pacificus motor - nementin An
scoring method: ~25 young adult animals were transferred to 24-well plates containing 1mL of MYOB medium with 2% agar containing the indicated drug that was mixed by vortexing in the molten media with 1% DMSO with 25uL of saturated E. coli OP50 as a food source that is allowed to grow overnight. Animals were scored 80 minutes after transfer to wells. 18 animals per condition were scored after a l…
Pristionchus pacificus nementin analog experiments
species	mol	conc (uM)	rep 1 date	rep 1 no paralysis phenotype	rep 1 phenotype 1	rep 1 phenotype 2	rep 1 phenotype 3	rep 2 date	rep 2 no paralysis phenotype	rep 2 phenotype 1	rep 2 phenotype 2	rep 2 phenotype 3	rep 3 date	rep 3 no paralysis phenotype	rep 3 phenotype 1	rep 3 phenotype 2	3 phenotype 3	conc	% any phene	% any phene SD
Pristionchus pacificus	DMSO	-	2020-12-24	18	0	0	0	2020-12-27	18	0	0	0	2020-12-28	3	6	8	1	-	0.277778	0.277778
Pristionchus pacificus	nementin-1	7.5	2020-12-24	18	0	0	0	2020-12-27	18	0	0	0	2020-12-28	18	0	0	0	7.5	0	0
Pristionchus pacificus	nementin-1	15	2020-12-24	16	2	0	0	2020-12-27	9	9	0	0	2020-12-28	17	1	0	0	15	0.222222	0.139812
Pristionchus pacificus	nementin-1	30	2020-12-24	11	6	1	0	2020-12-27	1	13	3	1	2020-12-28	8	9	1	0	30	0.62963	0.164596
Pristionchus pacificus	nementin-1	60	2020-12-24	3	14	1	0	2020-12-27	0	8	5	5	2020-12-28	2	11	7	0	60	0.911111	0.0484322
Pristionchus pacificus	nementin-3	60	2020-12-24	1	6	1	10	2020-12-27	4	7	6	1	2020-12-28	10	4	4	0	60	0.722222	0.146986
Pristionchus pacificus	nementin-3	30	2020-12-24	9	9	0	0	2020-12-27	6	11	1	0	2020-12-28	14	4	0	0	30	0.462963	0.12963
Pristionchus pacificus	nementin-3	15	2020-12-24	18	0	0	0	2020-12-27	14	4	0	0	2020-12-28	18	0	0	0	15	0.0740741	0.0740741
Pristionchus pacificus	nementin-3	7.5	2020-12-24	18	0	0	0	2020-12-27	18	0	0	0	2020-12-28	18	0	0	0	7.5	0	0
Pristionchus pacificus	nementin-4	60	2020-12-24	12	6	0	0	2020-12-27	4	13	1	0	2020-12-28	15	3	0	0	60	0.425926	0.182386
Pristionchus pacificus	nementin-4	30	2020-12-24	17	1	0	0	2020-12-27	16	2	0	0	2020-12-28	18	0	0	0	30	0.0555556	0.032075
Pristionchus pacificus	nementin-5	60	2020-12-27	17	1	0	0	2020-12-28	6	12	0	0	2021-01-14	14	4	0	0	60	0.314815	0.182386
Pristionchus pacificus	nementin-5	30	2020-12-27	18	0	0	0	2020-12-28	18	0	0	0	2021-01-14	18	0	0	0	30	0	0
Pristionchus pacificus	nementin-6	60	2020-12-24	16	2	0	0	2020-12-28	12	0	6	0	2021-01-28	15	3	0	0	60	0.222222	0.111111
Pristionchus pacificus	nementin-6	30	2020-12-24	18	0	0	0	2020-12-28	18	0	0	0	2021-01-28	17	1	0	0	30	0.0185185	0.0185185
Pristionchus pacificus	nementin-7	60	2020-12-24	3	14	1	0	2020-12-27	18	0	0	0	2020-12-28	16	2	0	0	60	0.314815	0.261236
Pristionchus pacificus	nementin-7	30	2020-12-24	11	6	1	0	2020-12-27	18	0	0	0	2020-12-28	18	0	0	0	30	0.12963	0.12963
Pristionchus pacificus	nementin-7	15	2020-12-24	16	2	0	0	2020-12-27	18	0	0	0	2020-12-28	18	0	0	0	15
Pristionchus pacificus	nementin-7	7.5	2020-12-24	18	0	0	0	2020-12-27	18	0	0	0	2020-12-28	18	0	0	0	7.5
Pristionchus pacificus	nementin-8	30	2020-12-24	17	1	0	0	2020-12-27	18	0	0	0	2020-12-28	18	0	0	0	30	0.0185185	0.0185185
Pristionchus pacificus	nementin-9	60	2020-12-24	16	2	0	0	2020-12-27	18	0	0	0	2021-01-28	18	0	0	0	60	0.037037	0.037037
Pristionchus pacificus	nementin-9	30	2020-12-24	18	0	0	0	2020-12-27	18	0	0	0	2021-01-28	18	0	0	0	30	0	0
Pristionchus pacificus	nementin-10	60	2020-12-24	18	0	0	0	2020-12-27	18	0	0	0	2020-12-28	18	0	0	0	60	0	0
Pristionchus pacificus	nementin-10	30	2020-12-24	18	0	0	0	2020-12-27	18	0	0	0	2020-12-28	18	0	0	0	30	0	0
Pristionchus pacificus	nementin-12-1	60	2020-12-28	0	0	0	18	2020-01-14	0	0	6	12	2020-01-15	0	0	4	14	60	1	0
Pristionchus pacificus	nementin-12-1	30	2020-12-28	0	9	7	2	2020-01-14	1	2	15	0	2020-01-15	0	6	11	1	30	0.981481	0.0185185
Pristionchus pacificus	nementin-12-1	15	2020-12-28	13	5	0	0	2020-01-14	3	11	4	0	2020-01-15	5	12	1	0	15	0.611111	0.169725
Pristionchus pacificus	nementin-12-1	7.5	2020-12-28	18	0	0	0	2020-01-14	13	4	1	0	2020-01-15	14	4	0	0	7.5	0.166667	0.0848625
Pristionchus pacificus	nementin-12-1	3.75	2020-12-28	18	0	0	0	2020-01-14	18	0	0	0	2020-01-15	18	0	0	0	3.75	0	0
Pristionchus pacificus	nementin-12-5	60	2020-12-24	0	6	10	2	2020-12-27	0	10	5	3	2020-12-28	0	14	4	0	60	1	0
Pristionchus pacificus	nementin-12-5	30	2020-12-24	3	12	2	1	2020-12-27	0	15	3	0	2020-12-28	1	17	0	0	30	0.925926	0.0489954
Pristionchus pacificus	nementin-12-5	15	2020-12-24	15	6	0	0	2020-12-27	2	13	3	0	2020-12-28	6	12	0	0	15	0.613757	0.17612
Pristionchus pacificus	nementin-12-5	7.5	2020-12-24	18	0	0	0	2020-12-27	13	5	0	0	2020-12-28	13	5	0	0	7.5	0.185185	0.0925926
Pristionchus pacificus	nementin-12-5	3.75	2020-12-27	18	0	0	0	2020-12-28	18	0	0	0	2020-12-28	18	0	0	0	3.75	0	0
Pristionchus pacificus	nementin-12-6	60	2020-12-24	18	0	0	0	2020-12-27	18	0	0	0	2020-12-28	18	0	0	0	60	0	0
Pristionchus pacificus	nementin-12-6	30	2020-12-24	18	0	0	0	2020-12-27	18	0	0	0	2020-12-28	18	0	0	0	30	0	0
Pristionchus pacificus	nementin-12-7	60	2020-12-24	0	0	1	17	2020-12-27	0	0	1	17	2020-12-28	0	0	0	18	60	1	0
Pristionchus pacificus	nementin-12-7	30	2020-12-24	0	4	5	9	2020-12-27	0	5	10	3	2020-12-28	0	7	7	4	30	1	0
Pristionchus pacificus	nementin-12-7	15	2020-12-24	4	7	5	2	2020-12-27	4	12	2	0	2020-12-28	14	4	0	0	15	0.592593	0.185185
Pristionchus pacificus	nementin-12-7	7.5	2020-12-24	16	2	0	0	2020-12-27	18	0	0	0	2020-12-28	18	0	0	0	7.5	0.037037	0.037037
Pristionchus pacificus	nementin-12-8	60	2020-12-24	0	4	10	4	2020-12-27	0	1	15	2	2020-12-28	0	5	11	2	60	1	0
Pristionchus pacificus	nementin-12-8	30	2020-12-24	0	12	6	0	2020-12-27	0	8	10	0	2020-12-28	2	10	6	0	30	0.962963	0.037037
Pristionchus pacificus	nementin-12-8	15	2020-12-24	15	3	0	0	2020-12-27	2	15	1	0	2020-12-28	10	8	0	0	15	0.5	0.21033
Pristionchus pacificus	nementin-12-8	7.5	2020-12-24	18	0	0	0	2020-12-27	18	0	0	0	2020-12-28	18	0	0	0	7.5	0	0
Pristionchus pacificus	nementin-12-9	60	2020-12-24	15	2	1	0	2020-12-27	7	11	0	0	2020-12-28	15	3	0	0	60	0.314815	0.148148
Pristionchus pacificus	nementin-12-9	30	2020-12-24	18	0	0	0	2020-12-27	17	1	0	0	2020-12-28	18	0	0	0	30	0.0185185	0.0185185
Pristionchus pacificus	nementin-12-10	60	2020-12-24	0	2	5	11	2020-12-27	0	0	6	12	2020-12-28	0	0	1	7	60	1	0
Pristionchus pacificus	nementin-12-10	30	2020-12-24	1	4	9	2	2020-12-27	0	6	8	4	2020-12-28	4	6	8	0	30	0.905093	0.0661648
Pristionchus pacificus	nementin-12-10	15	2020-12-24	17	1	0	0	2020-12-27	8	10	0	0	2020-12-28	14	4	0	0	15	0.277778	0.146986
Pristionchus pacificus	nementin-12-10	7.5	2020-12-24	18	0	0	0	2020-12-27	18	0	0	0	2020-12-28	18	0	0	0	7.5	0	0
Pristionchus pacificus	nementin-12-11	60	2020-12-24	0	6	4	8	2020-12-27	0	3	10	5	2020-12-28	0	0	3	15	60	1	0
Pristionchus pacificus	nementin-12-11	30	2020-12-24	10	7	1	0	2020-12-27	12	5	1	0	2020-12-28	2	11	5	0	30	0.555556	0.169725
Pristionchus pacificus	nementin-12-11	15	2020-12-24	18	0	0	0	2020-12-27	17	1	0	0	2020-12-28	17	1	0	0	15	0.037037	0.0185185
Pristionchus pacificus	nementin-12-12	60	2020-12-24	9	5	4	0	2020-12-27	13	5	0	0	2020-12-28	12	4	1	1	60	0.37037	0.0667695
Pristionchus pacificus	nementin-12-12	30	2020-12-24	13	5	0	0	2020-12-27	16	2	0	0	2020-12-28	17	1	0	0	30	0.148148	0.0667695
Pristionchus pacificus	nementin-12-12	15	2020-12-24	18	0	0	0	2020-12-27	18	0	0	0	2020-12-28	18	0	0	0	15	0	0
Pristionchus pacificus	nementin-12-14	60	2020-12-24	6	10	2	0	2020-12-27	0	16	2	0	2020-12-28	0	13	5	0	60	0.888889	0.111111
Pristionchus pacificus	nementin-12-14	30	2020-12-24	5	13	0	0	2020-12-27	5	13	0	0	2020-12-28	1	16	1	0	30	0.796296	0.0740741
Pristionchus pacificus	nementin-12-14	15	2020-12-24	2	16	0	0	2020-12-27	7	11	0	0	2020-12-28	1	17	0	0	15	0.814815	0.103107
Pristionchus pacificus	nementin-12-14	7.5	2020-12-24	18	0	0	0	2020-12-27	16	2	0	0	2020-12-28	18	1	0	0	7.5	0.0545809	0.0320898
Pristionchus pacificus	nementin-12-15	60	2020-12-24	18	0	0	0	2020-12-27	17	1	0	0	2020-12-28	18	0	0	0	60	0.0185185	0.0185185
Pristionchus pacificus	nementin-12-15	30	2020-12-24	18	0	0	0	2020-12-27	18	0	0	0	2020-12-28	18	0	0	0	30	0	0
Pristionchus pacificus	nementin-12-17	60	2020-12-24	18	0	0	0	2020-12-27	18	0	0	0	2020-12-28	18	0	0	0	60	0	0
Pristionchus pacificus	nementin-12-17	30	2020-12-24	18	0	0	0	2020-12-27	18	0	0	0	2020-12-28	18	0	0	0	30	0	0
Pristionchus pacificus	nementin-12-18	60	2020-12-24	18	0	0	0	2020-12-27	18	0	0	0	2020-12-28	17	1	0	0	60	0.0185185	0.0185185
Pristionchus pacificus	nementin-12-18	30	2020-12-24	18	0	0	0	2020-12-27	18	0	0	0	2020-12-28	16	0	0	0	30	0	0
Pristionchus pacificus	nementin-12-20	60	2020-12-24	18	0	0	0	2020-12-27	16	2	0	0	2020-12-28	16	2	0	0	60	0.0740741	0.037037
Pristionchus pacificus	nementin-12-20	30	2020-12-24	18	0	0	0	2020-12-27	18	0	0	0	2020-12-28	18	0	0	0	30	0	0
Pristionchus pacificus	nementin-12-21	60	2020-12-24	18	0	0	0	2020-12-27	18	0	0	0	2020-12-28	15	3	0	0	60	0.0555556	0.0555556
Pristionchus pacificus	nementin-12-21	30	2020-12-24	18	0	0	0	2020-12-27	18	0	0	0	2020-12-28	18	0	0	0	30	0	0
Pristionchus pacificus	nementin-12-22	60	2020-12-24	16	0	2	0	2020-12-27	18	0	0	0	2020-12-28	18	0	0	0	60	0.037037	0.037037
Pristionchus pacificus	nementin-12-22	30	2020-12-24	18	0	0	0	2020-12-27	18	0	0	0	2020-12-28	18	0	0	0	30	0	0
Pristionchus pacificus	nementin-12-23	60	2020-12-24	18	0	0	0	2020-12-27	18	0	0	0	2020-12-28	18	0	0	0	60	0	0
Pristionchus pacificus	nementin-12-23	30	2020-12-24	18	0	0	0	2020-12-27	18	0	0	0	2020-12-28	18	0	0	0	30	0	0
Pristionchus pacificus	nementin-12-24	60	2020-12-24	18	0	0	0	2020-12-27	18	0	0	0	2020-12-28	18	0	0	0	60	0	0
Pristionchus pacificus	nementin-12-24	30	2020-12-24	18	0	0	0	2020-12-27	18	0	0	0	2020-12-28	18	0	0	0	30	0	0
Pristionchus pacificus	nementin-12-25	60	2020-12-24	0	3	10	5	2020-12-27	0	0	3	15	2020-12-28	0	5	12	1	60	1	0
Pristionchus pacificus	nementin-12-25	30	2020-12-24	8	9	1	0	2020-12-27	2	9	5	2	2020-12-28	16	1	0	1	30	0.518519	0.225288
Pristionchus pacificus	nementin-12-25	15	2020-12-24	16	2	0	0	2020-12-27	18	0	0	0	2020-12-28	18	0	0	0	15	0.037037	0.037037
Pristionchus pacificus	nementin-12-25	7.5	2020-12-24	18	0	0	0	2020-12-27	18	0	0	0	2020-12-28	18	0	0	0	7.5	0	0
Pristionchus pacificus	nementin-12-26	60	2020-12-24	0	3	15	0	2020-12-27	8	5	7	6	2020-12-28	1	14	3	0	60	0.878917	0.0946731
Pristionchus pacificus	nementin-12-26	30	2020-12-24	10	8	0	0	2020-12-28	11	7	0	0	2020-12-28	13	5	0	0	30	0.37037	0.0489954
Pristionchus pacificus	nementin-12-26	15	2020-12-24	18	0	0	0	2020-12-27	14	2	2	0	2020-12-28	18	0	0	0	15	0.0740741	0.0740741
Pristionchus pacificus	nementin-12-26	7.5	2020-12-27	18	0	0	0	2020-12-28	18	0	0	0	2020-12-28	18	0	0	0	7.5	0	0
Pristionchus pacificus	nementin-12-27	60	2020-12-24	0	5	9	4	2020-12-27	0	2	6	10	2020-12-28	0	14	2	2	60	1	0
Pristionchus pacificus	nementin-12-27	30	2020-12-24	0	17	1	0	2020-12-27	0	13	5	0	2020-12-28	0	14	4	0	30	1	0
Pristionchus pacificus	nementin-12-27	15	2020-12-24	12	6	0	0	2020-12-27	6	12	0	0	2020-12-28	15	3	0	0	15	0.388889	0.146986
Pristionchus pacificus	nementin-12-27	7.5	2020-12-24	18	0	0	0	2020-12-28	18	0	0	0	2020-12-28	18	0	0	0	7.5	0	0
Pristionchus pacificus	nementin-12-28	60	2020-12-24	1	13	4	0	2020-12-27	0	6	4	8	2020-12-28	0	2	12	4	60	0.981481	0.0185185
Pristionchus pacificus	nementin-12-28	30	2020-12-24	1	12	3	2	2020-12-27	1	16	1	0	2020-12-28	8	1	9	0	30	0.814815	0.12963
Pristionchus pacificus	nementin-12-28	15	2020-12-24	14	4	0	0	2020-12-27	18	0	0	0	2020-12-28	16	2	0	0	15	0.111111	0.06415
Pristionchus pacificus	nementin-12-28	7.5	2020-12-24	18	0	0	0	2020-12-27	18	0	0	0	2020-12-28	18	0	0	0	7.5	0	0
Pristionchus pacificus	nementin-12-29	60	2020-12-24	17	1	0	0	2020-12-27	17	0	1	0	2020-12-28	18	0	0	0	60	0.037037	0.0185185
Pristionchus pacificus	nementin-12-29	30	2020-12-24	18	0	0	0	2020-12-27	18	0	0	0	2020-12-28	18	0	0	0	30	0	0
Pristionchus pacificus	nementin-12-30	60	2020-12-24	18	0	0	0	2020-12-27	15	3	0	0	2020-12-28	16	1	1	0	60	0.0925926	0.0489954
Pristionchus pacificus	nementin-12-30	30	2020-12-24	18	0	0	0	2020-12-27	18	0	0	0	2020-12-28	18	0	0	0	30	0	0
Pristionchus pacificus	nementin-13	60	2020-12-28	15	3	0	0	2021-01-14	16	2	0	0	2021-01-15	16	2	0	0	60	0.12963	0.0185185
Pristionchus pacificus	nementin-13	30	2020-12-28	18	0	0	0	2021-01-14	18	0	0	0	2021-01-15	18	0	0	0	30	0	0
Pristionchus pacificus	nementin-13	15	2020-12-28	18	0	0	0	2021-01-14	18	0	0	0	2021-01-15	18	0	0	0	15	0	0
Pristionchus pacificus	nementin-14	30	2020-12-24	18	0	0	0	2020-12-27	18	0	0	0	2020-12-28	16	2	0	0	30	0.037037	0.037037
Pristionchus pacificus	nementin-14	15	2020-12-24	18	0	0	0	2020-12-27	18	0	0	0	2020-12-28	18	0	0	0	15	0	0
Pristionchus pacificus	nementin-14	7.5	2020-12-28	18	0	0	0	2020-12-27	18	0	0	0	2020-12-28	18	0	0	0	7.5
Pristionchus pacificus	nementin-15	60	2020-12-28	13	4	1	0	2021-01-14	16	2	0	0	2021-01-15	17	1	0	0	60
Pristionchus pacificus	nementin-15	30	2020-12-28	15	2	1	0	2021-01-14	18	0	0	0	2021-01-15	18	0	0	0	30
Pristionchus pacificus	nementin-15	15	2020-12-28	18	0	0	0	2021-01-14	17	1	0	0	2021-01-15	18	0	0	0	15
Pristionchus pacificus	nementin-16	60	2020-12-24	8	10	0	0	2020-12-27	13	5	0	0	2020-12-28	18	0	0	0	60	0.277778	0.160375
Pristionchus pacificus	nementin-16	30	2020-12-24	16	2	0	0	2020-12-27	16	2	0	0	2020-12-28	18	0	0	0	30	0.0740741	0.037037
Pristionchus pacificus	nementin-16	15	2020-12-24	18	0	0	0	2020-12-27	18	0	0	0	2020-12-28	18	0	0	0	15	0	0
Pristionchus pacificus	nementin-17	60	2020-12-24	3	5	2	8	2020-12-27	0	5	10	3	2020-12-28	4	14	0	0	60	0.87037	0.0667695
Pristionchus pacificus	nementin-17	30	2020-12-24	6	6	6	0	2020-12-27	5	6	7	0	2020-12-28	3	15	0	0	30	0.740741	0.0489954
Pristionchus pacificus	nementin-17	15	2020-12-24	15	2	1	0	2020-12-27	14	4	0	0	2020-12-28	11	7	0	0	15	0.259259	0.0667695
Pristionchus pacificus	nementin-17	7.5	2020-12-24	18	0	0	0	2020-12-27	18	0	0	0	2020-12-28	18	0	0	0	7.5	0	0
Pristionchus pacificus	nementin-18	60	2020-12-24	18	0	0	0	2020-12-27	18	0	0	0	2020-12-28	18	0	0	0	60	0	0
Pristionchus pacificus	nementin-18	30	2020-12-24	18	0	0	0	2020-12-27	18	0	0	0	2020-12-28	18	0	0	0	30	0	0

## Sheet: R.diutinus motor - nementin An 
scoring method: ~25 young adult animals were transferred to 24-well plates containing 1mL of MYOB medium with 2% agar containing the indicated drug that was mixed by vortexing in the molten media with 1% DMSO with 25uL of saturated E. coli OP50 as a food source that is allowed to grow overnight. Animals were scored 80 minutes after transfer to wells. 18 animals per condition were scored after a l…
Rhabditophanes diutinus nementin analog experiments
sort	species	mol	conc (uM)	rep 1 date	rep 1 no paralysis phenotype	rep 1 phenotype 1	rep 1 phenotype 2	rep 1 phenotype 3	rep 2 date	rep 2 no paralysis phenotype	rep 2 phenotype 1	rep 2 phenotype 2	rep 2 phenotype 3	rep 3 date	rep 3 no paralysis phenotype	rep 3 phenotype 1	rep 3 phenotype 2	3 phenotype 3	conc	% any phene	% any phene SD
6	Rhabditophanes sp. KR3021	DMSO	-	2020-12-24	18	0	0	0	2020-12-27	16	2	0	0	2021-01-03	18	0	0	0	-	0.037037	0.037037
1	Rhabditophanes sp. KR3021	nementin-1	60	2020-12-24	0	0	5	13	2020-12-27	0	0	0	18	2021-01-03	0	0	0	18	60	1	0
2	Rhabditophanes sp. KR3021	nementin-1	30	2020-12-24	0	1	7	10	2020-12-27	0	0	2	16	2021-01-03	0	0	0	18	30	1	0
3	Rhabditophanes sp. KR3021	nementin-1	15	2020-12-24	3	1	12	2	2020-12-27	0	3	5	10	2021-01-03	0	1	3	14	15	0.944444	0.0555556
4	Rhabditophanes sp. KR3021	nementin-1	7.5	2020-12-24	8	3	7	0	2020-12-27	2	16	0	0	2021-01-03	3	13	2	0	7.5	0.759259	0.103107
5	Rhabditophanes sp. KR3021	nementin-1	3.75	2020-12-24	14	3	1	0	2020-12-27	14	4	0	0	2021-01-03	13	5	0	0	3.75	0.240741	0.0185185
7	Rhabditophanes sp. KR3021	nementin-3	60	2020-12-24	0	3	3	12	2020-12-27	0	0	4	14	2021-01-03	0	2	6	10	60	1	0
8	Rhabditophanes sp. KR3021	nementin-3	30	2020-12-24	8	7	3	0	2020-12-27	3	10	5	0	2021-01-03	0	5	5	8	30	0.796296	0.12963
9	Rhabditophanes sp. KR3021	nementin-3	15	2020-12-24	16	2	0	0	2020-12-27	15	3	0	0	2021-01-03	15	2	1	0	15	0.148148	0.0185185
10	Rhabditophanes sp. KR3021	nementin-3	7.5	2020-12-24	18	0	0	0	2020-12-27	18	0	0	0	2021-01-03	18	0	0	0	7.5	0	0
12	Rhabditophanes sp. KR3021	nementin-4	60	2020-12-27	5	7	6	0	2021-01-03	5	4	7	2	2021-01-14	9	5	4	0	60	0.648148	0.0740741
13	Rhabditophanes sp. KR3021	nementin-4	30	2020-12-27	11	7	0	0	2021-01-03	14	2	2	0	2021-01-14	14	3	1	0	30	0.277778	0.0555556
14	Rhabditophanes sp. KR3021	nementin-4	15	2021-01-03	12	4	0	0	2021-01-03	18	0	0	0	2021-01-14	16	2	0	0	15	0.12037	0.0723171
17	Rhabditophanes sp. KR3021	nementin-5	60	2020-12-27	2	6	8	2	2021-01-03	5	10	3	0	2021-01-14	1	14	3	0	60	0.851852	0.0667695
18	Rhabditophanes sp. KR3021	nementin-5	30	2020-12-27	4	9	5	0	2021-01-03	14	4	0	0	2021-01-14	14	3	1	0	30	0.407407	0.185185
19	Rhabditophanes sp. KR3021	nementin-5	15	2021-01-03	7	4	6	0	2021-01-03	17	1	0	0	2021-01-14	16	2	0	0	15	0.251634	0.169063
22	Rhabditophanes sp. KR3021	nementin-6	60	2020-12-24	16	0	2	0	2020-12-27	17	0	0	1	2021-01-03	16	1	1	0	60	0.0925926	0.0185185
23	Rhabditophanes sp. KR3021	nementin-6	30	2020-12-24	18	0	0	0	2020-12-27	18	0	0	0	2021-01-03	18	0	0	0	30	0	0
27	Rhabditophanes sp. KR3021	nementin-7	60	2020-12-24	18	0	0	0	2020-12-27	18	0	0	0	2021-01-03	18	0	0	0	60	0	0
28	Rhabditophanes sp. KR3021	nementin-7	30	2020-12-24	18	0	0	0	2020-12-27	18	0	0	0	2021-01-03	18	0	0	0	30	0	0
32	Rhabditophanes sp. KR3021	nementin-8	60	2020-12-24	18	0	0	0	2020-12-27	11	7	0	0	2021-01-03	14	3	1	0	60	0.203704	0.112644
33	Rhabditophanes sp. KR3021	nementin-8	30	2020-12-24	18	0	0	0	2020-12-27	18	0	0	0	2021-01-03	18	0	0	0	30	0	0
42	Rhabditophanes sp. KR3021	nementin-10	60	2020-12-24	18	0	0	0	2020-12-27	12	2	4	0	2021-01-03	18	0	0	0	60	0.111111	0.111111
43	Rhabditophanes sp. KR3021	nementin-10	30	2020-12-24	18	0	0	0	2020-12-27	15	3	0	0	2021-01-03	18	0	0	0	30	0.0555556	0.0555556
52	Rhabditophanes sp. KR3021	nementin-12-1	60	2020-12-27	0	0	0	18	2021-01-03	0	0	0	18	2021-01-14	0	0	1	17	60	1	0
53	Rhabditophanes sp. KR3021	nementin-12-1	30	2020-12-27	0	0	6	12	2021-01-03	0	0	0	18	2021-01-14	0	0	3	15	30	1	0
54	Rhabditophanes sp. KR3021	nementin-12-1	15	2020-12-27	0	3	11	4	2021-01-03	0	4	2	12	2021-01-14	0	13	5	0	15	1	0
55	Rhabditophanes sp. KR3021	nementin-12-1	7.5	2020-12-27	7	6	5	0	2021-01-03	10	2	6	0	2021-01-14	7	11	0	0	7.5	0.555556	0.0555556
56	Rhabditophanes sp. KR3021	nementin-12-1	3.75	2020-12-27	16	2	0	0	2021-01-03	17	1	0	0	2021-01-14	15	3	0	0	3.75	0.111111	0.032075
57	Rhabditophanes sp. KR3021	nementin-12-5	60	2020-12-24	0	0	0	18	2020-12-27	0	0	5	13	2021-01-03	0	0	0	18	60	1	0
58	Rhabditophanes sp. KR3021	nementin-12-5	30	2020-12-24	0	3	5	10	2020-12-27	0	1	9	8	2021-01-03	0	1	4	13	30	1	0
59	Rhabditophanes sp. KR3021	nementin-12-5	15	2020-12-24	1	3	11	3	2020-12-27	0	11	7	0	2021-01-03	0	3	7	8	15	0.981481	0.0185185
60	Rhabditophanes sp. KR3021	nementin-12-5	7.5	2020-12-24	5	3	9	1	2020-12-27	8	9	1	0	2021-01-03	5	8	5	0	7.5	0.666667	0.0555556
61	Rhabditophanes sp. KR3021	nementin-12-5	3.75	2020-12-24	14	2	2	0	2021-01-03	16	2	2	0	2021-01-14	16	2	0	0	3.75	0.177778	0.033945
62	Rhabditophanes sp. KR3021	nementin-12-6	60	2020-12-24	4	10	4	0	2020-12-27	8	8	2	0	2021-01-03	8	4	6	1	60	0.637427	0.0704996
63	Rhabditophanes sp. KR3021	nementin-12-6	30	2020-12-24	12	4	2	0	2020-12-27	13	5	0	0	2021-01-03	15	2	1	0	30	0.259259	0.0489954
64	Rhabditophanes sp. KR3021	nementin-12-6	15	2020-12-24	15	2	1	0	2020-12-27	17	1	0	0	2021-01-03	15	3	0	0	15	0.12963	0.037037
65	Rhabditophanes sp. KR3021	nementin-12-6	7.5	2020-12-27	18	0	0	0	2021-01-03	18	0	0	0	2021-01-14	18	0	0	0	7.5	0	0
67	Rhabditophanes sp. KR3021	nementin-12-7	60	2020-12-24	0	0	0	18	2020-12-27	0	0	0	18	2021-01-03	0	0	0	18	60	1	0
68	Rhabditophanes sp. KR3021	nementin-12-7	30	2020-12-24	0	0	0	18	2020-12-27	0	0	1	17	2021-01-03	0	0	0	18	30	1	0
69	Rhabditophanes sp. KR3021	nementin-12-7	15	2020-12-24	0	2	3	12	2020-12-27	0	1	8	9	2021-01-03	0	0	4	14	15	1	0
70	Rhabditophanes sp. KR3021	nementin-12-7	7.5	2020-12-24	4	3	6	2	2020-12-27	3	7	6	2	2021-01-03	5	4	9	0	7.5	0.762963	0.0353311
71	Rhabditophanes sp. KR3021	nementin-12-7	3.75	2020-12-24	16	0	2	0	2021-01-03	11	3	4	0	2021-01-14	16	2	0	0	3.75	0.203704	0.0925926
72	Rhabditophanes sp. KR3021	nementin-12-8	60	2020-12-24	0	0	0	18	2020-12-27	0	0	0	18	2021-01-03	0	0	0	18	60	1	0
73	Rhabditophanes sp. KR3021	nementin-12-8	30	2020-12-24	0	0	0	18	2020-12-27	0	3	8	6	2021-01-03	0	0	1	17	30	1	0
74	Rhabditophanes sp. KR3021	nementin-12-8	15	2020-12-24	1	3	4	10	2020-12-27	1	13	4	0	2021-01-03	0	3	13	2	15	0.962963	0.0185185
75	Rhabditophanes sp. KR3021	nementin-12-8	7.5	2020-12-24	12	3	3	0	2020-12-27	9	5	4	0	2021-01-03	6	7	5	0	7.5	0.5	0.096225
76	Rhabditophanes sp. KR3021	nementin-12-8	3.75	2020-12-24	14	4	0	0	2020-12-27	18	0	0	0	2021-01-03	15	1	2	0	3.75	0.12963	0.0667695
77	Rhabditophanes sp. KR3021	nementin-12-9	60	2020-12-24	0	0	6	12	2020-12-27	0	0	8	10	2021-01-03	0	2	10	6	60	1	0
78	Rhabditophanes sp. KR3021	nementin-12-9	30	2020-12-24	0	2	16	0	2020-12-27	1	4	13	0	2021-01-03	2	5	8	3	30	0.944444	0.032075
79	Rhabditophanes sp. KR3021	nementin-12-9	15	2020-12-24	11	4	3	0	2020-12-27	7	7	4	0	2021-01-03	10	4	4	0	15	0.481481	0.0667695
80	Rhabditophanes sp. KR3021	nementin-12-9	7.5	2020-12-24	18	0	0	0	2020-12-27	14	4	0	0	2021-01-03	14	2	2	0	7.5	0.148148	0.0740741
81	Rhabditophanes sp. KR3021	nementin-12-9	3.75	2020-12-24	18	0	0	0	2020-12-27	17	1	0	0	2021-01-03	16	1	1	0	3.75	0.0555556	0.032075
82	Rhabditophanes sp. KR3021	nementin-12-10	60	2020-12-24	0	0	1	17	2020-12-27	0	0	13	5	2021-01-03	0	0	0	18	60	1	0
83	Rhabditophanes sp. KR3021	nementin-12-10	30	2020-12-24	0	0	5	13	2020-12-27	0	2	16	0	2021-01-03	0	0	0	18	30	1	0
84	Rhabditophanes sp. KR3021	nementin-12-10	15	2020-12-24	0	3	10	5	2020-12-27	12	3	3	0	2021-01-03	0	3	5	10	15	0.777778	0.222222
85	Rhabditophanes sp. KR3021	nementin-12-10	7.5	2020-12-24	12	3	3	0	2021-01-04	8	3	7	0	2021-01-03	4	2	6	8	7.5	0.562963	0.134766
86	Rhabditophanes sp. KR3021	nementin-12-10	3.75	2020-12-24	18	0	0	0	2021-01-04	17	1	0	0	2021-01-03	11	2	4	0	3.75	0.136166	0.109568
87	Rhabditophanes sp. KR3021	nementin-12-11	60	2020-12-24	0	0	4	14	2021-01-03	0	0	0	18	2021-01-14	0	0	0	18	60	1	0
88	Rhabditophanes sp. KR3021	nementin-12-11	30	2020-12-24	3	4	9	2	2021-01-03	0	0	1	7	2021-01-14	0	7	10	1	30	0.944444	0.0555556
89	Rhabditophanes sp. KR3021	nementin-12-11	15	2020-12-24	12	1	5	0	2021-01-03	12	3	3	0	2021-01-14	10	7	1	0	15	0.37037	0.037037
90	Rhabditophanes sp. KR3021	nementin-12-11	7.5	2020-12-24	16	0	2	0	2021-01-03	17	1	0	0	2021-01-14	16	2	0	0	7.5	0.0925926	0.0185185
92	Rhabditophanes sp. KR3021	nementin-12-12	60	2020-12-24	3	4	6	5	2020-12-27	1	4	11	2	2021-01-03	0	0	0	18	60	0.925926	0.0489954
93	Rhabditophanes sp. KR3021	nementin-12-12	30	2020-12-24	16	2	0	0	2020-12-27	10	8	0	0	2021-01-03	5	3	10	0	30	0.425926	0.176655
94	Rhabditophanes sp. KR3021	nementin-12-12	15	2020-12-24	18	0	0	0	2020-12-27	17	1	0	0	2021-01-03	16	2	0	0	15	0.0555556	0.032075
97	Rhabditophanes sp. KR3021	nementin-12-14	60	2020-12-24	0	0	3	15	2020-12-27	0	0	3	15	2021-01-03	0	0	0	18	60	1	0
98	Rhabditophanes sp. KR3021	nementin-12-14	30	2020-12-24	0	0	7	11	2020-12-27	0	1	13	4	2021-01-03	0	0	2	16	30	1	0
99	Rhabditophanes sp. KR3021	nementin-12-14	15	2020-12-24	0	0	11	7	2020-12-27	0	6	12	0	2021-01-03	7	2	6	1	15	0.854167	0.145833
100	Rhabditophanes sp. KR3021	nementin-12-14	7.5	2020-12-24	4	4	8	2	2020-12-27	5	10	3	0	2021-01-03	0	3	8	4	7.5	0.833333	0.0848625
101	Rhabditophanes sp. KR3021	nementin-12-14	3.75	2020-12-24	17	0	0	1	2020-12-27	16	2	0	0	2021-01-03	14	3	1	0	3.75	0.12963	0.0489954
102	Rhabditophanes sp. KR3021	nementin-12-15	60	2020-12-24	0	0	2	16	2020-12-27	0	0	2	16	2021-01-03	0	0	0	18	60	1	0
103	Rhabditophanes sp. KR3021	nementin-12-15	30	2020-12-24	0	0	4	14	2020-12-27	1	1	7	8	2021-01-03	0	2	5	11	30	0.980392	0.0196078
104	Rhabditophanes sp. KR3021	nementin-12-15	15	2020-12-24	5	3	6	2	2020-12-27	4	3	9	2	2021-01-03	2	7	8	1	15	0.784722	0.0582396
105	Rhabditophanes sp. KR3021	nementin-12-15	7.5	2020-12-24	11	2	5	0	2020-12-27	9	5	4	0	2021-01-03	13	2	3	0	7.5	0.388889	0.06415
106	Rhabditophanes sp. KR3021	nementin-12-15	3.75	2020-12-24	17	0	1	0	2020-12-27	16	2	0	0	2021-01-03	17	1	0	0	3.75	0.0740741	0.0185185
107	Rhabditophanes sp. KR3021	nementin-12-17	60	2020-12-24	18	0	0	0	2020-12-27	17	1	0	0	2021-01-03	8	4	6	0	60	0.203704	0.176655
108	Rhabditophanes sp. KR3021	nementin-12-17	30	2020-12-24	18	0	0	0	2020-12-27	18	0	0	0	2021-01-03	18	0	0	0	30	0	0
112	Rhabditophanes sp. KR3021	nementin-12-18	60	2020-12-24	17	1	0	0	2020-12-27	18	0	0	0	2021-01-14	18	0	0	0	60	0.0185185	0.0185185
113	Rhabditophanes sp. KR3021	nementin-12-18	30	2020-12-24	18	0	0	0	2020-12-27	18	0	0	0	2021-01-14	18	0	0	0	30	0	0
117	Rhabditophanes sp. KR3021	nementin-12-20	60	2020-12-24	0	1	3	14	2020-12-27	5	3	8	2	2021-01-01	0	0	4	14	60	0.907407	0.0925926
118	Rhabditophanes sp. KR3021	nementin-12-20	30	2020-12-24	9	4	5	0	2020-12-27	8	4	6	0	2021-01-01	6	6	5	1	30	0.574074	0.0489954
119	Rhabditophanes sp. KR3021	nementin-12-20	15	2020-12-24	13	2	3	0	2020-12-27	16	1	1	0	2021-01-01	15	3	0	0	15	0.185185	0.0489954
120	Rhabditophanes sp. KR3021	nementin-12-20	7.5	2020-12-24	18	0	0	0	2020-12-27	18	0	0	0	2021-01-01	18	0	0	0	7.5	0	0
122	Rhabditophanes sp. KR3021	nementin-12-21	60	2020-12-24	0	0	3	15	2020-12-27	0	4	7	7	2021-01-01	0	0	2	16	60	1	0
123	Rhabditophanes sp. KR3021	nementin-12-21	30	2020-12-24	0	0	6	12	2020-12-27	7	4	7	0	2021-01-01	2	2	11	3	30	0.833333	0.115648
124	Rhabditophanes sp. KR3021	nementin-12-21	15	2020-12-24	9	6	4	0	2020-12-27	12	6	0	0	2021-01-01	12	5	1	0	15	0.397661	0.0643275
125	Rhabditophanes sp. KR3021	nementin-12-21	7.5	2020-12-24	16	1	1	0	2020-12-27	15	2	1	0	2021-01-01	17	1	0	0	7.5	0.111111	0.032075
126	Rhabditophanes sp. KR3021	nementin-12-21	3.75	2020-12-24	18	0	0	0	2020-12-27	18	0	0	0	2021-01-01	18	0	0	0	3.75	0	0
127	Rhabditophanes sp. KR3021	nementin-12-22	60	2020-12-27	7	8	3	0	2021-01-03	1	4	5	8	2021-01-04	7	8	3	0	60	0.722222	0.111111
128	Rhabditophanes sp. KR3021	nementin-12-22	30	2020-12-27	10	5	3	0	2021-01-03	7	5	6	0	2021-01-04	13	2	3	0	30	0.444444	0.096225
129	Rhabditophanes sp. KR3021	nementin-12-22	15	2020-12-27	16	1	1	0	2021-01-03	15	2	1	0	2021-01-04	17	1	0	0	15	0.111111	0.032075
132	Rhabditophanes sp. KR3021	nementin-12-23	60	2020-12-27	0	0	8	10	2021-01-03	0	0	1	17	2021-01-14	0	0	2	16	60	1	0
133	Rhabditophanes sp. KR3021	nementin-12-23	30	2020-12-27	4	3	8	3	2021-01-03	2	4	5	7	2021-01-14	0	0	8	10	30	0.888889	0.06415
134	Rhabditophanes sp. KR3021	nementin-12-23	15	2020-12-27	12	4	2	0	2021-01-03	13	1	4	0	2021-01-14	13	3	2	0	15	0.296296	0.0185185
137	Rhabditophanes sp. KR3021	nementin-12-24	60	2020-12-24	13	5	0	0	2020-12-27	11	6	1	0	2021-01-03	4	3	9	2	60	0.481481	0.151581
138	Rhabditophanes sp. KR3021	nementin-12-24	30	2020-12-24	16	2	0	0	2020-12-27	17	1	0	0	2021-01-03	13	3	2	0	30	0.148148	0.0667695
142	Rhabditophanes sp. KR3021	nementin-12-25	60	2020-12-24	0	0	0	18	2020-12-27	0	0	0	18	2021-01-14	0	0	0	18	60	1	0
143	Rhabditophanes sp. KR3021	nementin-12-25	30	2020-12-24	0	2	5	11	2020-12-27	0	0	3	15	2021-01-14	0	1	2	15	30	1	0
144	Rhabditophanes sp. KR3021	nementin-12-25	15	2020-12-27	5	5	5	3	2021-01-03	2	2	11	3	2021-01-14	2	10	6	0	15	0.833333	0.0555556
145	Rhabditophanes sp. KR3021	nementin-12-25	7.5	2020-12-27	17	0	1	0	2021-01-03	11	1	6	0	2021-01-14	13	5	0	0	7.5	0.240741	0.0979908
147	Rhabditophanes sp. KR3021	nementin-12-26	60	2020-12-24	0	0	0	18	2020-12-27	0	0	1	17	2021-01-04	0	0	0	18	60	1	0
148	Rhabditophanes sp. KR3021	nementin-12-26	30	2020-12-24	0	0	3	15	2020-12-27	0	0	0	18	2021-01-04	0	0	0	18	30	1	0
149	Rhabditophanes sp. KR3021	nementin-12-26	15	2020-12-27	0	0	10	8	2021-01-03	0	0	3	15	2021-01-04	0	1	11	6	15	1	0
150	Rhabditophanes sp. KR3021	nementin-12-26	7.5	2020-12-27	1	3	2	2	2021-01-03	1	1	9	7	2021-01-04	2	5	8	3	7.5	0.902778	0.0212156
151	Rhabditophanes sp. KR3021	nementin-12-26	3.75	2020-12-27	4	10	4	0	2021-01-03	2	3	11	2	2021-01-04	7	3	8	0	3.75	0.759259	0.0807204
152	Rhabditophanes sp. KR3021	nementin-12-27	60	2020-12-24	0	0	0	18	2020-12-27	0	0	0	18	2021-01-14	0	0	0	18	60	1	0
153	Rhabditophanes sp. KR3021	nementin-12-27	30	2020-12-24	0	0	0	18	2020-12-27	0	0	2	16	2021-01-14	0	0	0	18	30	1	0
154	Rhabditophanes sp. KR3021	nementin-12-27	15	2020-12-27	1	2	4	11	2021-01-03	0	0	2	16	2021-01-14	0	0	4	14	15	0.981481	0.0185185
155	Rhabditophanes sp. KR3021	nementin-12-27	7.5	2020-12-27	4	6	8	6	2021-01-03	1	4	13	0	2021-01-14	3	11	4	0	7.5	0.87037	0.037037
156	Rhabditophanes sp. KR3021	nementin-12-27	3.75	2020-12-27	12	3	3	0	2021-01-03	7	4	7	0	2021-01-14	8	7	3	0	3.75	0.5	0.0848625
157	Rhabditophanes sp. KR3021	nementin-12-28	60	2020-12-24	0	0	0	18	2020-12-27	0	0	0	18	2021-01-14	0	0	0	18	60	1	0
158	Rhabditophanes sp. KR3021	nementin-12-28	30	2020-12-24	0	0	3	15	2020-12-27	0	0	3	15	2021-01-14	0	0	0	18	30	1	0
159	Rhabditophanes sp. KR3021	nementin-12-28	15	2020-12-27	2	3	9	4	2021-01-03	4	1	7	6	2021-01-14	0	0	4	14	15	0.888889	0.06415
160	Rhabditophanes sp. KR3021	nementin-12-28	7.5	2020-12-27	13	3	2	0	2021-01-03	8	4	6	0	2021-01-14	3	11	4	0	7.5	0.555556	0.160375
161	Rhabditophanes sp. KR3021	nementin-12-28	3.75	2020-12-27	15	2	1	0	2021-01-03	16	1	1	0	2021-01-14	8	7	3	0	3.75	0.277778	0.139812
162	Rhabditophanes sp. KR3021	nementin-12-29	60	2020-12-24	15	3	0	0	2020-12-27	7	6	3	2	2021-01-03	1	2	6	9	60	0.574074	0.225288
163	Rhabditophanes sp. KR3021	nementin-12-29	30	2020-12-24	18	0	0	0	2020-12-27	14	2	2	0	2021-01-03	9	4	5	0	30	0.240741	0.144634
167	Rhabditophanes sp. KR3021	nementin-12-30	60	2020-12-24	2	1	2	13	2020-12-27	0	2	8	8	2021-01-14	0	2	3	4	11	0.962963	0.037037
168	Rhabditophanes sp. KR3021	nementin-12-30	30	2020-12-24	6	3	8	1	2020-12-27	0	4	12	2	2021-01-14	1	6	8	3	30	0.87037	0.103107
169	Rhabditophanes sp. KR3021	nementin-12-30	15	2020-12-27	2	5	10	1	2021-01-03	0	2	11	5	2021-01-14	5	5	8	0	15	0.87037	0.0807204
170	Rhabditophanes sp. KR3021	nementin-12-30	7.5	2020-12-27	7	3	7	1	2021-01-03	3	4	9	2	2021-01-14	13	5	0	0	7.5	0.574074	0.161441
172	Rhabditophanes sp. KR3021	nementin-13	60	2020-12-27	2	6	8	2	2021-01-03	0	1	8	10	2021-01-14	6	2	6	4	60	0.851852	0.0979908
173	Rhabditophanes sp. KR3021	nementin-13	30	2020-12-27	7	9	2	0	2021-01-03	2	8	9	4	2021-01-14	6	8	4	0	30	0.730274	0.0927814
174	Rhabditophanes sp. KR3021	nementin-13	15	2020-12-27	14	3	1	0	2021-01-03	11	5	1	1	2021-01-14	5	5	8	0	15	0.444444	0.146986
175	Rhabditophanes sp. KR3021	nementin-13	7.5	2021-01-03	18	0	0	0	2021-01-03	18	0	0	0	2021-01-14	13	3	2	0	7.5	0.0925926	0.0925926
177	Rhabditophanes sp. KR3021	nementin-14	60	2020-12-24	1	4	9	4	2020-12-27	11	4	3	0	2021-01-14	12	6	0	0	60	0.555556	0.195105
178	Rhabditophanes sp. KR3021	nementin-14	30	2020-12-24	15	1	2	0	2020-12-27	16	2	0	0	2021-01-14	17	1	0	0	30	0.111111	0.032075
179	Rhabditophanes sp. KR3021	nementin-14	15	2020-12-27	18	0	0	0	2020-12-27	18	0	0	0	2021-01-14	18	0	0	0	15	0	0
182	Rhabditophanes sp. KR3021	nementin-15	60	2020-12-27	3	10	5	0	2021-01-14	0	13	5	0	2021-01-15	2	5	3	8	60	0.907407	0.0489954
183	Rhabditophanes sp. KR3021	nementin-15	30	2020-12-27	11	7	0	0	2021-01-14	9	6	3	0	2021-01-15	10	5	4	0	30	0.454191	0.0335232
184	Rhabditophanes sp. KR3021	nementin-15	15	2020-12-27	18	0	0	0	2021-01-14	14	3	1	0	2021-01-15	15	2	1	0	15	0.12963	0.0667695
187	Rhabditophanes sp. KR3021	nementin-16	60	2020-12-24	13	3	2	0	2020-12-27	5	3	6	4	2021-01-14	5	7	0	0	60	0.527778	0.131273
188	Rhabditophanes sp. KR3021	nementin-16	30	2020-12-24	15	1	2	0	2020-12-27	3	4	7	4	2021-01-14	9	9	0	0	30	0.5	0.19245
189	Rhabditophanes sp. KR3021	nementin-16	15	2020-12-27	14	3	1	0	2020-12-27	16	2	0	0	2021-01-14	14	3	1	0	15	0.185185	0.037037
192	Rhabditophanes sp. KR3021	nementin-17	60	2020-12-24	0	1	4	13	2020-12-27	2	4	5	7	2021-01-14	0	0	2	16	60	0.962963	0.037037
193	Rhabditophanes sp. KR3021	nementin-17	30	2020-12-24	2	3	9	4	2020-12-27	5	3	6	4	2021-01-14	0	2	8	8	30	0.87037	0.0807204
194	Rhabditophanes sp. KR3021	nementin-17	15	2020-12-27	15	1	2	0	2020-12-27	15	3	0	0	2021-01-14	11	5	2	0	15	0.240741	0.0740741
195	Rhabditophanes sp. KR3021	nementin-17	7.5	2020-12-27	18	0	0	0	2020-12-27	18	0	0	0	2021-01-14	18	0	0	0	7.5	0	0
197	Rhabditophanes sp. KR3021	nementin-18	60	2020-12-24	0	3	8	7	2020-12-27	0	3	8	7	2021-01-03	0	1	4	13	60	1	0
198	Rhabditophanes sp. KR3021	nementin-18	30	2020-12-24	0	4	14	0	2020-12-27	0	3	11	4	2021-01-03	0	1	8	7	30	1	0

## Sheet: C.e, P.p. R.d lethality
scoring method: ~20 L1 larvae were added to wells containing 50 uL of the indicated compound treatment with 0.6% DMSO, HB101 E. coli bacteria as a food source in nematode growth medium. The number of L4/adult worms after 3 days of growth and the number of larvae younger than L4 were counted. Reported data are the fraction of larvae that develop to L4/adulthood relative to control (0.6% DMSO).
Free living nematode lethality experiments
				bio rep 1				bio rep 2				bio rep 3				* reporting the control normalized % of animals that develop to L4 or older.
nematode	Address	compound	conc (uM)	rep1 As	Rep1Ls	rep2As	rep2Ls	rep1 As	Rep1Ls	rep2As	rep2Ls	rep1 As	Rep1Ls	rep2As	rep2Ls	average	STDEV
P. pacificus	A01	nementin-15	60	17	0	14	0	11	0	13	0	8	0	7	0	61.2958	7.4961
P. pacificus	A02	nementin-15	30	16	0	18	0	17	0	15	0	13	0	15	0	81.1734	7.28796
P. pacificus	A03	nementin-15	15	22	0	14	0	16	0	21	0	16	0	13	0	88.1034	19.9579
P. pacificus	A04	nementin-15	7.5	16	0	19	0	19	0	21	0	19	0	21	0	98.3944	8.60965
P. pacificus	A05	nementin-15	3.75	17	0	19	0	21	0	24	0	19	0	19	0	102.028	6.26958
P. pacificus	A06	nementin-15	1.875	20	0	15	0	20	0	23	0	18	0	22	0	100.958	14.6889
P. pacificus	A07	iprodione	60	14	0	11	0	15	0	13	0	11	0	8	0	62.2567	9.72321
P. pacificus	A08	iprodione	30	16	0	19	0	18	0	16	0	18	0	16	0	88.5418	8.60965
P. pacificus	A09	iprodione	15	17	0	13	0	21	0	17	0	21	0	25	0	96.7365	14.5759
P. pacificus	A10	iprodione	7.5	19	1	20	0	16	0	17	0	20	0	22	0	97.7246	4.75753
P. pacificus	A11	iprodione	3.75	19	0	12	0	17	0	19	0	16	0	18	0	86.5128	13.8964
P. pacificus	A12	iprodione	1.875	16	0	23	0	18	0	21	0	20	0	24	0	104.428	17.3323
P. pacificus	B01	nementin-16	60	0	0	0	0	0	0	0	0	0	0	0	0	0	0
P. pacificus	B02	nementin-16	30	2	0	9	0	1	0	0	0	4	0	1	0	15.0721	13.8013
P. pacificus	B03	nementin-16	15	24	0	14	0	18	0	14	0	20	0	20	0	94.3605	18.0519
P. pacificus	B04	nementin-16	7.5	20	0	19	0	15	0	15	0	22	0	27	0	100.672	6.88946
P. pacificus	B05	nementin-16	3.75	15	0	23	0	17	0	17	0	25	0	21	0	100.794	15.0278
P. pacificus	B06	nementin-16	1.875	17	0	15	0	18	0	16	0	23	0	21	0	93.612	7.28796
P. pacificus	C01	nementin-17	60	0	0	0	0	0	0	0	0	0	0	0	0	0	0
P. pacificus	C02	nementin-17	30	0	1	5	5	6	8	6	0	4	0	5	0	22.0159	7.72203
P. pacificus	C03	nementin-17	15	14	0	21	0	20	0	22	0	21	0	26	0	105.616	17.2371
P. pacificus	C04	nementin-17	7.5	22	0	18	0	16	0	20	0	16	0	21	0	97.2863	15.6895
P. pacificus	C05	nementin-17	3.75	17	0	16	0	21	0	14	0	23	0	17	0	92.2517	16.4641
P. pacificus	C06	nementin-17	1.875	13	0	19	0	18	0	24	0	17	0	25	0	98.8748	24.091
P. pacificus	D01	nementin-18	60	0	5	0	0	0	0	0	0	0	1	0	1	0	0
P. pacificus	D02	nementin-18	30	0	4	0	2	0	0	0	8	0	1	0	1	0	0
P. pacificus	D03	nementin-18	15	0	7	0	7	0	2	0	0	0	0	0	0	0	0
P. pacificus	D04	nementin-18	7.5	5	4	15	0	19	0	14	0	16	0	16	0	72.0936	19.2606
P. pacificus	D05	nementin-18	3.75	12	1	15	0	16	0	10	0	18	0	19	0	76.5897	12.331
P. pacificus	D06	nementin-18	1.875	18	0	21	0	16	0	23	1	27	0	19	0	106.002	21.3346
P. pacificus	E01	levamisole	60	4	1	6	0	0	1	3	1	1	0	1	0	13.4847	6.26958
P. pacificus	E02	levamisole	30	12	0	11	0	7	0	11	0	6	0	5	0	45.5414	7.27017
P. pacificus	E03	levamisole	15	21	0	16	0	20	0	12	0	23	0	23	0	98.1503	16.2783
P. pacificus	E04	levamisole	7.5	22	0	22	0	14	0	10	0	25	0	21	0	97.8548	9.28913
P. pacificus	E05	levamisole	3.75	18	0	21	0	18	0	19	0	16	0	18	0	94.8442	7.40092
P. pacificus	E06	levamisole	1.875	19	0	20	0	18	0	21	0	23	0	23	0	106.002	4.94788
P. pacificus	F01	fluopyram	60	0	0	0	0	0	0	0	0	0	0	0	0	0	0
P. pacificus	F02	fluopyram	30	0	0	0	0	0	0	0	0	0	0	0	0	0	0
P. pacificus	F03	fluopyram	15	0	0	0	0	0	0	0	0	0	0	0	0	0	0
P. pacificus	F04	fluopyram	7.5	0	0	0	0	0	0	0	2	0	0	0	0	0	0
P. pacificus	F05	fluopyram	3.75	0	0	0	0	0	0	0	0	0	0	0	0	0	0
P. pacificus	F06	fluopyram	1.875	0	0	0	0	0	0	0	0	0	0	0	0	0	0
P. pacificus	G01	tioxazafen	60	0	0	0	0	0	0	0	2	0	0	0	0	0	0
P. pacificus	G02	tioxazafen	30	0	0	0	0	0	0	0	2	0	0	0	0	0	0
P. pacificus	G03	tioxazafen	15	0	0	0	1	0	3	0	2	0	0	0	0	0	0
P. pacificus	G04	tioxazafen	7.5	0	18	4	9	0	13	0	23	1	6	2	4	6.10052	6.40033
P. pacificus	G05	tioxazafen	3.75	7	3	12	4	17	3	3	11	18	0	15	0	60.8353	26.8714
P. pacificus	G06	tioxazafen	1.875	19	0	16	0	22	0	21	0	19	0	22	0	101.746	8.51448
P. pacificus	H01	ivermectin	60	0	0	0	0	0	0	0	0	0	0	0	0	0	0
P. pacificus	H02	ivermectin	30	0	2	0	0	0	1	0	0	0	0	0	0	0	0
P. pacificus	H03	ivermectin	15	0	0	0	0	0	0	0	0	0	0	0	0	0	0
P. pacificus	H04	ivermectin	7.5	0	1	0	0	0	0	0	0	0	0	0	0	0	0
P. pacificus	H05	ivermectin	3.75	0	2	0	0	0	0	0	0	0	0	0	0	0	0
P. pacificus	H06	ivermectin	1.875	0	1	0	0	0	0	0	0	0	0	0	0	0	0
P. pacificus	H07	DMSO ctrl	-	18	0	14	0	20	0	15	0	22	0	19	0	92.1045	14.6711
P. pacificus	H08	DMSO ctrl	-	18	0	16	0	19	0	21	0	24	0	19	0	99.822	10.6286
P. pacificus	H09	DMSO ctrl	-	21	0	17	0	15	0	18	0	14	0	20	0	90.4908	15.5943
P. pacificus	H10	DMSO ctrl	-	19	0	20	0	18	0	22	0	27	0	27	0	113.156	6.15661
P. pacificus	H11	DMSO ctrl	-	16	0	20	0	17	0	21	0	22	0	22	0	100.769	10.1217
P. pacificus	H12	DMSO ctrl	-	17	0	18	0	24	0	24	0	19	0	19	0	103.657	1.32169
P. pacificus	A01	nementin-1	60	0	0	0	0	0	0	0	0	0	0	0	0	0	0
P. pacificus	A02	nementin-1	30	0	0	0	0	0	0	0	0	0	0	0	0	0	0
P. pacificus	A03	nementin-1	15	4	0	2	0	1	0	3	0	1	0	1	0	10.6011	5.06085
P. pacificus	A04	nementin-1	7.5	12	0	14	0	12	0	17	0	12	0	25	0	78.2192	23.1632
P. pacificus	A05	nementin-1	3.75	17	0	18	0	22	0	24	0	20	0	23	0	105.885	7.07982
P. pacificus	A06	nementin-1	1.875	18	0	18	0	23	0	18	0	28	0	20	0	106.483	14.9521
P. pacificus	A07	nementin-12-1	60	0	0	0	0	0	0	0	0	0	0	0	0	0	0
P. pacificus	A08	nementin-12-1	30	5	1	0	0	1	0	2	0	1	0	1	0	8.8118	7.8172
P. pacificus	A09	nementin-12-1	15	20	0	8	4	23	0	22	0	14	0	22	0	92.9762	25.9775
P. pacificus	A10	nementin-12-1	7.5	21	0	15	0	18	0	16	0	15	0	22	0	91.8385	18.1425
P. pacificus	A11	nementin-12-1	3.75	18	0	16	0	20	0	21	0	22	0	19	0	99.1019	7.19278
P. pacificus	A12	nementin-12-1	1.875	18	0	19	0	18	0	23	0	22	0	24	0	105.843	9.59245
P. pacificus	B01	nementin-3	60	0	0	0	0	0	0	0	0	0	0	0	0	0	0
P. pacificus	B02	nementin-3	30	0	0	1	0	0	0	1	0	0	0	0	0	1.78928	2.53042
P. pacificus	B03	nementin-3	15	7	0	11	0	20	0	23	0	14	0	13	0	74.8344	10.0265
P. pacificus	B04	nementin-3	7.5	19	0	17	0	14	0	21	0	19	0	22	0	95.8429	14.4452
P. pacificus	B05	nementin-3	3.75	18	0	19	0	24	0	19	0	21	0	15	0	99.678	14.0467
P. pacificus	B06	nementin-3	1.875	19	0	19	0	23	0	20	0	19	0	20	0	102.975	4.73974
P. pacificus	B07	nementin-12-5	60	0	0	0	0	0	0	0	0	0	0	0	0	0	0
P. pacificus	B08	nementin-12-5	30	0	0	0	0	0	0	0	0	0	0	0	0	0	0
P. pacificus	B09	nementin-12-5	15	1	0	0	0	0	0	0	0	1	0	3	0	4.08419	3.5488
P. pacificus	B10	nementin-12-5	7.5	8	0	13	0	5	4	13	0	19	0	19	0	64.932	16.2783
P. pacificus	B11	nementin-12-5	3.75	18	0	21	0	20	0	25	0	26	0	22	0	112.705	14.4629
P. pacificus	B12	nementin-12-5	1.875	19	0	22	0	22	0	19	0	23	0	30	0	115.093	15.3862
P. pacificus	C01	nementin-4	60	0	0	0	0	0	0	0	0	0	0	0	0	0	0
P. pacificus	C02	nementin-4	30	0	0	1	0	0	0	3	0	0	0	5	0	7.43569	10.5157
P. pacificus	C03	nementin-4	15	17	0	16	0	18	0	26	0	22	0	18	0	99.944	15.4457
P. pacificus	C04	nementin-4	7.5	20	0	18	0	22	0	23	0	24	0	19	0	107.834	9.41989
P. pacificus	C05	nementin-4	3.75	19	0	19	0	23	0	24	0	20	0	19	0	106.394	2.32228
P. pacificus	C06	nementin-4	1.875	20	0	15	0	23	0	19	0	20	0	21	0	100.891	12.5569
P. pacificus	C07	nementin-12-6	60	0	0	1	0	1	0	0	4	2	0	0	0	3.36408	4.75753
P. pacificus	C08	nementin-12-6	30	0	3	1	0	2	7	0	7	11	0	8	0	17.6046	7.07982
P. pacificus	C09	nementin-12-6	15	15	0	12	0	24	0	18	0	26	0	16	0	94.2019	22.353
P. pacificus	C10	nementin-12-6	7.5	18	0	20	0	25	0	18	0	15	0	19	0	99.0378	15.5587
P. pacificus	C11	nementin-12-6	3.75	16	0	18	0	22	0	21	0	23	0	18	0	100.811	9.41989
P. pacificus	C12	nementin-12-6	1.875	20	0	18	0	25	0	23	0	24	0	22	0	112.76	7.28796
P. pacificus	D01	nementin-5	60	0	0	0	0	0	0	0	0	0	0	0	0	0	0
P. pacificus	D02	nementin-5	30	0	0	0	0	0	0	0	0	0	0	0	0	0	0
P. pacificus	D03	nementin-5	15	0	0	0	0	0	0	0	0	0	0	0	0	0	0
P. pacificus	D04	nementin-5	7.5	0	0	0	0	0	0	3	0	0	0	0	0	2.5641	3.62619
P. pacificus	D05	nementin-5	3.75	10	0	7	0	22	0	20	0	18	0	13	0	76.1947	11.9503
P. pacificus	D06	nementin-5	1.875	19	0	18	0	23	0	21	0	21	0	20	0	104.47	4.85271
P. pacificus	D07	nementin-12-7	60	0	0	0	0	0	0	0	0	0	0	0	0	0	0
P. pacificus	D08	nementin-12-7	30	0	0	0	0	0	0	0	0	0	0	0	0	0	0
P. pacificus	D09	nementin-12-7	15	0	0	0	0	0	0	0	0	0	0	1	0	0.787402	1.11355
P. pacificus	D10	nementin-12-7	7.5	16	0	5	0	8	0	13	0	6	0	18	0	56.4725	33.9449
P. pacificus	D11	nementin-12-7	3.75	15	0	17	0	20	0	21	0	22	0	20	0	98.0201	6.07923
P. pacificus	D12	nementin-12-7	1.875	17	0	18	0	20	0	24	0	19	0	26	0	105.75	13.9515
P. pacificus	E01	nementin-6	60	14	0	18	0	26	0	19	0	24	0	18	0	101.439	20.4292
P. pacificus	E02	nementin-6	30	17	0	19	0	27	0	18	0	22	0	25	0	109.114	16.8626
P. pacificus	E03	nementin-6	15	17	0	19	0	18	0	21	0	25	0	22	0	103.986	9.61024
P. pacificus	E04	nementin-6	7.5	19	0	16	0	24	0	23	0	21	0	19	0	104.377	7.40092
P. pacificus	E05	nementin-6	3.75	20	0	20	0	20	0	21	0	21	0	23	0	107.072	3.43584
P. pacificus	E06	nementin-6	1.875	17	0	21	0	24	0	24	0	22	0	22	0	111.185	5.28678
P. pacificus	E07	nementin-12-7	60	0	0	0	0	0	0	0	0	0	0	0	0	0	0
P. pacificus	E08	nementin-12-7	30	0	1	2	0	2	0	0	8	0	0	2	0	5.15336	7.28796
P. pacificus	E09	nementin-12-7	15	18	0	14	0	14	0	19	0	15	0	13	2	80.1589	13.5575
P. pacificus	E10	nementin-12-7	7.5	23	0	21	0	23	0	19	0	24	0	16	0	108.515	16.3867
P. pacificus	E11	nementin-12-7	3.75	19	0	19	0	24	0	23	0	22	0	20	0	108.756	3.43584
P. pacificus	E12	nementin-12-7	1.875	20	0	20	0	18	0	22	0	22	0	24	0	107.792	7.06203
P. pacificus	F01	nementin-8	60	0	0	0	0	5	0	2	1	1	0	3	0	9.13251	5.8533
P. pacificus	F02	nementin-8	30	2	0	0	0	3	0	4	0	4	0	2	0	12.5765	6.07923
P. pacificus	F03	nementin-8	15	0	0	0	0	4	0	7	2	1	0	5	0	14.1261	8.0804
P. pacificus	F04	nementin-8	7.5	3	0	0	0	20	0	19	0	13	0	20	0	62.1213	12.9687
P. pacificus	F05	nementin-8	3.75	16	0	12	0	18	0	23	0	20	0	22	0	94.2818	13.5575
P. pacificus	F06	nementin-8	1.875	15	0	13	0	23	0	23	0	22	0	27	0	104.067	8.21116
P. pacificus	F07	nementin-12-9	60	0	0	0	0	0	0	0	0	0	0	0	0	0	0
P. pacificus	F08	nementin-12-9	30	12	0	4	0	13	0	11	0	7	0	13	0	51.2141	19.6723
P. pacificus	F09	nementin-12-9	15	17	0	18	0	22	0	22	0	24	0	20	0	104.963	5.77591
P. pacificus	F10	nementin-12-9	7.5	21	0	15	0	24	0	21	0	23	0	28	0	112.264	17.1241
P. pacificus	F11	nementin-12-9	3.75	18	0	21	0	17	0	21	0	27	0	19	0	105.148	17.7084
P. pacificus	F12	nementin-12-9	1.875	18	0	16	0	24	0	24	0	22	0	27	0	111.384	8.21116
P. pacificus	G01	nementin-9	60	9	0	13	0	10	0	16	0	20	0	20	0	74.279	12.5392
P. pacificus	G02	nementin-9	30	16	0	18	0	12	0	22	0	27	0	25	0	101.78	16.9578
P. pacificus	G03	nementin-9	15	19	0	17	0	19	0	19	0	25	0	23	0	103.919	4.8705
P. pacificus	G04	nementin-9	7.5	19	0	17	0	18	0	25	0	19	0	23	0	103.468	15.5587
P. pacificus	G05	nementin-9	3.75	19	0	20	0	24	0	23	0	21	0	19	0	108.116	4.75753
P. pacificus	G06	nementin-9	1.875	21	0	16	0	20	0	24	0	23	0	22	0	107.619	12.5569
P. pacificus	G07	nementin-12-10	60	0	0	0	0	0	0	0	0	0	0	0	0	0	0
P. pacificus	G08	nementin-12-10	30	11	0	12	0	14	0	5	0	9	0	3	0	47.1835	18.8816
P. pacificus	G09	nementin-12-10	15	15	0	7	3	13	0	17	0	18	0	14	0	71.3986	19.8627
P. pacificus	G10	nementin-12-10	7.5	20	0	18	0	21	0	22	0	21	0	24	0	107.699	7.19278
P. pacificus	G11	nementin-12-10	3.75	19	0	19	0	19	0	22	0	21	0	18	0	101.265	6.96685
P. pacificus	G12	nementin-12-10	1.875	17	0	19	0	22	0	26	0	24	0	20	0	109.316	11.9325
P. pacificus	H01	nementin-10	60	18	0	18	0	17	0	19	0	17	0	25	0	97.485	11.3259
P. pacificus	H02	nementin-10	30	14	0	18	0	23	0	24	0	20	0	22	0	103.148	8.72262
P. pacificus	H03	nementin-10	15	18	0	15	0	23	0	22	0	23	0	18	0	101.586	10.7416
P. pacificus	H04	nementin-10	7.5	17	0	19	0	21	0	23	0	24	0	22	0	107.472	7.28796
P. pacificus	H05	nementin-10	3.75	21	0	18	0	20	0	19	0	18	0	23	0	102.065	10.7416
P. pacificus	H06	nementin-10	1.875	17	0	21	0	24	0	23	0	21	0	20	0	107.968	7.60906
P. pacificus	H07	nementin-12-11	60	0	0	0	0	0	0	0	0	0	0	0	0	0	0
P. pacificus	H08	nementin-12-11	30	13	2	12	0	18	0	15	0	13	0	25	0	81.4909	18.3105
P. pacificus	H09	nementin-12-11	15	17	0	16	0	23	0	26	0	21	0	26	0	109.729	10.5157
P. pacificus	H10	nementin-12-11	7.5	18	0	17	0	23	0	25	0	22	0	20	0	106.807	5.96626
P. pacificus	H11	nementin-12-11	3.75	18	0	15	0	22	0	19	0	25	0	24	0	104.467	8.70483
P. pacificus	H12	nementin-12-11	1.875	17	0	18	0	23	0	23	0	23	0	26	0	110.609	4.66236
P. pacificus	A01	nementin-12-12	60	0	3	0	0	0	0	0	0	0	0		0	#VALUE!	#VALUE!
P. pacificus	A02	nementin-12-12	30	7	3	11	2	13	0	9	0	12	0	9	3	52.1613	13.4624
P. pacificus	A03	nementin-12-12	15	15	0	23	0	22	0	17	0	19	0	17	0	97.1938	18.8443
P. pacificus	A04	nementin-12-12	7.5	8	0	18	0	26	0	20	0	19	0	19	0	93.5366	20.4693
P. pacificus	A05	nementin-12-12	3.75	17	0	21	0	17	0	15	0	22	0	19	0	95.1479	11.0449
P. pacificus	A06	nementin-12-12	1.875	15	0	16	0	24	0	21	0	21	0	21	0	100.504	4.94788
P. pacificus	A07	nementin-12-25	60	0	0	0	0	0	0	0	0	0	0	0	0	0	0
P. pacificus	A08	nementin-12-25	30	3	1	0	2	2	1	1	0	1	1	1	0	6.94264	5.17381
P. pacificus	A09	nementin-12-25	15	10	0	12	0	16	0	15	0	18	0	12	0	70.6785	10.5334
P. pacificus	A10	nementin-12-25	7.5	17	0	19	0	20	0	19	0	28	0	22	0	106.348	10.5334
P. pacificus	A11	nementin-12-25	3.75	15	0	24	0	25	1	19	0	19	0	22	0	106.339	22.4883
P. pacificus	A12	nementin-12-25	1.875	22	0	22	0	21	0	22	0	23	0	21	0	112.519	3.43584
P. pacificus	B01	nementin-12-14	60	10	0	9	3	15	3	16	0	17	1	15	1	69.4496	4.75753
P. pacificus	B02	nementin-12-14	30	15	0	15	0	26	0	21	0	18	0	23	0	100.492	11.6114
P. pacificus	B03	nementin-12-14	15	16	0	18	0	22	0	18	0	21	0	21	0	99.0346	7.47831
P. pacificus	B04	nementin-12-14	7.5	18	0	19	0	23	0	22	0	21	0	18	0	103.75	5.87109
P. pacificus	B05	nementin-12-14	3.75	18	0	16	0	19	0	23	0	17	0	26	0	101.531	17.5003
P. pacificus	B06	nementin-12-14	1.875	19	0	18	0	23	0	21	0	22	0	24	0	108.407	5.96626
P. pacificus	B07	nementin-12-26	60	0	0	0	0	0	0	0	0	0	0	0	0	0	0
P. pacificus	B08	nementin-12-26	30	5	0	0	0	7	0	7	0	1	0	3	0	19.7883	8.83558
P. pacificus	B09	nementin-12-26	15	15	0	11	0	15	0	15	0	16	0	20	0	78.2865	9.741
P. pacificus	B10	nementin-12-26	7.5	15	0	16	0	16	0	21	0	22	0	24	0	96.8164	9.59245
P. pacificus	B11	nementin-12-26	3.75	14	0	15	0	20	1	17	0	22	0	24	0	94.9472	7.17499
P. pacificus	B12	nementin-12-26	1.875	19	0	22	0	23	0	18	0	21	0	21	0	106.431	10.0087
P. pacificus	C01	nementin-12-17	60	21	0	16	0	20	0	18	0	23	0	15	0	96.9793	17.9344
P. pacificus	C02	nementin-12-17	30	15	0	20	0	23	0	19	0	25	0	21	0	104.828	15.8976
P. pacificus	C03	nementin-12-17	15	20	0	16	0	23	0	18	0	18	0	21	0	99.3963	14.6711
P. pacificus	C04	nementin-12-17	7.5	14	0	19	0	21	0	25	0	19	0	25	0	104.803	18.1247
P. pacificus	C05	nementin-12-17	3.75	20	0	16	0	19	0	20	0	23	0	24	0	103.986	7.60906
P. pacificus	C06	nementin-12-17	1.875	20	0	19	0	24	0	18	0	21	0	19	0	103.842	10.8012
P. pacificus	C07	nementin-12-27	60	0	0	0	0	0	0	0	0	0	0	0	0	0	0
P. pacificus	C08	nementin-12-27	30	0	0	0	0	0	0	0	0	0	0	0	0	0	0
P. pacificus	C09	nementin-12-27	15	3	0	4	4	6	2	6	0	0	0	3	1	19.1607	4.66236
P. pacificus	C10	nementin-12-27	7.5	15	0	12	0	12	2	21	0	23	0	13	0	81.7852	25.9792
P. pacificus	C11	nementin-12-27	3.75	18	0	14	0	22	0	26	0	22	0	25	0	107.94	13.4624
P. pacificus	C12	nementin-12-27	1.875	18	0	25	0	26	0	24	0	21	0	21	0	115.993	11.6693
P. pacificus	D01	nementin-12-20	60	22	0	22	0	22	0	15	0	21	0	19	0	104.241	10.6882
P. pacificus	D02	nementin-12-20	30	16	1	21	0	23	0	18	0	23	0	22	0	105.055	13.7657
P. pacificus	D03	nementin-12-20	15	17	0	17	0	23	0	19	0	26	0	24	0	107.043	7.06203
P. pacificus	D04	nementin-12-20	7.5	20	0	22	0	29	0	19	0	19	0	23	0	113.349	19.1849
P. pacificus	D05	nementin-12-20	3.75	17	0	21	0	19	0	24	0	20	0	19	0	102.975	12.444
P. pacificus	D06	nementin-12-20	1.875	17	0	19	0	25	0	20	0	23	0	18	0	104.39	14.2548
P. pacificus	D07	nementin-12-28	60	0	0	0	0	0	0	0	0	0	0	0	0	0	0
P. pacificus	D08	nementin-12-28	30	0	0	0	0	0	0	0	0	0	0	0	0	0	0
P. pacificus	D09	nementin-12-28	15	5	1	5	0	2	2	4	0	3	0	2	1	18.411	3.53101
P. pacificus	D10	nementin-12-28	7.5	17	0	16	0	8	0	27	0	22	0	20	0	93.8265	26.5147
P. pacificus	D11	nementin-12-28	3.75	22	0	18	0	25	0	24	0	19	0	23	0	112.334	10.9497
P. pacificus	D12	nementin-12-28	1.875	22	0	16	0	23	0	24	0	24	0	24	0	113.48	9.1389
P. pacificus	E01	nementin-12-21	60	23	0	20	0	17	1	10	0	22	0	17	0	93.9725	17.994
P. pacificus	E02	nementin-12-21	30	17	0	15	0	20	0	20	0	17	0	19	0	92.441	4.8705
P. pacificus	E03	nementin-12-21	15	18	0	18	0	25	0	21	0	16	0	25	0	105.245	14.8569
P. pacificus	E04	nementin-12-21	7.5	15	0	18	0	21	0	16	0	21	0	23	0	97.1107	12.2358
P. pacificus	E05	nementin-12-21	3.75	14	0	17	0	22	0	19	0	20	0	17	0	93.1486	10.9319
P. pacificus	E06	nementin-12-21	1.875	12	0	16	0	23	0	20	0	20	0	25	0	98.3534	14.4807
P. pacificus	E07	nementin-12-29	60	14	0	18	0	9	0	24	0	9	2	19	0	80.1589	34.5533
P. pacificus	E08	nementin-12-29	30	18	0	19	0	23	0	20	0	18	0	17	0	98.8906	6.06144
P. pacificus	E09	nementin-12-29	15	15	0	17	0	18	0	19	0	18	0	22	0	93.0265	8.30634
P. pacificus	E10	nementin-12-29	7.5	15	0	20	0	22	0	23	0	23	0	19	0	104.243	12.2714
P. pacificus	E11	nementin-12-29	3.75	20	0	18	0	24	0	24	0	21	0	23	0	111.185	4.8705
P. pacificus	E12	nementin-12-29	1.875	17	0	19	0	19	0	24	0	22	0	23	0	105.83	9.80059
P. pacificus	F01	nementin-12-22	60	13	1	20	0	18	1	18	0	19	0	15	0	88.382	13.7061
P. pacificus	F02	nementin-12-22	30	17	0	17	0	23	0	21	0	24	0	21	0	104.816	5.75812
P. pacificus	F03	nementin-12-22	15	17	0	15	0	21	0	24	0	21	0	21	0	101.439	6.26958
P. pacificus	F04	nementin-12-22	7.5	17	0	20	0	21	0	15	0	19	0	26	0	100.782	19.0123
P. pacificus	F05	nementin-12-22	3.75	16	0	17	0	19	0	17	0	19	0	19	0	91.5316	3.73915
P. pacificus	F06	nementin-12-22	1.875	22	0	18	0	24	0	21	0	18	0	20	0	105.766	11.1401
P. pacificus	F07	nementin-12-30	60	0	1	0	0	0	0	0	0	0	0	0	0	0	0
P. pacificus	F08	nementin-12-30	30	0	0	0	0	0	0	0	0	0	0	0	0	0	0
P. pacificus	F09	nementin-12-30	15	0	0	1	0	0	2	1	0	1	2	2	0	4.15149	3.64398
P. pacificus	F10	nementin-12-30	7.5	10	0	12	0	14	5	10	0	9	1	17	0	61.546	16.3867
P. pacificus	F11	nementin-12-30	3.75	12	0	18	0	21	0	24	0	15	0	23	0	96.4202	20.4648
P. pacificus	F12	nementin-12-30	1.875	17	0	18	0	22	0	19	0	24	0	19	0	101.611	10.5157
P. pacificus	G01	nementin-12-23	60	20	0	18	0	26	0	18	0	31	0	21	0	114.066	23.4488
P. pacificus	G02	nementin-12-23	30	18	0	14	0	20	0	20	0	25	0	17	0	97.1654	14.1952
P. pacificus	G03	nementin-12-23	15	15	0	21	0	23	0	20	0	19	0	23	0	103.468	16.0106
P. pacificus	G04	nementin-12-23	7.5	18	0	16	0	21	0	24	0	23	0	21	0	104.883	8.49669
P. pacificus	G05	nementin-12-23	3.75	19	0	15	0	20	0	19	0	24	0	21	0	100.542	9.83617
P. pacificus	G06	nementin-12-23	1.875	21	0	18	0	21	0	21	0	20	0	24	0	106.992	8.4193
P. pacificus	G07	nementin-13	60	3	1	4	0	8	3	8	1	13	2	6	4	35.1779	9.11657
P. pacificus	G08	nementin-13	30	14	0	4	0	19	0	17	0	20	0	18	0	77.5129	17.8615
P. pacificus	G09	nementin-13	15	14	0	18	0	18	0	18	0	20	0	19	0	91.3844	6.40033
P. pacificus	G10	nementin-13	7.5	15	0	19	0	21	0	27	0	24	0	19	0	106.66	18.1069
P. pacificus	G11	nementin-13	3.75	22	0	19	0	23	0	21	0	18	0	25	0	109.783	14.1774
P. pacificus	G12	nementin-13	1.875	15	0	17	0	21	0	21	0	21	0	21	0	98.8748	2.64339
P. pacificus	H01	nementin-12-24	60	17	0	21	0	22	0	20	0	25	0	24	0	109.994	8.81779
P. pacificus	H02	nementin-12-24	30	15	0	19	0	19	0	22	0	23	0	24	0	103.826	10.0265
P. pacificus	H03	nementin-12-24	15	16	0	18	0	24	0	24	0	24	0	23	0	109.809	3.75694
P. pacificus	H04	nementin-12-24	7.5	19	0	18	0	21	0	19	0	24	0	19	0	102.626	9.30692
P. pacificus	H05	nementin-12-24	3.75	20	0	20	0	21	0	21	0	19	0	21	0	104.777	2.22711
P. pacificus	H06	nementin-12-24	1.875	19	0	19	0	23	0	21	0	21	0	20	0	105.404	3.53101
P. pacificus	H07	nementin-14	60	12	3	11	4	14	2	12	0	7	7	20	0	64.9774	18.2154
P. pacificus	H08	nementin-14	30	19	0	15	0	20	0	21	0	18	0	20	0	96.7397	8.72262
P. pacificus	H09	nementin-14	15	15	0	15	0	25	0	19	0	21	0	26	0	102.652	12.8201
P. pacificus	H10	nementin-14	7.5	19	0	18	0	19	0	25	0	21	0	18	0	102.895	11.9147
P. pacificus	H11	nementin-14	3.75	15	0	17	0	23	0	23	0	23	0	23	0	105.443	2.64339
P. pacificus	H12	nementin-14	1.875	18	0	19	0	21	0	23	0	19	0	24	0	106.045	9.30692
C. elegans (N2 strain)	A01	nementin-15	60	4	18	12	11	10	10	10	8	17	0	22	0	48.6521	12.5461
C. elegans (N2 strain)	A02	nementin-15	30	5	21	20	4	21	3	19	5	25	0	28	0	77.3015	20.1107
C. elegans (N2 strain)	A03	nementin-15	15	21	3	23	0	25	0	22	0	22	0	25	0	92.5573	7.51121
C. elegans (N2 strain)	A04	nementin-15	7.5	24	0	21	0	20	0	21	0	22	0	24	0	88.5922	5.77833
C. elegans (N2 strain)	A05	nementin-15	3.75	25	0	22	0	21	0	28	0	26	0	26	0	99.1085	9.91158
C. elegans (N2 strain)	A06	nementin-15	1.875	22	0	23	0	22	0	21	0	28	0	23	0	92.9294	6.20882
C. elegans (N2 strain)	A07	iprodione	60	14	0	18	0	25	0	29	0	31	0	27	0	95.0239	11.4065
C. elegans (N2 strain)	A08	iprodione	30	21	0	19	0	22	0	25	0	29	0	27	0	94.9465	6.67191
C. elegans (N2 strain)	A09	iprodione	15	22	0	23	0	23	0	21	0	29	0	29	0	97.7687	2.98098
C. elegans (N2 strain)	A10	iprodione	7.5	22	0	27	0	24	0	23	0	27	0	26	0	99.8081	7.02644
C. elegans (N2 strain)	A11	iprodione	3.75	24	0	21	0	26	0	22	0	30	0	24	0	98.1345	12.0414
C. elegans (N2 strain)	A12	iprodione	1.875	19	0	25	0	25	0	27	0	28	0	30	0	102.51	9.87807
C. elegans (N2 strain)	B01	nementin-16	60	0	0	0	0	0	0	0	0	0	0	0	0	0	0
C. elegans (N2 strain)	B02	nementin-16	30	0	0	0	0	0	0	0	0	0	0	0	0	0	0
C. elegans (N2 strain)	B03	nementin-16	15	21	0	24	0	19	1	25	0	6	2	18	0	77.5906	19.0145
C. elegans (N2 strain)	B04	nementin-16	7.5	23	0	19	0	25	0	28	0	27	0	25	0	98.1582	8.75931
C. elegans (N2 strain)	B05	nementin-16	3.75	22	0	23	0	27	0	26	0	29	0	28	0	103.34	2.85164
C. elegans (N2 strain)	B06	nementin-16	1.875	22	0	19	0	25	0	25	0	29	0	26	0	97.1458	5.64899
C. elegans (N2 strain)	C01	nementin-17	60	0	0	0	0	0	0	0	0	0	0	0	0	0	0
C. elegans (N2 strain)	C02	nementin-17	30	18	3	24	0	14	5	18	3	5	0	14	0	64.1901	17.6904
C. elegans (N2 strain)	C03	nementin-17	15	24	0	28	0	23	0	24	0	19	0	25	0	96.6809	10.1792
C. elegans (N2 strain)	C04	nementin-17	7.5	22	0	24	0	25	0	22	0	24	0	28	0	97.0007	8.3505
C. elegans (N2 strain)	C05	nementin-17	3.75	25	0	23	0	21	0	26	0	28	0	29	0	101.444	7.76989
C. elegans (N2 strain)	C06	nementin-17	1.875	21	0	23	0	22	0	21	0	24	0	29	0	93.3784	7.25252
C. elegans (N2 strain)	D01	nementin-18	60	0	0	0	5	0	6	0	4	0	0	0	0	0	0
C. elegans (N2 strain)	D02	nementin-18	30	0	0	0	4	0	8	0	4	0	5	0	0	0	0
C. elegans (N2 strain)	D03	nementin-18	15	0	0	0	9	0	10	0	3	0	7	0	0	0	0
C. elegans (N2 strain)	D04	nementin-18	7.5	2	7	15	4	8	7	12	7	8	7	4	5	33.3664	20.7998
C. elegans (N2 strain)	D05	nementin-18	3.75	23	0	24	0	22	0	23	0	26	0	22	0	93.9949	5.36952
C. elegans (N2 strain)	D06	nementin-18	1.875	23	0	24	0	21	0	27	0	25	0	19	0	93.6758	11.8913
C. elegans (N2 strain)	E01	levamisole	60	1	21	0	24	11	15	6	18	15	7	18	0	31.9664	8.40478
C. elegans (N2 strain)	E02	levamisole	30	18	7	19	5	22	2	17	10	25	0	23	0	82.5052	7.56549
C. elegans (N2 strain)	E03	levamisole	15	21	0	27	0	25	0	23	0	27	0	20	0	96.1942	14.0746
C. elegans (N2 strain)	E04	levamisole	7.5	24	0	24	0	23	0	21	0	28	0	24	0	96.4219	5.29446
C. elegans (N2 strain)	E05	levamisole	3.75	21	0	21	0	22	0	26	0	29	0	26	0	96.514	6.39245
C. elegans (N2 strain)	E06	levamisole	1.875	22	0	22	0	22	0	26	0	29	0	29	0	99.7704	3.87456
C. elegans (N2 strain)	F01	fluopyram	60	0	0	0	0	0	0	0	0	0	0	0	0	0	0
C. elegans (N2 strain)	F02	fluopyram	30	0	0	0	0	0	5	0	0	0	0	0	0	0	0
C. elegans (N2 strain)	F03	fluopyram	15	0	0	0	0	0	0	0	0	0	0	0	0	0	0
C. elegans (N2 strain)	F04	fluopyram	7.5	0	0	0	0	0	0	0	0	0	0	0	0	0	0
C. elegans (N2 strain)	F05	fluopyram	3.75	0	5	0	0	0	0	0	3	0	4	0	3	0	0
C. elegans (N2 strain)	F06	fluopyram	1.875	0	15	0	20	0	9	0	14	0	8	2	5	1.18694	1.67859
C. elegans (N2 strain)	G01	tioxazafen	60	0	0	0	0	0	0	0	0	0	0	0	0	0	0
C. elegans (N2 strain)	G02	tioxazafen	30	0	0	0	0	0	0	0	0	0	0	0	0	0	0
C. elegans (N2 strain)	G03	tioxazafen	15	0	1	0	0	0	0	0	0	0	0	0	0	0	0
C. elegans (N2 strain)	G04	tioxazafen	7.5	2	12	1	17	0	13	0	21	0	4	10	4	8.14874	9.43666
C. elegans (N2 strain)	G05	tioxazafen	3.75	22	0	18	0	19	0	22	0	25	0	28	0	89.0565	9.59861
C. elegans (N2 strain)	G06	tioxazafen	1.875	21	0	24	0	22	0	18	0	27	0	30	0	94.4355	9.52355
C. elegans (N2 strain)	H01	ivermectin	60	0	0	0	0	0	0	0	0	0	0	0	0	0	0
C. elegans (N2 strain)	H02	ivermectin	30	0	0	0	0	0	0	0	0	0	0	0	0	0	0
C. elegans (N2 strain)	H03	ivermectin	15	0	0	0	0	0	0	0	0	0	0	0	0	0	0
C. elegans (N2 strain)	H04	ivermectin	7.5	0	0	0	0	0	0	0	0	0	0	0	0	0	0
C. elegans (N2 strain)	H05	ivermectin	3.75	0	0	0	0	0	0	0	0	0	0	0	0	0	0
C. elegans (N2 strain)	H06	ivermectin	1.875	0	0	0	0	0	3	0	0	0	0	0	0	0	0
C. elegans (N2 strain)	H07	DMSO ctrl	ctrl	25	0	23	0	30	0	22	0	27	0	26	0	102.495	10.6758
C. elegans (N2 strain)	H08	DMSO ctrl	ctrl	24	0	23	0	25	0	28	0	25	0	25	0	100.661	3.94962
C. elegans (N2 strain)	H09	DMSO ctrl	ctrl	22	0	21	0	24	0	25	0	31	0	30	0	101.498	2.85164
C. elegans (N2 strain)	H10	DMSO ctrl	ctrl	19	0	26	0	23	0	25	0	28	0	28	0	99.3215	9.24318
C. elegans (N2 strain)	H11	DMSO ctrl	ctrl	21	0	24	0	22	0	22	0	32	0	28	0	98.9556	6.48828
C. elegans (N2 strain)	H12	DMSO ctrl	ctrl	22	0	21	0	23	0	23	0	28	0	29	0	97.0691	1.883
C. elegans (N2 strain)	A01	nementin-1	60	0	0	0	0	0	0	0	0	0	0	0	0	0	0
C. elegans (N2 strain)	A02	nementin-1	30	0	0	0	0	0	0	0	0	0	0	0	0	0	0
C. elegans (N2 strain)	A03	nementin-1	15	0	0	0	0	0	0	0	0	0	0	0	0	0	0
C. elegans (N2 strain)	A04	nementin-1	7.5	20	0	23	0	23	0	19	0	15	2	26	0	84.8338	16.2379
C. elegans (N2 strain)	A05	nementin-1	3.75	22	0	22	0	25	0	22	0	25	0	24	0	93.7442	3.74521
C. elegans (N2 strain)	A06	nementin-1	1.875	19	0	15	0	19	0	23	0	25	0	28	0	85.3134	10.5672
C. elegans (N2 strain)	A07	nementin-12-1	60	0	0	0	0	0	0	0	0	0	0	0	0	0	0
C. elegans (N2 strain)	A08	nementin-12-1	30	0	8	0	8	0	13	0	7	0	13	0	15	0	0
C. elegans (N2 strain)	A09	nementin-12-1	15	10	0	12	5	2	14	3	12	4	8	7	11	26.189	5.57393
C. elegans (N2 strain)	A10	nementin-12-1	7.5	23	0	25	0	15	2	23	1	17	1	25	0	86.3776	16.5509
C. elegans (N2 strain)	A11	nementin-12-1	3.75	23	0	29	0	24	0	27	0	21	0	28	0	102.388	15.0432
C. elegans (N2 strain)	A12	nementin-12-1	1.875	27	0	23	0	20	0	24	0	27	0	29	0	100.272	9.72795
C. elegans (N2 strain)	B01	nementin-3	60	0	0	0	0	0	0	0	0	0	0	0	0	0	0
C. elegans (N2 strain)	B02	nementin-3	30	0	0	1	0	0	0	0	0	0	0	0	0	0.738007	1.0437
C. elegans (N2 strain)	B03	nementin-3	15	25	0	23	0	14	2	25	0	0	3	0	0	62.1367	12.7424
C. elegans (N2 strain)	B04	nementin-3	7.5	20	0	26	0	30	0	26	0	28	0	24	0	103.165	13.4939
C. elegans (N2 strain)	B05	nementin-3	3.75	21	0	24	0	28	0	24	0	27	0	32	0	103.842	11.2021
C. elegans (N2 strain)	B06	nementin-3	1.875	22	0	24	0	19	0	24	0	26	0	23	0	92.4805	9.44848
C. elegans (N2 strain)	B07	nementin-12-5	60	0	0	0	0	0	0	0	0	0	0	0	0	0	0
C. elegans (N2 strain)	B08	nementin-12-5	30	0	0	0	0	0	0	0	0	0	0	0	0	0	0
C. elegans (N2 strain)	B09	nementin-12-5	15	0	5	0	5	0	3	0	9	0	3	0	9	0	0
C. elegans (N2 strain)	B10	nementin-12-5	7.5	8	11	5	4	0	12	4	11	3	13	2	8	15.3012	7.84495
C. elegans (N2 strain)	B11	nementin-12-5	3.75	21	0	26	0	18	0	23	0	24	0	17	0	87.1009	15.9368
C. elegans (N2 strain)	B12	nementin-12-5	1.875	20	0	23	0	22	0	28	0	24	0	27	0	96.248	11.4608
C. elegans (N2 strain)	C01	nementin-4	60	0	0	0	0	0	0	0	0	0	0	0	0	0	0
C. elegans (N2 strain)	C02	nementin-4	30	0	0	2	0	0	0	0	0	0	0	0	0	1.47601	2.0874
C. elegans (N2 strain)	C03	nementin-4	15	28	1	23	1	22	0	30	0	2	2	0	0	74.4418	14.6462
C. elegans (N2 strain)	C04	nementin-4	7.5	28	0	24	0	24	0	25	0	7	24	27	0	92.1161	21.9294
C. elegans (N2 strain)	C05	nementin-4	3.75	25	0	25	0	32	0	23	0	31	0	24	0	107.213	14.5928
C. elegans (N2 strain)	C06	nementin-4	1.875	30	0	26	0	24	0	19	0	27	0	28	0	103.421	9.85729
C. elegans (N2 strain)	C07	nementin-12-6	60	2	2	3	2	4	2	3	7	0	11	0	5	8.48456	2.01234
C. elegans (N2 strain)	C08	nementin-12-6	30	11	0	12	0	9	5	12	4	18	3	1	12	42.6337	18.2176
C. elegans (N2 strain)	C09	nementin-12-6	15	26	0	18	0	28	0	28	0	15	4	24	4	93.9739	15.9033
C. elegans (N2 strain)	C10	nementin-12-6	7.5	24	0	25	0	23	0	26	0	30	2	23	0	101.178	9.82469
C. elegans (N2 strain)	C11	nementin-12-6	3.75	27	0	21	0	25	0	31	0	33	0	31	0	111.763	13.7526
C. elegans (N2 strain)	C12	nementin-12-6	1.875	31	0	28	0	25	0	28	0	30	0	28	0	114.265	7.71561
C. elegans (N2 strain)	D01	nementin-5	60	0	0	0	0	0	0	0	0	0	0	0	0	0	0
C. elegans (N2 strain)	D02	nementin-5	30	0	0	0	0	0	0	0	0	0	0	0	0	0	0
C. elegans (N2 strain)	D03	nementin-5	15	0	0	0	0	0	3	0	0	0	0	0	0	0	0
C. elegans (N2 strain)	D04	nementin-5	7.5	0	0	0	5	0	1	0	0	0	0	0	0	0	0
C. elegans (N2 strain)	D05	nementin-5	3.75	15	4	13	2	10	5	18	7	1	5	0	4	40.4358	10.6758
C. elegans (N2 strain)	D06	nementin-5	1.875	20	0	24	0	24	0	25	0	12	7	10	13	79.0903	6.82203
C. elegans (N2 strain)	D07	nementin-12-7	60	0	0	0	0	0	0	0	0	0	0	0	0	0	0
C. elegans (N2 strain)	D08	nementin-12-7	30	0	0	0	1	0	0	0	0	0	0	0	0	0	0
C. elegans (N2 strain)	D09	nementin-12-7	15	0	8	0	4	0	11	0	15	0	14	0	13	0	0
C. elegans (N2 strain)	D10	nementin-12-7	7.5	13	4	7	1	12	3	13	3	8	9	7	12	40.7855	8.07014
C. elegans (N2 strain)	D11	nementin-12-7	3.75	26	0	21	0	25	1	28	0	25	0	22	0	98.8809	10.6423
C. elegans (N2 strain)	D12	nementin-12-7	1.875	25	0	23	0	28	0	19	0	26	0	27	0	99.0701	11.6445
C. elegans (N2 strain)	E01	nementin-6	60	24	0	25	0	24	0	22	0	24	0	26	0	97.3428	4.65957
C. elegans (N2 strain)	E02	nementin-6	30	27	0	28	0	26	0	23	0	23	0	28	0	104.419	8.1461
C. elegans (N2 strain)	E03	nementin-6	15	25	0	14	0	18	0	25	0	29	0	31	0	93.8427	19.9398
C. elegans (N2 strain)	E04	nementin-6	7.5	23	0	26	0	25	0	25	0	25	0	25	0	100.083	3.1311
C. elegans (N2 strain)	E05	nementin-6	3.75	24	0	23	0	21	0	21	0	21	0	25	0	90.7532	4.40088
C. elegans (N2 strain)	E06	nementin-6	1.875	26	0	27	0	23	0	24	0	26	0	28	0	103.354	3.69093
C. elegans (N2 strain)	E07	nementin-12-7	60	0	0	0	0	0	0	0	0	0	0	0	0	0	0
C. elegans (N2 strain)	E08	nementin-12-7	30	0	13	3	11	4	13	5	10	5	7	6	13	14.9066	4.93904
C. elegans (N2 strain)	E09	nementin-12-7	15	24	0	22	0	18	0	19	0	12	5	25	0	81.2493	13.9669
C. elegans (N2 strain)	E10	nementin-12-7	7.5	27	0	24	0	26	0	22	0	23	0	27	0	100.189	10.3628
C. elegans (N2 strain)	E11	nementin-12-7	3.75	25	0	24	0	21	0	22	0	29	0	30	0	100.629	2.85164
C. elegans (N2 strain)	E12	nementin-12-7	1.875	28	0	25	0	25	0	27	0	26	0	25	0	104.998	5.90767
C. elegans (N2 strain)	F01	nementin-8	60	0	0	0	0	0	0	0	0	0	0	0	0	0	0
C. elegans (N2 strain)	F02	nementin-8	30	0	0	0	0	0	0	0	0	0	3	0	0	0	0
C. elegans (N2 strain)	F03	nementin-8	15	0	0	0	0	0	0	0	0	0	3	0	2	0	0
C. elegans (N2 strain)	F04	nementin-8	7.5	2	2	1	0	1	2	0	0	0	2	1	5	3.49243	2.85164
C. elegans (N2 strain)	F05	nementin-8	3.75	23	0	19	0	20	0	24	0	5	11	15	9	73.0027	16.4423
C. elegans (N2 strain)	F06	nementin-8	1.875	25	0	21	0	22	0	23	0	24	0	22	0	92.07	6.82203
C. elegans (N2 strain)	F07	nementin-12-9	60	0	0	0	0	0	0	0	0	0	0	0	0	0	0
C. elegans (N2 strain)	F08	nementin-12-9	30	20	0	21	0	23	0	19	0	14	5	1	14	67.9275	15.8291
C. elegans (N2 strain)	F09	nementin-12-9	15	22	0	22	0	27	0	26	0	28	0	29	0	102.602	1.80794
C. elegans (N2 strain)	F10	nementin-12-9	7.5	23	0	24	0	24	0	25	0	33	0	26	0	103.263	7.88741
C. elegans (N2 strain)	F11	nementin-12-9	3.75	21	0	23	0	25	0	30	0	27	0	30	0	103.971	9.44848
C. elegans (N2 strain)	F12	nementin-12-9	1.875	14	0	26	0	21	0	25	0	32	0	31	0	98.4159	17.2383
C. elegans (N2 strain)	G01	nementin-9	60	2	1	0	1	0	3	8	9	1	4	0	0	7.54894	10.6758
C. elegans (N2 strain)	G02	nementin-9	30	21	0	24	0	6	10	23	0	24	0	18	0	77.9992	24.6337
C. elegans (N2 strain)	G03	nementin-9	15	26	0	24	0	23	0	25	0	24	0	28	0	100.638	7.38186
C. elegans (N2 strain)	G04	nementin-9	7.5	32	0	26	0	21	0	24	0	26	0	19	0	100.333	15.0432
C. elegans (N2 strain)	G05	nementin-9	3.75	18	0	24	0	25	0	24	0	26	0	25	0	94.825	8.07014
C. elegans (N2 strain)	G06	nementin-9	1.875	21	0	23	0	25	0	27	0	30	0	24	0	100.136	9.06045
C. elegans (N2 strain)	G07	nementin-12-10	60	0	0	0	0	0	0	0	0	0	0	0	3	0	0
C. elegans (N2 strain)	G08	nementin-12-10	30	0	9	1	2	2	12	0	13	0	2	0	15	2.10787	2.98098
C. elegans (N2 strain)	G09	nementin-12-10	15	4	10	14	5	1	15	13	5	1	17	7	9	27.6209	27.0964
C. elegans (N2 strain)	G10	nementin-12-10	7.5	19	0	22	0	25	0	23	0	21	0	25	0	90.4347	8.42556
C. elegans (N2 strain)	G11	nementin-12-10	3.75	24	0	24	0	24	0	27	0	23	0	29	0	101.216	7.94169
C. elegans (N2 strain)	G12	nementin-12-10	1.875	24	0	27	0	23	0	26	0	24	0	26	0	100.874	7.71561
C. elegans (N2 strain)	H01	nementin-10	60	22	0	21	0	21	0	24	0	32	0	21	0	94.0102	13.1819
C. elegans (N2 strain)	H02	nementin-10	30	32	0	24	0	25	0	26	0	26	0	23	0	105.34	11.8361
C. elegans (N2 strain)	H03	nementin-10	15	28	0	23	0	21	0	19	0	24	0	28	0	95.8962	10.513
C. elegans (N2 strain)	H04	nementin-10	7.5	26	0	19	0	23	0	23	0	26	0	31	0	98.5451	11.5024
C. elegans (N2 strain)	H05	nementin-10	3.75	23	0	23	0	27	0	28	0	29	0	25	0	103.667	4.32582
C. elegans (N2 strain)	H06	nementin-10	1.875	27	0	25	0	26	0	28	0	28	0	26	0	107.41	5.70327
C. elegans (N2 strain)	H07	nementin-12-11	60	0	0	0	0	0	0	0	0	0	0	0	0	0	0
C. elegans (N2 strain)	H08	nementin-12-11	30	15	0	8	5	7	5	1	13	5	9	3	6	27.2014	14.7963
C. elegans (N2 strain)	H09	nementin-12-11	15	22	0	24	0	25	0	28	0	25	4	27	0	101.11	6.67191
C. elegans (N2 strain)	H10	nementin-12-11	7.5	22	0	19	0	25	0	26	0	21	0	29	0	94.8634	10.8141
C. elegans (N2 strain)	H11	nementin-12-11	3.75	24	0	25	0	21	0	24	0	28	0	25	0	98.4383	6.46751
C. elegans (N2 strain)	H12	nementin-12-11	1.875	25	0	27	0	23	0	24	0	30	0	25	0	103.209	7.25252
C. elegans (N2 strain)	A01	nementin-12-12	60	0	15	0	16	0	11	2	14	6	8	5	8	7.89805	2.77657
C. elegans (N2 strain)	A02	nementin-12-12	30	27	0	21	4	14	2	10	5	13	5	10	2	65.5126	12.6546
C. elegans (N2 strain)	A03	nementin-12-12	15	24	0	24	0	23	0	19	0	29	0	26	0	96.8324	6.39245
C. elegans (N2 strain)	A04	nementin-12-12	7.5	28	0	22	0	24	0	21	0	32	0	25	0	101.55	15.0432
C. elegans (N2 strain)	A05	nementin-12-12	3.75	26	0	29	0	28	0	21	0	30	0	29	0	109.167	10.7509
C. elegans (N2 strain)	A06	nementin-12-12	1.875	22	0	23	0	21	0	23	0	28	0	28	0	96.5817	2.98098
C. elegans (N2 strain)	A07	nementin-12-25	60	0	0	0	0	0	0	0	0	0	0	0	0	0	0
C. elegans (N2 strain)	A08	nementin-12-25	30	0	13	0	4	0	9	0	13	0	19	0	11	0	0
C. elegans (N2 strain)	A09	nementin-12-25	15	1	12	0	15	0	10	4	15	3	21	0	12	5.25815	7.43615
C. elegans (N2 strain)	A10	nementin-12-25	7.5	18	0	22	3	18	0	12	5	18	5	3	12	62.5311	22.5761
C. elegans (N2 strain)	A11	nementin-12-25	3.75	23	0	24	0	25	0	24	0	28	0	25	3	99.702	4.53023
C. elegans (N2 strain)	A12	nementin-12-25	1.875	24	0	26	0	28	0	24	0	31	0	27	0	106.938	9.31914
C. elegans (N2 strain)	B01	nementin-12-14	60	16	1	28	0	19	0	25	0	29	0	18	9	90.5025	27.5685
C. elegans (N2 strain)	B02	nementin-12-14	30	25	0	20	0	21	0	28	0	24	0	20	0	92.8847	15.3562
C. elegans (N2 strain)	B03	nementin-12-14	15	27	0	27	0	25	0	21	0	32	0	27	0	106.374	8.07104
C. elegans (N2 strain)	B04	nementin-12-14	7.5	22	0	24	0	23	0	23	0	28	0	29	0	99.2831	2.9267
C. elegans (N2 strain)	B05	nementin-12-14	3.75	23	0	28	0	19	0	24	0	28	0	24	0	97.951	13.4189
C. elegans (N2 strain)	B06	nementin-12-14	1.875	28	0	30	0	28	0	22	0	29	0	28	0	110.879	8.73853
C. elegans (N2 strain)	B07	nementin-12-26	60	0	0	0	0	0	0	0	0	0	0	0	0	0	0
C. elegans (N2 strain)	B08	nementin-12-26	30	0	0	0	0	0	0	0	7	0	4	0	0	0	0
C. elegans (N2 strain)	B09	nementin-12-26	15	8	11	9	14	13	10	10	7	7	13	0	10	32.4539	9.82469
C. elegans (N2 strain)	B10	nementin-12-26	7.5	26	0	27	0	21	0	28	0	33	0	23	0	105.91	16.2171
C. elegans (N2 strain)	B11	nementin-12-26	3.75	24	0	25	0	25	0	24	0	32	0	20	0	100.585	12.0839
C. elegans (N2 strain)	B12	nementin-12-26	1.875	26	0	26	0	26	0	26	0	29	0	25	0	106.04	3.35718
C. elegans (N2 strain)	C01	nementin-12-17	60	24	0	25	0	31	0	27	0	30	0	29	0	110.903	5.75755
C. elegans (N2 strain)	C02	nementin-12-17	30	27	0	28	0	25	0	20	0	30	0	28	0	105.834	7.56549
C. elegans (N2 strain)	C03	nementin-12-17	15	30	0	24	0	25	0	22	0	31	0	28	0	107.059	11.686
C. elegans (N2 strain)	C04	nementin-12-17	7.5	22	0	26	0	27	0	23	0	28	0	25	0	101.125	10.5672
C. elegans (N2 strain)	C05	nementin-12-17	3.75	22	0	25	0	25	0	21	0	29	0	31	0	101.802	8.68425
C. elegans (N2 strain)	C06	nementin-12-17	1.875	30	0	27	0	26	0	21	0	31	0	28	0	109.273	10.4922
C. elegans (N2 strain)	C07	nementin-12-27	60	0	0	0	0	0	0	0	0	0	0	0	0	0	0
C. elegans (N2 strain)	C08	nementin-12-27	30	0	0	0	0	0	0	0	0	0	0	0	0	0	0
C. elegans (N2 strain)	C09	nementin-12-27	15	22	0	12	0	23	0	0	11	2	27	0	12	42.0326	34.3943
C. elegans (N2 strain)	C10	nementin-12-27	7.5	24	0	27	0	28	0	17	2	28	4	27	3	101.101	14.6254
C. elegans (N2 strain)	C11	nementin-12-27	3.75	25	0	32	0	29	0	25	0	31	0	28	0	114.068	13.6983
C. elegans (N2 strain)	C12	nementin-12-27	1.875	23	0	26	0	25	0	21	0	27	0	26	0	99.1232	7.84495
C. elegans (N2 strain)	D01	nementin-12-20	60	27	0	27	0	24	0	23	0	26	0	26	0	102.905	0.968639
C. elegans (N2 strain)	D02	nementin-12-20	30	22	0	26	0	31	0	23	0	31	0	29	0	108.019	13.6025
C. elegans (N2 strain)	D03	nementin-12-20	15	26	0	25	0	25	0	23	0	29	0	24	0	101.969	7.17746
C. elegans (N2 strain)	D04	nementin-12-20	7.5	25	0	29	0	24	0	20	0	31	0	26	0	103.817	12.2458
C. elegans (N2 strain)	D05	nementin-12-20	3.75	29	0	27	0	22	0	24	0	28	0	27	0	105.476	4.86397
C. elegans (N2 strain)	D06	nementin-12-20	1.875	22	0	29	0	25	0	29	0	30	0	27	0	108.453	13.6983
C. elegans (N2 strain)	D07	nementin-12-28	60	0	0	0	0	0	0	0	0	0	0	0	0	0	0
C. elegans (N2 strain)	D08	nementin-12-28	30	0	0	0	0	0	0	0	0	0	0	0	0	0	0
C. elegans (N2 strain)	D09	nementin-12-28	15	0	12	0	16	3	11	10	3	0	18	0	4	8.90411	6.78048
C. elegans (N2 strain)	D10	nementin-12-28	7.5	22	0	27	0	18	3	25	0	33	0	11	2	91.7272	30.4635
C. elegans (N2 strain)	D11	nementin-12-28	3.75	27	0	18	0	24	0	23	0	31	0	28	1	100.417	12.8798
C. elegans (N2 strain)	D12	nementin-12-28	1.875	27	0	23	0	25	0	24	0	26	0	29	0	103.103	7.66133
C. elegans (N2 strain)	E01	nementin-12-21	60	0	14	2	14	0	16	0	1	7	7	0	25	5.63032	7.96247
C. elegans (N2 strain)	E02	nementin-12-21	30	20	0	22	0	26	0	17	2	27	6	5	18	79.4395	29.2697
C. elegans (N2 strain)	E03	nementin-12-21	15	22	0	22	0	22	0	24	0	33	0	19	3	94.8397	13.6874
C. elegans (N2 strain)	E04	nementin-12-21	7.5	22	0	21	0	25	0	31	0	31	0	26	0	103.918	11.052
C. elegans (N2 strain)	E05	nementin-12-21	3.75	23	0	30	0	23	0	27	0	29	0	30	0	108.376	12.0198
C. elegans (N2 strain)	E06	nementin-12-21	1.875	25	0	26	0	24	0	25	0	34	0	31	0	109.776	4.53023
C. elegans (N2 strain)	E07	nementin-12-29	60	25	0	28	0	25	0	29	0	31	0	26	0	109.929	11.2021
C. elegans (N2 strain)	E08	nementin-12-29	30	25	0	26	0	19	0	28	0	31	0	27	0	104.252	13.1186
C. elegans (N2 strain)	E09	nementin-12-29	15	24	0	25	0	28	0	26	0	26	0	25	0	103.416	3.82027
C. elegans (N2 strain)	E10	nementin-12-29	7.5	28	0	26	0	22	0	30	0	32	0	30	0	112.264	11.5151
C. elegans (N2 strain)	E11	nementin-12-29	3.75	22	0	24	0	24	0	25	0	29	0	28	0	101.338	3.89534
C. elegans (N2 strain)	E12	nementin-12-29	1.875	24	0	28	0	24	0	24	0	27	0	28	0	103.894	5.0141
C. elegans (N2 strain)	F01	nementin-12-22	60	21	0	28	0	30	0	28	0	34	0	24	0	110.31	17.6361
C. elegans (N2 strain)	F02	nementin-12-22	30	16	0	30	0	29	0	32	0	29	0	31	0	111.337	19.1963
C. elegans (N2 strain)	F03	nementin-12-22	15	24	0	24	0	23	0	24	0	29	0	29	0	102.038	0.968639
C. elegans (N2 strain)	F04	nementin-12-22	7.5	22	0	28	0	25	0	25	0	29	0	29	0	105.568	6.2622
C. elegans (N2 strain)	F05	nementin-12-22	3.75	22	0	27	0	24	0	29	0	27	0	26	0	103.918	10.901
C. elegans (N2 strain)	F06	nementin-12-22	1.875	27	0	22	0	26	0	24	0	32	0	28	0	106.017	10.513
C. elegans (N2 strain)	F07	nementin-12-30	60	0	0	0	0	0	0	0	0	0	0	0	0	0	0
C. elegans (N2 strain)	F08	nementin-12-30	30	0	0	0	0	0	0	0	0	0	0	0	0	0	0
C. elegans (N2 strain)	F09	nementin-12-30	15	0	0	0	0	0	0	0	0	0	0	0	0	0	0
C. elegans (N2 strain)	F10	nementin-12-30	7.5	0	0	0	0	0	0	0	4	0	2	0	5	0	0
C. elegans (N2 strain)	F11	nementin-12-30	3.75	16	4	12	0	9	3	16	2	3	13	5	10	42.5353	12.6339
C. elegans (N2 strain)	F12	nementin-12-30	1.875	22	0	24	0	25	0	25	0	29	0	24	0	99.6489	6.28388
C. elegans (N2 strain)	G01	nementin-12-23	60	0	16	0	19	4	10	0	4	0	14	0	16	2.73973	3.87456
C. elegans (N2 strain)	G02	nementin-12-23	30	1	20	13	10	12	5	19	0	15	11	3	11	42.2475	29.3764
C. elegans (N2 strain)	G03	nementin-12-23	15	22	1	25	0	23	0	24	0	31	0	10	7	91.2105	21.725
C. elegans (N2 strain)	G04	nementin-12-23	7.5	21	0	32	0	26	0	25	0	28	0	26	2	106.093	14.1279
C. elegans (N2 strain)	G05	nementin-12-23	3.75	25	0	23	0	26	0	21	0	29	0	28	0	101.444	7.76989
C. elegans (N2 strain)	G06	nementin-12-23	1.875	26	0	31	0	22	0	26	0	24	0	26	0	104.617	10.7716
C. elegans (N2 strain)	G07	nementin-13	60	11	12	5	11	2	14	11	8	18	7	4	19	33.7686	26.7301
C. elegans (N2 strain)	G08	nementin-13	30	20	0	17	0	15	3	21	0	28	0	22	0	81.6374	13.9787
C. elegans (N2 strain)	G09	nementin-13	15	23	0	23	0	25	0	20	0	33	0	23	0	98.0047	13.2362
C. elegans (N2 strain)	G10	nementin-13	7.5	23	0	27	0	24	0	28	0	29	0	28	0	106.345	8.88865
C. elegans (N2 strain)	G11	nementin-13	3.75	25	0	29	0	28	0	18	0	29	0	26	0	104	16.3791
C. elegans (N2 strain)	G12	nementin-13	1.875	26	0	25	0	24	0	22	0	28	0	27	0	101.786	3.82027
C. elegans (N2 strain)	H01	nementin-12-24	60	24	0	20	0	20	0	21	0	20	0	24	0	86.6673	8.50062
C. elegans (N2 strain)	H02	nementin-12-24	30	20	0	23	0	26	0	26	0	27	0	30	0	101.179	5.64899
C. elegans (N2 strain)	H03	nementin-12-24	15	23	0	25	0	18	0	24	0	24	0	30	0	96.239	12.935
C. elegans (N2 strain)	H04	nementin-12-24	7.5	19	0	25	0	24	0	24	0	31	0	28	0	100.364	8.78009
C. elegans (N2 strain)	H05	nementin-12-24	3.75	22	0	22	0	23	0	22	0	28	0	26	0	95.3417	2.64723
C. elegans (N2 strain)	H06	nementin-12-24	1.875	23	0	27	0	24	0	25	0	31	0	29	0	106.07	6.82203
C. elegans (N2 strain)	H07	nementin-14	60	22	0	21	0	28	0	24	0	18	5	10	7	83.968	11.6326
C. elegans (N2 strain)	H08	nementin-14	30	20	0	23	0	26	0	28	0	27	0	24	0	98.9877	7.58627
C. elegans (N2 strain)	H09	nementin-14	15	23	0	24	0	22	0	24	0	31	0	27	0	100.615	6.33816
C. elegans (N2 strain)	H10	nementin-14	7.5	21	0	23	0	21	0	19	0	33	0	25	0	94.2909	10.739
C. elegans (N2 strain)	H11	nementin-14	3.75	34	0	22	0	23	0	22	0	28	0	26	0	104.198	15.1716
C. elegans (N2 strain)	H12	nementin-14	1.875	26	0	24	0	24	0	24	0	32	0	26	0	104.198	7.12318
R. diutinus	A01	nementin-15	60	0	0			0	0			0	0			0	0
R. diutinus	A02	nementin-15	30	0	0			0	0			0	0			0	0
R. diutinus	A03	nementin-15	15	4	1			0	0			1	0			12.6582	15.8101
R. diutinus	A04	nementin-15	7.5	5	2			2	1			3	0			25.448	11.4302
R. diutinus	A05	nementin-15	3.75	11	4			6	2			8	1			63.6857	18.5693
R. diutinus	A06	nementin-15	1.875	13	4			14	1			15	2			107.25	7.76051
R. diutinus	A07	iprodione	60	8	1			3	2			6	0			43.2352	18.8004
R. diutinus	A08	iprodione	30	13	4			11	1			13	2			94.3942	7.51704
R. diutinus	A09	iprodione	15	13	7			15	1			17	1			114.91	15.2856
R. diutinus	A10	iprodione	7.5	16	2			10	2			14	0			101.923	22.1299
R. diutinus	A11	iprodione	3.75	14	1			12	3			14	0			102.055	7.40314
R. diutinus	A12	iprodione	1.875	15	2			12	1			12	0			99.5233	12.5275
R. diutinus	B01	nementin-16	60	0	0			0	0			0	0			0	0
R. diutinus	B02	nementin-16	30	0	0			0	0			0	0			0	0
R. diutinus	B03	nementin-16	15	0	0			0	0			0	0			0	0
R. diutinus	B04	nementin-16	7.5	0	0			0	0			0	0			0	0
R. diutinus	B05	nementin-16	3.75	0	0			0	0			0	0			0	0
R. diutinus	B06	nementin-16	1.875	7	0			4	1			0	0			28.1111	26.7138
R. diutinus	C01	nementin-17	60	0	0			0	0			0	0			0	0
R. diutinus	C02	nementin-17	30	0	0			0	0			0	0			0	0
R. diutinus	C03	nementin-17	15	0	0			0	0			0	0			0	0
R. diutinus	C04	nementin-17	7.5	6	2			1	2			0	0			17.7873	24.3736
R. diutinus	C05	nementin-17	3.75	10	3			13	2			4	2			69.2093	35.9367
R. diutinus	C06	nementin-17	1.875	14	1			15	1			16	1			114.91	7.78471
R. diutinus	D01	nementin-18	60	0	0			0	0			0	0			0	0
R. diutinus	D02	nementin-18	30	0	0			0	0			0	0			0	0
R. diutinus	D03	nementin-18	15	0	0			0	0			0	0			0	0
R. diutinus	D04	nementin-18	7.5	0	0			0	0			0	0			0	0
R. diutinus	D05	nementin-18	3.75	0	1			1	2			0	0			2.5974	4.49883
R. diutinus	D06	nementin-18	1.875	12	2			8	2			8	0			71.4121	17.1024
R. diutinus	E01	levamisole	60	1	0			5	2			0	0			15.5187	20.6538
R. diutinus	E02	levamisole	30	7	2			12	1			13	2			81.8017	24.9379
R. diutinus	E03	levamisole	15	14	1			15	2			8	1			94.6572	29.8268
R. diutinus	E04	levamisole	7.5	12	4			11	1			14	2			94.3942	10.6859
R. diutinus	E05	levamisole	3.75	15	1			14	2			14	1			109.781	3.84426
R. diutinus	E06	levamisole	1.875	15	4			16	0			13	0			112.445	13.0337
R. diutinus	F01	fluopyram	60	0	0			0	0			0	0			0	0
R. diutinus	F02	fluopyram	30	0	0			0	0			0	3			0	0
R. diutinus	F03	fluopyram	15	0	0			0	0			0	1			0	0
R. diutinus	F04	fluopyram	7.5	0	0			0	0			0	4			0	0
R. diutinus	F05	fluopyram	3.75	0	0			3	2			2	2			12.8555	11.8619
R. diutinus	F06	fluopyram	1.875	12	2			11	3			13	1			91.8626	6.54001
R. diutinus	G01	tioxazafen	60	0	0			0	0			0	0			0	0
R. diutinus	G02	tioxazafen	30	0	0			0	0			0	0			0	0
R. diutinus	G03	tioxazafen	15	0	0			0	0			0	0			0	0
R. diutinus	G04	tioxazafen	7.5	0	0			0	0			0	0			0	0
R. diutinus	G05	tioxazafen	3.75	0	0			0	0			0	0			0	0
R. diutinus	G06	tioxazafen	1.875	0	0			0	0			0	0			0	0
R. diutinus	H01	ivermectin	60	0	0			0	0			0	0			0	0
R. diutinus	H02	ivermectin	30	0	0			0	0			0	0			0	0
R. diutinus	H03	ivermectin	15	0	0			0	0			0	0			0	0
R. diutinus	H04	ivermectin	7.5	0	0			0	0			0	0			0	0
R. diutinus	H05	ivermectin	3.75	0	0			0	0			0	0			0	0
R. diutinus	H06	ivermectin	1.875	9	1			10	2			7	4			66.4804	12.4847
R. diutinus	H07	DMSO ctrl	ctrl	13	1			14	1			12	2			99.6548	9.01117
R. diutinus	H08	DMSO ctrl	ctrl	15	2			15	0			12	3			107.315	14.0869
R. diutinus	H09	DMSO ctrl	ctrl	12	1			10	1			16	1			96.8601	22.3544
R. diutinus	H10	DMSO ctrl	ctrl	12	4			12	2			11	2			89.3967	5.20468
R. diutinus	H11	DMSO ctrl	ctrl	13	0			13	0			14	1			102.121	3.86361
R. diutinus	H12	DMSO ctrl	ctrl	14	3			13	1			14	0			104.652	2.90431
R. diutinus	A01	nementin-1	60	0	0			0	0			0	0			0	0
R. diutinus	A02	nementin-1	30	0	0			0	0			0	0			0	0
R. diutinus	A03	nementin-1	15	0	0			0	0			0	0			0	0
R. diutinus	A04	nementin-1	7.5	0	0			0	0			0	0			0	0
R. diutinus	A05	nementin-1	3.75	0	0			0	0			0	0			0	0
R. diutinus	A06	nementin-1	1.875	0	0			0	0			4	0			10.1266	17.5398
R. diutinus	A07	nementin-12-1	60	0	0			0	0			0	0			0	0
R. diutinus	A08	nementin-12-1	30	0	0			0	0			0	0			0	0
R. diutinus	A09	nementin-12-1	15	8	2			0	0			0	0			20.2532	35.0795
R. diutinus	A10	nementin-12-1	7.5	5	1			0	0			0	0			12.6582	21.9247
R. diutinus	A11	nementin-12-1	3.75	14	2			11	2			8	1			84.2676	22.8192
R. diutinus	A12	nementin-12-1	1.875	12	1			13	1			13	2			97.0574	5.28322
R. diutinus	B01	nementin-3	60	0	0			0	0			0	0			0	0
R. diutinus	B02	nementin-3	30	0	0			0	0			0	0			0	0
R. diutinus	B03	nementin-3	15	0	0			0	0			0	0			0	0
R. diutinus	B04	nementin-3	7.5	0	0			0	0			0	0			0	0
R. diutinus	B05	nementin-3	3.75	4	2			0	0			0	0			10.1266	17.5398
R. diutinus	B06	nementin-3	1.875	13	3			9	1			7	0			74.0095	23.0312
R. diutinus	B07	nementin-12-5	60	0	0			0	0			0	0			0	0
R. diutinus	B08	nementin-12-5	30	0	0			0	0			0	0			0	0
R. diutinus	B09	nementin-12-5	15	7	3			0	0			0	0			17.7215	30.6946
R. diutinus	B10	nementin-12-5	7.5	9	2			4	1			3	1			40.7694	24.2544
R. diutinus	B11	nementin-12-5	3.75	13	4			12	3			11	2			91.9283	7.71693
R. diutinus	B12	nementin-12-5	1.875	12	2			12	1			14	0			96.9916	8.17268
R. diutinus	C01	nementin-4	60	0	0			0	0			0	0			0	0
R. diutinus	C02	nementin-4	30	0	0			0	0			0	0			0	0
R. diutinus	C03	nementin-4	15	0	0			0	0			0	0			0	0
R. diutinus	C04	nementin-4	7.5	0	0			0	0			0	0			0	0
R. diutinus	C05	nementin-4	3.75	5	0			0	0			0	0			12.6582	21.9247
R. diutinus	C06	nementin-4	1.875	11	1			12	1			8	0			79.2701	16.7867
R. diutinus	C07	nementin-12-6	60	0	0			0	0			0	0			0	0
R. diutinus	C08	nementin-12-6	30	0	0			0	0			0	0			0	0
R. diutinus	C09	nementin-12-6	15	0	0			0	0			0	0			0	0
R. diutinus	C10	nementin-12-6	7.5	5	9			0	0			0	0			12.6582	21.9247
R. diutinus	C11	nementin-12-6	3.75	12	4			7	2			0	0			48.5616	45.8633
R. diutinus	C12	nementin-12-6	1.875	15	3			12	1			13	0			102.055	10.6061
R. diutinus	D01	nementin-5	60	0	0			0	0			0	0			0	0
R. diutinus	D02	nementin-5	30	0	0			0	0			0	0			0	0
R. diutinus	D03	nementin-5	15	0	0			0	0			0	0			0	0
R. diutinus	D04	nementin-5	7.5	1	0			0	0			0	0			2.53165	4.38494
R. diutinus	D05	nementin-5	3.75	4	5			0	0			0	0			10.1266	17.5398
R. diutinus	D06	nementin-5	1.875	8	3			6	1			9	1			58.6224	10.958
R. diutinus	D07	nementin-12-7	60	0	0			0	0			0	0			0	0
R. diutinus	D08	nementin-12-7	30	0	0			0	0			0	0			0	0
R. diutinus	D09	nementin-12-7	15	0	0			0	0			0	0			0	0
R. diutinus	D10	nementin-12-7	7.5	0	0			0	0			0	4			0	0
R. diutinus	D11	nementin-12-7	3.75	5	4			10	1			13	1			71.5436	30.8779
R. diutinus	D12	nementin-12-7	1.875	9	3			13	2			12	2			86.9308	16.8705
R. diutinus	E01	nementin-6	60	13	2			15	0			12	1			102.252	13.2276
R. diutinus	E02	nementin-6	30	15	6			13	1			14	2			107.184	6.35594
R. diutinus	E03	nementin-6	15	18	6			12	2			14	1			112.181	22.1878
R. diutinus	E04	nementin-6	7.5	14	2			12	1			15	0			104.587	10.3197
R. diutinus	E05	nementin-6	3.75	15	7			16	2			11	0			107.381	21.3318
R. diutinus	E06	nementin-6	1.875	13	5			11	1			13	1			94.3942	7.51704
R. diutinus	E07	nementin-12-7	60	0	0			0	0			0	0			0	0
R. diutinus	E08	nementin-12-7	30	0	0			0	0			0	0			0	0
R. diutinus	E09	nementin-12-7	15	0	0			0	2			0	0			0	0
R. diutinus	E10	nementin-12-7	7.5	0	0			0	1			0	0			0	0
R. diutinus	E11	nementin-12-7	3.75	9	4			12	2			7	2			71.6752	20.3749
R. diutinus	E12	nementin-12-7	1.875	15	3			14	1			12	2			104.718	12.0053
R. diutinus	F01	nementin-8	60	0	0			0	0			0	0			0	0
R. diutinus	F02	nementin-8	30	0	0			0	0			0	0			0	0
R. diutinus	F03	nementin-8	15	0	0			0	0			0	0			0	0
R. diutinus	F04	nementin-8	7.5	0	0			0	0			0	0			0	0
R. diutinus	F05	nementin-8	3.75	0	0			0	0			0	0			0	0
R. diutinus	F06	nementin-8	1.875	0	0			3	0			0	0			7.79221	13.4965
R. diutinus	F07	nementin-12-9	60	0	0			0	0			0	0			0	0
R. diutinus	F08	nementin-12-9	30	0	0			0	0			0	0			0	0
R. diutinus	F09	nementin-12-9	15	0	0			0	0			0	0			0	0
R. diutinus	F10	nementin-12-9	7.5	8	2			13	1			7	2			71.7409	25.8779
R. diutinus	F11	nementin-12-9	3.75	9	4			13	0			15	1			94.5257	23.5277
R. diutinus	F12	nementin-12-9	1.875	13	5			14	2			13	2			102.186	5.97946
R. diutinus	G01	nementin-9	60	0	0			0	0			0	0			0	0
R. diutinus	G02	nementin-9	30	0	0			0	0			0	0			0	0
R. diutinus	G03	nementin-9	15	8	3			5	1			10	2			58.5566	18.5923
R. diutinus	G04	nementin-9	7.5	11	3			13	2			14	1			97.0574	11.9699
R. diutinus	G05	nementin-9	3.75	14	1			12	1			15	2			104.587	10.3197
R. diutinus	G06	nementin-9	1.875	17	0			12	3			11	0			102.055	23.9573
R. diutinus	G07	nementin-12-10	60	0	0			0	0			0	0			0	0
R. diutinus	G08	nementin-12-10	30	0	0			0	0			0	0			0	0
R. diutinus	G09	nementin-12-10	15	0	0			0	0			0	0			0	0
R. diutinus	G10	nementin-12-10	7.5	3	1			0	0			0	0			7.59494	13.1548
R. diutinus	G11	nementin-12-10	3.75	9	2			4	1			7	1			50.8959	18.6963
R. diutinus	G12	nementin-12-10	1.875	15	3			13	2			11	3			99.589	15.2619
R. diutinus	H01	nementin-10	60	6	1			7	2			9	0			56.1565	11.4775
R. diutinus	H02	nementin-10	30	12	4			8	2			14	2			86.602	22.3439
R. diutinus	H03	nementin-10	15	15	6			13	1			17	1			114.779	13.9273
R. diutinus	H04	nementin-10	7.5	13	2			18	2			14	2			115.108	22.1109
R. diutinus	H05	nementin-10	3.75	11	3			14	1			14	2			99.6548	14.0202
R. diutinus	H06	nementin-10	1.875	15	4			15	0			13	0			109.847	9.73715
R. diutinus	H07	nementin-12-11	60	0	0			0	0			0	0			0	0
R. diutinus	H08	nementin-12-11	30	0	0			5	1			0	0			12.987	22.4942
R. diutinus	H09	nementin-12-11	15	6	0			10	3			9	1			63.9487	16.6201
R. diutinus	H10	nementin-12-11	7.5	7	2			13	2			11	8			79.3359	24.3415
R. diutinus	H11	nementin-12-11	3.75	13	4			16	2			13	1			107.381	14.9771
R. diutinus	H12	nementin-12-11	1.875	13	2			14	0			17	0			112.313	15.444
R. diutinus	A01	nementin-12-12	60	0	0			0	0			0	0			0	0
R. diutinus	A02	nementin-12-12	30	0	0			0	0			0	0			0	0
R. diutinus	A03	nementin-12-12	15	0	0			0	0			3	1			7.59494	13.1548
R. diutinus	A04	nementin-12-12	7.5	8	0			5	2			11	2			61.0883	22.2935
R. diutinus	A05	nementin-12-12	3.75	12	1			11	1			13	0			91.8626	6.54001
R. diutinus	A06	nementin-12-12	1.875	14	0			12	2			13	1			99.5233	6.44763
R. diutinus	A07	nementin-12-25	60	0	0			0	0			0	0			0	0
R. diutinus	A08	nementin-12-25	30	0	0			0	0			0	0			0	0
R. diutinus	A09	nementin-12-25	15	0	0			0	0			0	0			0	0
R. diutinus	A10	nementin-12-25	7.5	6	0			0	0			5	1			27.8481	24.4143
R. diutinus	A11	nementin-12-25	3.75	10	2			8	2			12	2			76.4754	14.408
R. diutinus	A12	nementin-12-25	1.875	13	0			14	1			17	3			112.313	15.444
R. diutinus	B01	nementin-12-14	60	0	0			0	0			0	0			0	0
R. diutinus	B02	nementin-12-14	30	0	0			0	0			0	0			0	0
R. diutinus	B03	nementin-12-14	15	0	0			0	0			0	0			0	0
R. diutinus	B04	nementin-12-14	7.5	0	0			8	1			0	0			20.7792	35.9907
R. diutinus	B05	nementin-12-14	3.75	14	0			12	2			7	1			84.3334	27.744
R. diutinus	B06	nementin-12-14	1.875	9	1			15	1			13	2			94.6572	24.5199
R. diutinus	B07	nementin-12-26	60	0	0			0	0			0	0			0	0
R. diutinus	B08	nementin-12-26	30	7	0			0	0			0	0			17.7215	30.6946
R. diutinus	B09	nementin-12-26	15	12	1			8	2			4	1			61.2855	30.3934
R. diutinus	B10	nementin-12-26	7.5	12	1			15	1			13	1			102.252	13.2276
R. diutinus	B11	nementin-12-26	3.75	10	3			10	2			16	2			91.7968	25.7591
R. diutinus	B12	nementin-12-26	1.875	14	1			13	1			14	1			104.652	2.90431
R. diutinus	C01	nementin-12-17	60	11	1			4	1			7	2			55.9592	26.2993
R. diutinus	C02	nementin-12-17	30	13	2			12	2			10	2			89.3967	11.9354
R. diutinus	C03	nementin-12-17	15	13	1			15	0			15	1			109.847	9.73715
R. diutinus	C04	nementin-12-17	7.5	15	0			15	1			14	2			112.379	5.44405
R. diutinus	C05	nementin-12-17	3.75	14	2			16	1			15	0			114.976	9.21825
R. diutinus	C06	nementin-12-17	1.875	16	1			14	2			16	2			117.376	7.17535
R. diutinus	C07	nementin-12-27	60	0	0			0	0			0	0			0	0
R. diutinus	C08	nementin-12-27	30	0	0			0	0			0	0			0	0
R. diutinus	C09	nementin-12-27	15	0	0			0	0			0	0			0	0
R. diutinus	C10	nementin-12-27	7.5	4	3			2	1			0	0			15.3214	15.1916
R. diutinus	C11	nementin-12-27	3.75	9	3			8	1			4	2			53.6906	20.4107
R. diutinus	C12	nementin-12-27	1.875	13	1			13	2			9	1			89.4624	18.325
R. diutinus	D01	nementin-12-20	60	4	7			5	0			1	5			25.6452	16.2102
R. diutinus	D02	nementin-12-20	30	9	4			13	1			12	2			86.9308	16.8705
R. diutinus	D03	nementin-12-20	15	15	2			13	0			16	2			112.247	10.2139
R. diutinus	D04	nementin-12-20	7.5	16	1			10	2			14	0			101.923	22.1299
R. diutinus	D05	nementin-12-20	3.75	14	3			14	3			14	1			107.25	1.59452
R. diutinus	D06	nementin-12-20	1.875	14	2			11	1			10	2			89.3309	15.5094
R. diutinus	D07	nementin-12-28	60	0	0			0	0			0	0			0	0
R. diutinus	D08	nementin-12-28	30	0	0			0	0			0	0			0	0
R. diutinus	D09	nementin-12-28	15	0	0			0	0			0	0			0	0
R. diutinus	D10	nementin-12-28	7.5	0	0			0	0			0	0			0	0
R. diutinus	D11	nementin-12-28	3.75	0	0			0	0			0	0			0	0
R. diutinus	D12	nementin-12-28	1.875	8	0			6	1			9	0			58.6224	10.958
R. diutinus	E01	nementin-12-21	60	0	0			0	0			0	0			0	0
R. diutinus	E02	nementin-12-21	30	0	0			0	0			0	0			0	0
R. diutinus	E03	nementin-12-21	15	0	0			0	0			0	0			0	0
R. diutinus	E04	nementin-12-21	7.5	4	2			7	1			1	0			30.84	23.4786
R. diutinus	E05	nementin-12-21	3.75	9	1			11	2			13	2			84.2676	15.2415
R. diutinus	E06	nementin-12-21	1.875	11	0			16	1			15	0			107.381	21.3318
R. diutinus	E07	nementin-12-29	60	13	2			4	3			0	0			43.301	50.4728
R. diutinus	E08	nementin-12-29	30	17	1			9	2			11	0			94.2627	30.9183
R. diutinus	E09	nementin-12-29	15	10	2			13	1			15	0			97.0574	19.3394
R. diutinus	E10	nementin-12-29	7.5	14	3			13	2			13	1			102.121	3.86361
R. diutinus	E11	nementin-12-29	3.75	13	1			13	0			13	2			99.589	1.48063
R. diutinus	E12	nementin-12-29	1.875	14	2			11	1			14	0			99.4575	11.902
R. diutinus	F01	nementin-12-22	60	0	0			0	0			0	0			0	0
R. diutinus	F02	nementin-12-22	30	2	4			1	5			2	3			12.724	4.27104
R. diutinus	F03	nementin-12-22	15	8	3			5	2			9	1			56.025	15.2579
R. diutinus	F04	nementin-12-22	7.5	14	0			10	2			14	2			96.8601	16.4008
R. diutinus	F05	nementin-12-22	3.75	13	1			12	1			16	1			104.587	14.8951
R. diutinus	F06	nementin-12-22	1.875	9	2			13	2			13	2			89.4624	18.325
R. diutinus	F07	nementin-12-30	60	0	0			0	0			0	0			0	0
R. diutinus	F08	nementin-12-30	30	0	0			0	0			0	0			0	0
R. diutinus	F09	nementin-12-30	15	0	0			0	0			0	0			0	0
R. diutinus	F10	nementin-12-30	7.5	0	0			0	0			0	0			0	0
R. diutinus	F11	nementin-12-30	3.75	0	0			0	0			0	0			0	0
R. diutinus	F12	nementin-12-30	1.875	10	1			2	1			4	0			40.6378	31.4627
R. diutinus	G01	nementin-12-23	60	0	0			0	0			0	0			0	0
R. diutinus	G02	nementin-12-23	30	0	0			0	0			0	0			0	0
R. diutinus	G03	nementin-12-23	15	0	0			0	0			0	0			0	0
R. diutinus	G04	nementin-12-23	7.5	0	0			0	0			0	0			0	0
R. diutinus	G05	nementin-12-23	3.75	13	0			2	3			2	0			43.1695	48.1208
R. diutinus	G06	nementin-12-23	1.875	15	1			10	1			8	1			84.2019	27.1329
R. diutinus	G07	nementin-13	60	0	0			0	0			0	0			0	0
R. diutinus	G08	nementin-13	30	0	0			0	0			0	0			0	0
R. diutinus	G09	nementin-13	15	0	0			0	0			0	0			0	0
R. diutinus	G10	nementin-13	7.5	0	0			0	0			0	0			0	0
R. diutinus	G11	nementin-13	3.75	0	0			0	0			0	0			0	0
R. diutinus	G12	nementin-13	1.875	5	2			6	1			2	0			33.3059	16.2914
R. diutinus	H01	nementin-12-24	60	2	4			7	2			0	0			23.2451	28.1508
R. diutinus	H02	nementin-12-24	30	14	2			15	1			10	2			99.7205	21.252
R. diutinus	H03	nementin-12-24	15	15	1			13	2			14	1			107.184	6.35594
R. diutinus	H04	nementin-12-24	7.5	15	3			14	0			14	2			109.781	3.84426
R. diutinus	H05	nementin-12-24	3.75	12	1			14	2			11	1			94.5915	13.1185
R. diutinus	H06	nementin-12-24	1.875	13	0			16	1			13	0			107.381	14.9771
R. diutinus	H07	nementin-14	60	0	0			0	0			0	0			0	0
R. diutinus	H08	nementin-14	30	0	0			0	0			0	0			0	0
R. diutinus	H09	nementin-14	15	0	0			0	0			0	0			0	0
R. diutinus	H10	nementin-14	7.5	0	0			0	0			0	0			0	0
R. diutinus	H11	nementin-14	3.75	0	0			0	0			0	0			0	0
R. diutinus	H12	nementin-14	1.875	0	0			4	2			0	0			10.3896	17.9953

## Sheet: N. americanus L3
All compounds are tested initially on Necator americanous L3
Compounds are tested in triplicate and repeated once on 30-40 larvae per well and evaluated 72 hours later with 80 µL of hot water (≈80℃).
Compounds are considered hits if the triplicate compared to the controle (Abbr. Ctrl) shows ≥70% efficacy.
Compounds: 10mM Stock
See below the 25uM results
Compound ID	Concentration	Date	N° laevae 1	Alive 1	Dead 1	N° laevae 2	Alive 2	Dead 2	N° laevae 3	Alive 3	Dead 3	Dead / %	Alive / %	Effect / %		Average Effect	Std. Dev.
nementin-1	25 µM	05.07.2019 / MB	40	25	15	33	11	22	39	21	18	50.1068	49.8932	48.9529		64.2623	15.3094
	25 µM	05.07.2019 / MB	37	6	31	43	6	37	37	11	26	80.0335	19.9665	79.5717
nementin-12-1	25 µM	05.07.2019 / MB	30	21	9	36	25	11	32	23	9	29.5602	70.4398	27.931		34.3873	6.45621
	25 µM	05.07.2019 / MB	36	14	22	40	29	11	29	18	11	42.1807	57.8193	40.8435
nementin-13	25 µM	05.07.2019 / MB	34	25	9	24	13	11	30	22	8	32.9902	67.0098	31.4404		30.2	1.24035
	25 µM	05.07.2019 / MB	41	30	11	32	19	13	33	25	8	30.5656	69.4344	28.9597
nementin-2	25 µM	05.07.2019 / MB	28	0	28	32	0	32	39	0	39	100	0	100		100	0
	25 µM	05.07.2019 / MB	36	0	36	28	0	28	29	0	29	100	0	100
nementin-3	25 µM	05.07.2019 / MB	29	0	29	30	0	30	36	0	36	100	0	100		100	0
	25 µM	05.07.2019 / MB	30	0	30	29	0	29	37	0	37	100	0	100
nementin-5	25 µM	05.07.2019 / MB	32	0	32	33	0	33	30	0	30	100	0	100		100	0
	25 µM	05.07.2019 / MB	29	0	29	35	0	35	46	0	46	100	0	100
nementin-4-1	25 µM	05.07.2019 / MB	31	0	31	29	0	29	43	0	43	100	0	100		100	0
	25 µM	05.07.2019 / MB	26	0	26	32	0	32	38	0	38	100	0	100
control	1% DMSO	05.07.2019 / MB	25	25	0	30	29	1	29	28	1	2.26054	97.7395	0		0	0
Ivermectin	25 µM	05.07.2019 / MB	34	2	32	29	1	28	29	1	28	95.7404	4.25963	95.6418		95.6418	0
Levamisole	25 µM	05.07.2019 / MB	39	0	39	29	0	29	38	0	38	100	0	100		100	0
Compound ID	Concentration	Date	N° laevae 1	Alive 1	Dead 1	N° laevae 2	Alive 2	Dead 2	N° laevae 3	Alive 3	Dead 3	Dead / %	Alive / %	Effect / %		Average Effect	Std. Dev.
nementin-6	25 µM	08.07.2019 / MB	33	18	15	32	16	16	27	13	14	49.1021	50.8979	45.2754		44.2957	0.979729
	25 µM	08.07.2019 / MB	30	19	11	29	13	16	38	19	19	47.2797	52.7203	43.3159
nementin-7	25 µM	08.07.2019 / MB	28	15	13	30	14	16	35	11	24	56.1111	43.8889	52.8113		47.5445	5.26689
	25 µM	08.07.2019 / MB	27	17	10	30	14	16	35	18	17	46.3139	53.6861	42.2776
nementin-8	25 µM	08.07.2019 / MB	29	0	29	37	0	37	30	0	30	100	0	100		100	0
	25 µM	08.07.2019 / MB	28	0	28	31	0	31	30	0	30	100	0	100
nementin-9	25 µM	08.07.2019 / MB	29	8	21	34	7	27	42	18	24	69.6561	30.3439	67.3748		65.629	1.74578
	25 µM	08.07.2019 / MB	32	10	22	30	8	19	35	15	20	63.0754	33.5913	63.8832
nementin-10	25 µM	08.07.2019 / MB	34	0	34	31	0	31	30	0	30	100	0	100		100	0
	25 µM	08.07.2019 / MB	52	0	52	30	0	30	26	0	26	100	0	100
nementin-11	25 µM	08.07.2019 / MB	31	0	31	23	0	23	29	0	29	100	0	100		100	0
	25 µM	08.07.2019 / MB	29	0	29	31	0	31	32	0	32	100	0	100
nementin-14	25 µM	08.07.2019 / MB	26	2	24	38	4	34	34	4	30	90.0056	9.99444	89.2541		88.5439	0.710209
	25 µM	08.07.2019 / MB	33	4	29	27	3	24	28	3	25	88.6845	11.3155	87.8337
nementin-15	25 µM	08.07.2019 / MB	30	0	30	30	0	30	28	0	28	100	0	100		100	0
	25 µM	08.07.2019 / MB	28	0	28	34	0	34	33	0	33	100	0	100
control	1% DMSO	08.07.2019 / MB	42	40	2	37	34	3	37	34	3	6.99271	93.0073	0		0	0
Ivermectin	25 µM	08.07.2019 / MB	36	0	36	35	0	35	32	1	31	98.9583	1.04167	98.88		98.88	0
Levamisole	25 µM	08.07.2019 / MB	27	0	27	36	0	36	32	0	32	100	0	100		100	0
Compound ID	Concentration	Date	N° laevae 1	Alive 1	Dead 1	N° laevae 2	Alive 2	Dead 2	N° laevae 3	Alive 3	Dead 3	Dead / %	Alive / %	Effect / %		Average Effect	Std. Dev.
nementin-12-21	25 um	29.05.20/CH	35	24	11	27	14	13	26	13	13	43.1922	56.8078	24.8133		21.6979	3.11538
	25 um	05.06.20/CH	26	19	7	29	23	6	28	23	5	21.8233	78.1767	18.5825
nementin-12-22	25 um	29.05.20/CH	30	24	6	31	26	5	35	30	5	16.8049	83.1951	0		5.78099	5.78099
	25 um	05.06.20/CH	41	32	9	22	21	1	48	39	9	15.0822	84.9178	11.562
	25 um	29.05.20/CH	33	29	4	32	25	7	44	36	8	17.3927	82.6073	0		4.16674	4.16674
	25 um	05.06.20/CH	31	27	4	40	36	4	23	20	3	11.9822	88.0178	8.33348
Ivermectin	25 um	29.05.20/CH	29	0	29	27	0	27	37	1	36	99.0991	0.900901	98.8076		99.4038	0.596184
	25 um	05.06.20/CH	27	0	27	26	0	26	36	0	36	100	0	100
Levamisole	25 um	29.05.20/CH	30	0	30	29	0	29	24	0	24	100	0	100		94.0916	5.90842
	25 um	05.06.20/CH	29	2	27	28	2	26	40	8	32	88.6535	11.3465	88.1832
control	1 % DMSO	29.05.20/CH	28	21	7	28	21	7	30	23	7	24.4444	75.5556	0		0	0
control	1 % DMSO	05.06.20/CH	42	41	1	26	25	1	35	33	2	3.98046	96.0195	0		0	0
Compound ID	Concentration	Date	N° laevae 1	Alive 1	Dead 1	N° laevae 2	Alive 2	Dead 2	N° laevae 3	Alive 3	Dead 3	Dead / %	Alive / %	Effect / %		Average Effect	Std. Dev.
nementin-12-29	25 um	26.06.20/CH	30	21	9	31	19	12	34	14	20	42.5111	57.4889	24.3655		36.1322	11.7667
	25 um	29.06.20/CH	28	13	15	42	15	27	35	12	23	61.1905	38.8095	47.8989
nementin-16	25 um	26.06.20/CH	35	19	16	25	3	22	27	8	19	68.0282	31.9718	57.9368		47.1916	10.7452
	25 um	29.06.20/CH	31	15	16	29	16	13	26	10	16	52.6597	47.3403	36.4464
nementin-18	25 um	26.06.20/CH	32	14	18	34	22	12	41	22	19	45.9619	54.0381	28.9055		29.1455	0.24004
	25 um	29.06.20/CH	35	20	15	29	14	15	21	11	10	47.4001	52.5999	29.3856
nementin-12-26	25 um	26.06.20/CH	40	24	16	43	30	13	42	32	10	31.3474	68.6526	9.67813		16.7824	7.1043
	25 um	29.06.20/CH	38	26	12	35	21	14	36	15	21	43.3041	56.6959	23.8867
nementin-12-25	25 um	26.06.20/CH	36	20	16	25	21	4	38	18	20	37.692	62.308	18.0254		21.0822	3.05686
	25 um	29.06.20/CH	35	15	20	40	24	16	30	20	10	43.4921	56.5079	24.1391
nementin-12-17	25 um	26.06.20/CH	35	14	21	34	19	15	32	13	19	54.4975	45.5025	40.1353		41.6919	1.55656
	25 um	29.06.20/CH	28	13	15	27	9	18	34	16	18	57.7264	42.2736	43.2485
nementin-12-11	25 um	26.06.20/CH	32	17	15	38	26	12	30	20	10	37.2624	62.7376	17.4602		19.1384	1.67818
	25 um	29.06.20/CH	34	20	14	32	17	15	40	26	14	41.0172	58.9828	20.8166
nementin-12-8	25 um	26.06.20/CH	25	13	12	33	28	5	32	25	7	28.3422	71.6578	5.7244		18.9412	13.2168
	25 um	29.06.20/CH	32	16	16	34	16	18	33	18	15	49.4652	50.5348	32.158
nementin-12-28	25 um	26.06.20/CH	38	20	18	31	20	11	24	19	5	34.5619	65.4381	13.9073		13.7298	0.177498
	25 um	29.06.20/CH	36	25	11	36	26	10	33	17	16	35.6061	64.3939	13.5523
nementin-12-27	25 um	26.06.20/CH	34	16	18	39	27	12	30	13	17	46.7924	53.2076	29.9981		38.0092	8.01109
	25 um	29.06.20/CH	29	15	14	20	5	15	41	18	23	59.7911	40.2089	46.0203
nementin-12-9	25 um	26.06.20/CH	34	0	34	30	0	30	38	0	38	100	0	100		100	0
	25 um	29.06.20/CH	31	0	31	26	0	26	38	0	38	100	0	100
Ivermectin	25 um	26.06.20/CH	40	1	39	27	0	27	24	0	24	99.1667	0.833333	98.9036		98.7526	0.151028
	25 um	29.06.20/CH	33	0	33	32	1	31	31	0	31	98.9583	1.04167	98.6016
Levamisol	25 um	26.06.20/CH	27	0	27	25	0	25	28	0	28	100	0	100		100	0
	25 um	29.06.20/CH	32	0	32	34	0	34	36	0	36	100	0	100
control	1 % DMSO	26.06.20/CH	38	28	10	31	24	7	26	20	6	23.9911	76.0089	0		0	0
control	1 % DMSO	29.06.20/CH	28	20	8	23	17	6	32	25	7	25.5111	74.4889	0		0	0
Compound ID	Concentration	Date	N° laevae 1	Alive 1	Dead 1	N° laevae 2	Alive 2	Dead 2	N° laevae 3	Alive 3	Dead 3	Dead / %	Alive / %	Effect / %		Average Effect	Std. Dev.
nementin-12-10	25 um	13.08.2020/JD	34	31	3	44	43	1	39	38	1	4.55345	95.4465	0		0.949238	0.949238
	25 um	14.08.2020/JD	19	18	1	26	26	0	17	16	1	3.71517	96.2848	1.89848
nementin-12-12	25 um	2020-08-13	14	13	1	21	17	4	22	22	0	8.73016	91.2698	0		0.892818	0.892818
	25 um	14.08.2020/JD	39	38	1	27	26	1	22	21	1	3.60442	96.3956	1.78564
nementin-12-23	25 um	14.08.2020/JD	19	17	2	22	22	0	22	21	1	5.02392	94.9761	3.23192		1.61596	1.61596
	25 um	2020-09-21	41	39	2	41	31	10	31	29	2	11.9066	88.0934	0
nementin-12-6	25 um	2020-08-13	29	0	29	42	0	42	64	0	64	100	0	100		82	18
	25 um	17.08.2020/JD	20	8	12	24	10	14	24	6	18	64.4444	35.5556	64
Ivermectin	25 um	2020-08-13	23	0	23	13	0	13	16	0	16	100	0	100		98.803	1.19696
	25 um	2020-09-21	50	0	50	32	1	31	39	1	38	98.1036	1.89637	97.6061
Levamisole	25 um	2020-08-13	14	0	14	7	0	7	7	0	7	100	0	100		96.3222	3.67782
	25 um	2020-09-21	25	3	22	37	1	36	36	1	35	94.1732	5.82683	92.6444
control	1 % DMSO	2020-08-13	20	15	5	23	18	5	19	17	2	19.0885	80.9115	0		0	0
control	1 % DMSO	14.08.2020/JD	18	17	1	13	13	0	9	9	0	1.85185	98.1481	0
control	1 % DMSO	17.08.2020/JD	23	23	0	27	26	1	22	22	0	1.23457	98.7654	0		0	0
control	1 % DMSO	21.09.2020/JD	30	23	7	34	23	11	30	28	2	20.7843	79.2157	0		0	0
Compound ID	Concentration	Date	N° laevae 1	Alive 1	Dead 1	N° laevae 2	Alive 2	Dead 2	N° laevae 3	Alive 3	Dead 3	Dead / %	Alive / %	Effect / %		Average Effect	Std. Dev.
nementin-12-14	25 um	19.10.2020/JD	19	18	1	38	34	4	29	27	2	7.56201	92.438	3.03869		5.89398	2.85528
	25 um	19.10.2020/JD	25	23	2	32	28	4	27	22	5	13.0062	86.9938	8.74926
Ivermectin	25 um	19.10.2020/JD	30	0	30	30	1	29	32	0	32	98.8889	1.11111	98.8345		98.0187	0.815837
Levamisole	25 um	19.10.2020/JD	33	0	33	31	0	31	25	2	23	97.3333	2.66667	97.2028
control	1 % DMSO	19.10.2020/JD	38	37	1	33	32	1	36	33	3	4.66507	95.3349	0		0	0
Compound ID	Concentration	Date	N° laevae 1	Alive 1	Dead 1	N° laevae 2	Alive 2	Dead 2	N° laevae 3	Alive 3	Dead 3	Dead / %	Alive / %	Effect / %		Average Effect	Std. Dev.
nementin-12-5	25 um	08.10.2020/JD	28	3	25	36	3	33	37	3	34	90.9481	9.05191	89.3297		89.8012	0.471442
	25 um	08.10.2020/JD	35	0	35	40	6	34	41	4	37	91.748	8.25203	90.2726
nementin-12-7	25 um	08.10.2020/JD	35	30	5	33	25	8	38	15	23	33.0182	66.9818	21.0426		23.6395	2.59692
	25 um	08.10.2020/JD	40	32	8	40	14	26	33	24	9	37.4242	62.5758	26.2365
nementin-17	25 um	08.10.2020/JD	47	44	3	45	39	6	40	35	5	10.7388	89.2612	-5.22005		-3.55423	1.66581
	25 um	08.10.2020/JD	31	27	4	41	35	6	38	33	5	13.5651	86.4349	-1.88842
Levamisole	10 um	08.10.2020/JD	35	9	26	33	9	24	35	5	30	77.5758	22.4242	73.5666		68.4643	5.10229
	10 um	08.10.2020/JD	38	10	28	37	16	21	38	9	29	68.9189	31.0811	63.362
Ivermectin	10 um	08.10.2020/JD	40	11	29	30	1	29	39	2	37	88.0128	11.9872	85.8697		88.8288	2.95916
	10 um	08.10.2020/JD	42	1	41	32	0	32	27	5	22	93.0335	6.96649	91.788
control	1 % DMSO	08.10.2020/JD	39	33	6	41	34	7	46	40	6	15.1671	84.8329	0		0	0
control	1 % DMSO	08.10.2020/JD	35	28	7	30	25	5	40	34	6	17.2222	82.7778	0		0	0
Compound ID	Concentration	Date	N° laevae 1	Alive 1	Dead 1	N° laevae 2	Alive 2	Dead 2	N° laevae 3	Alive 3	Dead 3	Dead / %	Alive / %	Effect / %		Average Effect	Std. Dev.
nementin-1	10 µM	02.05.2019 / MB	62	35	27	56	25	31	56	24	32	52.0161	47.9839	31.0042		14.8478	16.1565
	10 µM	06.05.2019 / MB	37	32	5	36	33	3	37	33	4	10.8859	89.1141	-1.30868
nementin-12-1	10 µM	02.05.2019 / MB	52	28	24	56	27	29	36	36	0	32.6465	67.3535	3.15279		4.76531	1.61253
	10 µM	06.05.2019 / MB	38	30	8	36	31	5	50	41	9	17.6472	82.3528	6.37784
nementin-13	10 µM	02.05.2019 / MB	62	35	27	51	37	14	55	25	30	41.8483	58.1517	16.3839		10.0076	6.37631
	10 µM	06.05.2019 / MB	33	29	4	38	31	7	33	28	5	15.2313	84.7687	3.63133
control	1% DMSO	02.05.2019 / MB	61	42	19	59	39	20	57	42	15	30.4539	69.5461	0		0	0
Ivermectin	10 um	02.05.2019 / MB	41	2	39	33	1	32	47	0	47	97.3639	2.63612	96.2095		96.2095	0
Levamisole	10 um	02.05.2019 / MB	67	0	67	56	0	56	38	0	38	100	0	100		100	0
control	1% DMSO	06.05.2019 / MB	36	32	4	40	35	5	32	28	4	12.037	87.963	0		0	0
Ivermectin	10 um	06.05.2019 / MB	30	1	29	37	3	34	38	2	36	94.4318	5.5682	93.6698		93.6698	0
Levamisole	10 um	06.05.2019 / MB	30	0	30	49	1	48	36	0	36	99.3197	0.680272	99.2266		99.2266	0
Compound ID	Concentration	Date	N° laevae 1	Alive 1	Dead 1	N° laevae 2	Alive 2	Dead 2	N° laevae 3	Alive 3	Dead 3	Dead / %	Alive / %	Effect / %		Average Effect	Std. Dev.
nementin-2	10 µM	06.05.2019 / MB	37	0	37	40	0	40	32	0	32	100	0	100		100	0
	10 µM	10.05.2019 / MB	36	0	36	50	0	50	37	0	37	100	0	100
nementin-3	10 µM	06.05.2019 / MB	38	0	38	49	0	49	42	0	42	100	0	100		100	0
	10 µM	10.05.2019 / MB	36	0	36	38	0	38	42	0	42	100	0	100
nementin-5	10 µM	06.05.2019 / MB	37	0	37	43	0	43	42	0	42	100	0	100		99.6281	0.371891
	10 µM	10.05.2019 / MB	43	0	43	42	0	42	54	1	53	99.3827	0.617284	99.2562
nementin-4-1	10 µM	06.05.2019 / MB	35	0	35	41	0	41	41	0	41	100	0	100		100	0
	10 µM	10.05.2019 / MB	30	0	30	34	0	34	31	0	31	100	0	100
nementin-6	10 µM	06.05.2019 / MB	55	35	20	50	34	16	35	23	12	34.2165	65.7835	20.2135		32.3969	12.1834
	10 µM	10.05.2019 / MB	38	20	18	50	17	33	37	19	18	54.0057	45.9943	44.5803
nementin-7	10 µM	06.05.2019 / MB	50	30	20	54	23	31	41	25	16	45.4773	54.5227	33.8714		38.2447	4.37331
	10 µM	10.05.2019 / MB	32	17	15	39	15	24	39	20	19	52.3771	47.6229	42.618
nementin-8	10 µM	06.05.2019 / MB	48	0	48	36	0	36	35	0	35	100	0	100		98.9592	1.0408
	10 µM	10.05.2019 / MB	35	1	34	46	0	46	43	1	42	98.2724	1.72757	97.9184
nementin-9	10 µM	06.05.2019 / MB	42	13	29	45	21	24	63	21	42	63.0159	36.9841	55.1433		61.1859	6.04265
	10 µM	10.05.2019 / MB	36	10	26	40	11	29	57	15	42	72.8021	27.1979	67.2286
nementin-10	10 µM	06.05.2019 / MB	43	0	43	50	0	50	38	0	38	100	0	100		100	0
	10 µM	10.05.2019 / MB	30	0	30	41	0	41	44	0	44	100	0	100
nementin-11	10 µM	06.05.2019 / MB	42	0	42	40	0	40	39	0	39	100	0	100		100	0
	10 µM	10.05.2019 / MB	35	0	35	41	0	41	42	0	42	100	0	100
nementin-14	10 µM	06.05.2019 / MB	45	0	45	55	0	55	43	0	43	100	0	100		100	0
	10 µM	10.05.2019 / MB	39	0	39	50	0	50	39	0	39	100	0	100
nementin-15	10 µM	06.05.2019 / MB	42	0	42	48	0	48	41	0	41	100	0	100		100	0
	10 µM	10.05.2019 / MB	30	0	30	41	0	41	45	0	45	100	0	100
control	1% DMSO	06.05.2019 / MB	48	38	10	44	36	8	44	38	6	17.5505	82.4495	0		0	0
Ivermectin	10 um	06.05.2019 / MB	39	0	39	35	1	34	39	0	39	99.0476	0.952381	98.8449		98.8449	0
Levamisole	10 um	06.05.2019 / MB	36	0	36	45	0	45	42	0	42	100	0	100		100	0
control	1% DMSO	10.05.2019 / MB	32	25	7	49	41	8	39	34	5	17.0073	82.9927	0		0	0
Ivermectin	10 um	10.05.2019 / MB	39	1	38	36	1	35	39	0	39	98.2194	1.78063	97.8545		97.8545	0
Levamisole	10 um	10.05.2019 / MB	37	0	37	34	0	34	40	0	40	100	0	100		100	0
Compound ID	Concentration	Date	N° laevae 1	Alive 1	Dead 1	N° laevae 2	Alive 2	Dead 2	N° laevae 3	Alive 3	Dead 3	Dead / %	Alive / %	Effect / %		Average Effect	Std. Dev.
nementin-12-5	10 um	12.10.2020/JD	31	26	5	37	29	8	41	39	2	14.2096	85.7904	6.50627		11.7221	5.21582
	10 um	12.10.2020/JD	37	22	15	29	22	7	30	28	2	23.7817	76.2183	16.9379
control	1 % DMSO	12.10.2020/JD	35	33	2	29	28	1	45	38	7	8.23937	91.7606	0		0	0
Compound ID	Concentration	Date	N° laevae 1	Alive 1	Dead 1	N° laevae 2	Alive 2	Dead 2	N° laevae 3	Alive 3	Dead 3	Dead / %	Alive / %	Effect / %		Average Effect	Std. Dev.
nementin-12-6	10 um	08.10.2020/JD	33	30	3	24	21	3	44	38	6	11.7424	88.2576	0		0.617597	0.617597
	10 um	08.10.2020/JD	53	44	9	43	36	7	39	33	6	16.2149	83.7851	1.23519
nementin-12-9	10 um	08.10.2020/JD	37	31	6	38	32	6	36	33	3	13.4463	86.5537	0		2.9391	2.9391
	10 um	08.10.2020/JD	34	26	8	48	39	9	44	36	8	20.1537	79.8463	5.87821
Levamisole	10 um	08.10.2020/JD	35	9	26	33	9	24	35	5	30	77.5758	22.4242	73.5666		68.4643	5.10229
	10 um	08.10.2020/JD	38	10	28	37	16	21	38	9	29	68.9189	31.0811	63.362
Ivermectin	10 um	08.10.2020/JD	40	11	29	30	1	29	39	2	37	88.0128	11.9872	85.8697		88.8288	2.95916
	10 um	08.10.2020/JD	42	1	41	32	0	32	27	5	22	93.0335	6.96649	91.788
control	1 % DMSO	08.10.2020/JD	39	33	6	41	34	7	46	40	6	15.1671	84.8329	0		0	0
control	1 % DMSO	08.10.2020/JD	35	28	7	30	25	5	40	34	6	17.2222	82.7778	0		0	0

## Sheet: T. muris L1
Trichuris muris L1 larvae- screening																						Swiss TPH
Trichuris muris L1 larvae - media
1. Entry
CMPD ID	Date	Concentration	24 h Effect								Effect [%] Alive	Effect [%] Dead	Average Effect [%]	Std. Dev.
			N° laevae 1	Alive 1	N° laevae 2	Alive 2	N° laevae 3	Alive 3	N° laevae 4	Alive 4
nementin-12-5	2020-10-15	25µM	4	2	4	4	6	3			66.6667	33.3333	31.746	1.5873
nementin-12-5	2020-10-15	25µM	6	4	7	5	7	5			69.8413	30.1587
nementin-12-7	2020-10-15	25µM	3	2	3	1	9	8			62.963	37.037	39.3519	2.31481
nementin-12-7	2020-10-15	25µM	6	4	4	1	6	5			58.3333	41.6667
nementin-12-8	2020-10-15	25µM	8	8	6	5	6	4			83.3333	16.6667	13.8889	2.77778
nementin-12-8	2020-10-15	25µM	3	3	6	4	4	4			88.8889	11.1111
nementin-12-9	2020-10-15	25µM	3	2	4	3	5	5			80.5556	19.4444	32.1429	12.6984
nementin-12-9	2020-10-15	25µM	6	2	7	4	4	3			55.1587	44.8413
CMPD ID	Date	Concentration	24 h Effect								Effect [%] Alive	Effect [%] Dead	Average Effect [%]	Std. Dev.
			N° laevae 1	Alive 1	N° laevae 2	Alive 2	N° laevae 3	Alive 3	N° laevae 4	Alive 4
nementin-12-11	2020-10-15	25µM	2	1	4	2	2	2			66.6667	33.3333	29.7619	3.57143
nementin-12-11	2020-10-15	25µM	6	6	7	5	4	2			73.8095	26.1905
nementin-12-14	2020-10-15	25µM	4	3	4	3	6	4			72.2222	27.7778	18.0556	9.72222
nementin-12-14	2020-10-15	25µM	4	4	3	3	8	6			91.6667	8.33333
nementin-12-17	2020-10-15	25µM	5	2	6	5	8	7			70.2778	29.7222	23.1944	6.52778
nementin-12-17	2020-10-15	25µM	4	2	5	5	3	3			83.3333	16.6667
nementin-12-25	2020-10-15	25µM	2	1	7	4	4	3			60.7143	39.2857	37.8968	1.38889
nementin-12-25	2020-10-15	25µM	6	4	7	4	3	2			63.4921	36.5079
CMPD ID	Date	Concentration	24 h Effect								Effect [%] Alive	Effect [%] Dead	Average Effect [%]	Std. Dev.
			N° laevae 1	Alive 1	N° laevae 2	Alive 2	N° laevae 3	Alive 3	N° laevae 4	Alive 4
nementin-12-26	2020-10-15	25µM	8	5	7	7	5	4			80.8333	19.1667	30.6151	11.4484
nementin-12-26	2020-10-15	25µM	15	10	7	4	4	2			57.9365	42.0635
nementin-12-27	2020-10-15	25µM	6	3	6	4	5	4			65.5556	34.4444	25.5556	8.88889
nementin-12-27	2020-10-15	25µM	6	3	1	1	1	1			83.3333	16.6667
	2020-10-15		8	7	5	4	3	3			89.1667	10.8333	10.9722	0.138889
	2020-10-15		3	3	3	2	5	5			88.8889	11.1111
CMPD ID	Date	Concentration	24 h Effect								Effect [%] Alive	Effect [%] Dead	Average Effect [%]	Std. Dev.
			N° laevae 1	Alive 1	N° laevae 2	Alive 2	N° laevae 3	Alive 3	N° laevae 4	Alive 4
Ivermectin	2020-10-15	25µM	7	0	7	0	3	0			0	100	100	0
Levamisole	2020-10-15	25µM	7	1	6	0	4	0			4.7619	95.2381	95.2381	0
CMPD ID	Date	Concentration	24 h Effect								Effect [%] Alive	Effect [%] Dead	Average Effect [%]	Std. Dev.
			N° laevae 1	Alive 1	N° laevae 2	Alive 2	N° laevae 3	Alive 3	N° laevae 4	Alive 4
nementin-12-28	2020-10-15	25µM	2	1	5	3	6	4			58.8889	41.1111	28.0556	13.0556
nementin-12-28	2020-10-15	25µM	5	4	2	2	4	3			85	15
nementin-16	2020-10-15	25µM	2	1	2	1	4	4			66.6667	33.3333	36.1111	2.77778
nementin-16	2020-10-15	25µM	2	1	2	2	3	1			61.1111	38.8889
nementin-17	2020-10-15	25µM	3	1	4	2	1	1			61.1111	38.8889	25	13.8889
nementin-17	2020-10-15	25µM	2	2	3	2	1	1			88.8889	11.1111
nementin-18	2020-10-15	25µM	3	3	3	2	3	2			77.7778	22.2222	31.25	9.02778
nementin-18	2020-10-15	25µM	3	2	4	3	8	3			59.7222	40.2778
CMPD ID	Date	Concentration	24 h Effect								Effect [%] Alive	Effect [%] Dead	Average Effect [%]	Std. Dev.
			N° laevae 1	Alive 1	N° laevae 2	Alive 2	N° laevae 3	Alive 3	N° laevae 4	Alive 4
nementin-12-29	2020-10-15	25µM	5	4	4	3	6	4			73.8889	26.1111	13.0556	13.0556
nementin-12-29	2020-10-15	25µM	2	2	1	1	4	4			100	0
contr	2020-10-15	25µM	8	7	5	4	3	3			89.1667	10.8333	10.8333	0
Levamisole	2020-10-15	25µM	7	0	7	0	3	0			0	100	100	0
Ivermectin	2020-10-15	25µM	7	1	6	0	4	0			4.7619	95.2381	95.2381	0
nementin-12-21	30.09.20/CH	25uM	1	0	9	1	13	1			6.26781	93.7322	82.5142	11.2179
nementin-12-21	30.09.20/CH	25uM	4	3	6	0	9	1			28.7037	71.2963
nementin-12-22	30.09.20/CH	25uM	11	3	10	3	10	0			19.0909	80.9091	71.2482	9.66089
nementin-12-22	30.09.20/CH	25uM	5	1	3	2	7	2			38.4127	61.5873
nementin-12-20	30.09.20/CH	25uM	3	0	7	2	6	0			9.52381	90.4762	89.5238	0.952381
nementin-12-20	30.09.20/CH	25uM	5	1	3	0	14	2			11.4286	88.5714
nementin-12-10	30.09.20/CH	25uM	18	3	6	0	12	1			8.33333	91.6667	89.3519	2.31481
nementin-12-10	30.09.20/CH	25uM	14	0	9	2	12	2			12.963	87.037
nementin-12-12	30.09.20/CH	25uM	13	4	11	3	9	1			23.051	76.949	68.6765	8.27247
nementin-12-12	30.09.20/CH	25uM	11	5	3	1	10	4			39.596	60.404
nementin-12-23	30.09.20/CH	25uM	9	0	12	1	5	0			2.77778	97.2222	95.8333	1.38889
nementin-12-23	30.09.20/CH	25uM	6	1	8	0	9	0			5.55556	94.4444
nementin-12-6	30.09.20/CH	25uM	8	1	2	1	6	5			48.6111	51.3889	49.0278	2.36111
nementin-12-6	30.09.20/CH	25uM	10	1	4	2	3	3			53.3333	46.6667
contr	30.09.20/CH	25uM	9	8	8	6	6	3			71.2963	28.7037	28.7037	0
Levamisole	30.09.20/CH	25uM	12	0	15	0	12	0			0	100	100	0
See below for 10uM data
CMPD ID	Date	Concentration	24 h Effect								Effect [%] Alive	Effect [%] Dead	Average Effect [%]	Std. Dev.
			N° laevae 1	Alive 1	N° laevae 2	Alive 2	N° laevae 3	Alive 3	N° laevae 4	Alive 4
nementin-12-12	2020-10-21	10uM	4	4	6	6	3	2			88.8889	11.1111	14.0476	2.93651
nementin-12-12	2020-10-21	10uM	7	6	6	5	5	4			83.0159	16.9841
contr	2020-10-21	10uM	15	15	13	12	4	4			97.4359	2.5641	2.47253	0.0915751
contr	2020-10-21	10uM	17	17	14	13	5	5			97.619	2.38095
Levamisole	2020-10-21	10uM	10	1	16	0	4	0			3.33333	96.6667	96.6667	0
Ivermectin	2020-10-21	10uM	15	1	15	2	4	1			15	85	85	0
CMPD ID	Date	Concentration	24 h Effect								Effect [%] Alive	Effect [%] Dead	Average Effect [%]	Std. Dev.
			N° laevae 1	Alive 1	N° laevae 2	Alive 2	N° laevae 3	Alive 3	N° laevae 4	Alive 4
nementin-12-21	2020-10-08	10uM	1	1	1	0	1	0			33.3333	66.6667	66.6667	0
nementin-12-21	2020-10-08	10uM	2	1	1	0	2	1			33.3333	66.6667
nementin-12-22	2020-10-08	10uM	1	1	1	1	7	4			85.7143	14.2857	7.14286	7.14286
nementin-12-22	2020-10-08	10uM	1	1	1	1	1	1			100	0
nementin-12-20	2020-10-08	10uM	1	1	1	0	1	0			33.3333	66.6667	66.6667	0
nementin-12-20	2020-10-08	10uM	1	0	1	0	1	1			33.3333	66.6667
nementin-12-10	2020-10-08	10uM	2	1	1	0	1	1			50	50	41.6667	8.33333
nementin-12-10	2020-10-08	10uM	1	0	2	2	2	2			66.6667	33.3333
CMPD ID	Date	Concentration	24 h Effect								Effect [%] Alive	Effect [%] Dead	Average Effect [%]	Std. Dev.
			N° laevae 1	Alive 1	N° laevae 2	Alive 2	N° laevae 3	Alive 3	N° laevae 4	Alive 4
nementin-12-23	2020-10-08	10uM	4	4	2	1	5	2			63.3333	36.6667	51.6667	15
nementin-12-23	2020-10-08	10uM	1	0	2	0	1	1			33.3333	66.6667
contr	2020-10-08	10uM	8	8	5	5	5	4			93.3333	6.66667	6.66667	0
Levamisole	2020-10-08	10uM	9	0	4	1	6	1			13.8889	86.1111	86.1111	0
Ivermectin	2020-10-08	10uM	6	1	5	0	6	0			5.55556	94.4444	94.4444	0

## Sheet: T. muris adult
Canada : adult T.Muris
Compounds		See below the 25uM results													Control Experiment
Compound ID	Well	Date		72 h Viability							Average Effect [%]			Date	72 h Viability
				25 µM						Effect [%]	Average Effect [%]
														09.11.20/CH	2.5
Leva	1	09.11.20/CH		0.25	0	0.25				0.925926	0.944444			09.11.20/CH	2
	2	09.11.20/CH		0.25	0	0				0.962963
Iver	1	09.11.20/CH		0.5	0.75	0.75				0.703704	0.703704			Average	2.25
	2	09.11.20/CH		0.75	0.75	0.5				0.703704
Control	1	09.11.20/CH		2.5	2.5	2.5				-0.111111	0
	2	09.11.20/CH		2	2	2				0.111111
	Well	Date		72 h Viability							Average Effect [%]
				25 µM						Effect [%]	Average Effect [%]
													Date	72 h Viability
													23.05.19/ CH	2.08
nementin-1	1	23.05.19/ CH		1.25	1.5	1.25				0.371069	0.371069		23..05.19/ CH	2.16
	2	23.05.19/ CH		1.25	1.5	1.25				0.371069			Average	2.12
nementin-12-1	1	23.05.19/ CH		1.5	1.5	1.25				0.331761	0.351415
	2	23.05.19/ CH		1.25	1.25	1.5				0.371069
nementin-13	1	23.05.19/ CH		1.5	1.5	1.5				0.292453	0.292453
	2	23.05.19/ CH		1.5	1.5	1.5				0.292453
nementin-2	1	23.05.19/ CH		1.5	1.25	1.25				0.371069	0.272799
	2	23.05.19/ CH		1.75	1.75	1.75				0.174528
nementin-3	1	23.05.19/ CH		1.75	1.5	1.5				0.253145	0.272799
	2	23.05.19/ CH		1.5	1.5	1.5				0.292453
nementin-5	1	23.05.19/ CH		1.5	1.25	1.25				0.371069	0.371069
	2	23.05.19/ CH		1.5	1.25	1.25				0.371069
Levamisol	1	23.05.19/ CH		0.25	0.25	0				0.921384	0.90173
	2	23.05.19/ CH		0.25	0.25	0.25				0.882075
Ivermectin	1	23.05.19/ CH		0.5	0.5	0.5				0.764151	0.823113
	2	23.05.19/ CH		0.25	0.25	0.25				0.882075
Control	1	23.05.19/ CH		2.25	2	2				0.0172956	-0.00235849
	2	23.05.19/ CH		2.25	2.25	2				-0.0220126
	Well	Date		72 h Viability							Average Effect [%]
				25 µM						Effect [%]	Average Effect [%]
													Date	72 h Viability
													27.05.19/ CH	2
													27..05.19/ CH	2
nementin-4-1	1	27.05.19/ CH		1	0.5	0.75				0.625	0.6875		Average	2
	2	27.05.19/ CH		0.5	0.5	0.5				0.75
nementin-6	1	27.05.19/ CH		0.5	0.5	0.25				0.791667	0.8125
	2	27.05.19/ CH		0.25	0.25	0.5				0.833333
nementin-7	1	27.05.19/ CH		0.25	0.25	0.25				0.875	0.8125
	2	27.05.19/ CH		0.5	0.75	0.25				0.75
nementin-8	1	27.05.19/ CH		0.75	0.75	0.75				0.625	0.5
	2	27.05.19/ CH		1.25	1.25	1.25				0.375
nementin-9	1	27.05.19/ CH		1	0.75	0.75				0.583333	0.5625
	2	27.05.19/ CH		1	1	0.75				0.541667
nementin-10	1	27.05.19/ CH		1.5	1.5	1.5				0.25	0.333333
	2	27.05.19/ CH		1	1.25	1.25				0.416667
nementin-11	1	27.05.19/ CH		1.5	1.5	1.5				0.25	0.229167
	2	27.05.19/ CH		1.75	1.5	1.5				0.208333
nementin-14	1	27.05.19/ CH		0.5	0.25	0				0.875	0.875
	2	27.05.19/ CH		0.25	0.25	0.25				0.875
nementin-15	1	27.05.19/ CH		0.5	0.5	0.5				0.75	0.75
	2	27.05.19/ CH		0.25	0.25	1				0.75
Levamisol	1	27.05.19/ CH		0	0	0				1	1
	2	27.05.19/ CH		0	0	0				1
Ivermectin	1	27.05.19/ CH		0	0	0				1	0.958333
	2	27.05.19/ CH		0.5	0	0				0.916667
Control	1	27.05.19/ CH		2	2	2				0	0
	2	27.05.19/ CH		2	2	2				0
	Well	Date		72 h Viability							Average Effect [%]
				10 µM						Effect [%]	Average Effect [%]
													Date	72 h Viability
nementin-6	1	17.06. 19/ CH		1.25	1.5	1.5				0.333333	0.411765
	2	17.06. 19/ CH		1	1.25	1				0.490196			17.06. 19/ CH	2
													17.06. 19/ CH	2.25
nementin-7	1	17.06. 19/ CH		0.5	0.5	0.5				0.764706	0.72549		Average	2.125
	2	17.06. 19/ CH		0.75	0.75	0.5				0.686275
nementin-14	1	17.06. 19/ CH		1.25	1	1.25				0.45098	0.431373
	2	17.06. 19/ CH		1.25	1.25	1.25				0.411765
nementin-15	1	17.06. 19/ CH		1	1	1.25				0.490196	0.470588
	2	17.06. 19/ CH		1.25	1.25	1				0.45098
Levamisol	1	17.06. 19/ CH		0.25	0.25	0.25				0.882353	0.862745
	2	17.06. 19/ CH		0.25	0.25	0.5				0.843137
Ivermectin	1	17.06. 19/ CH		0.75	0.75	0.75				0.647059	0.647059
	2	17.06. 19/ CH		0.75	0.75	0.75				0.647059
Control	1	17.06. 19/ CH		2	2	2				0.0588235	0
	2	17.06. 19/ CH		2.25	2.25	2.25				-0.0588235

## Sheet: S.ratti L3 larvae
											Assay: 96-well plate,
			Canada
All compounds are tested initially on S. ratti L3
Compounds are tested in triplicate and repeated once with 30-40 larvae per well and evaluated 72 hours later with 80 µL of hot water (≈80℃).
Compounds are considered hits if the triplicate compared to the controle (Abbr. Ctrl) shows ≥70% efficacy.
Compounds: 10mM Stock
See below the 25uM results
			72 hours
Compound ID	Concentration	Date	N° laevae 1	Alive 1	Dead 1	N° laevae 2	Alive 2	Dead 2	N° laevae 3	Alive 3	Dead 3	Dead / %	Alive / %	Effect / %		Average Effect	Std. Dev.
nementin-12-6	25 um	20.04.20/CH	26	8	18	39	25	14	24	9	15	55.8761	44.1239	50.8468		52.6833	1.83657
nementin-12-6	25 um	23.04.20/CH	47	7	40	46	15	31	43	7	36	78.7395	21.2605	54.5199
nementin-12-23	25 um	20.04.20/CH	41	35	6	37	20	17	32	28	4	24.36	75.64	15.7385		19.4851	3.74665
nementin-12-23	25 um	23.04.20/CH	27	8	19	33	12	21	36	15	21	64.1134	35.8866	23.2318
nementin-12-12	25 um	20.04.20/CH	29	11	18	25	14	11	32	24	8	43.6897	56.3103	37.2713		25.1865	12.0848
nementin-12-12	25 um	23.04.20/CH	39	3	36	45	38	7	37	11	26	59.3778	40.6222	13.1016
nementin-12-10	25 um	20.04.20/CH	22	15	7	32	24	8	25	21	4	24.2727	75.7273	15.6412		9.81548	5.82575
nementin-12-10	25 um	23.04.20/CH	50	30	20	58	16	42	51	24	27	55.1183	44.8817	3.98973
Levamisole	25 um	20.04.20/CH	17	0	17	20	0	20	17	0	17	100	0	100		100	0
	25 um	23.04.20/CH	40	0	40	35	0	35	31	0	31	100	0	100
Ivermectin	25 um	20.04.20/CH	23	0	23	21	0	21	19	0	19	100	0	100		99.1087	0.891328
	25 um	23.04.20/CH	48	0	48	40	1	39	48	0	48	99.1667	0.833333	98.2173
control	1 % DMSO	20.04.20/CH	23	21	2	20	18	2	25	22	3	10.2319	89.7681	0		0	0
control	1 % DMSO	23.04.20/CH	34	17	17	37	19	18	36	14	22	53.2533	46.7467	0		0	0
	Concentration	Date	N° laevae 1	Alive 1	Dead 1	N° laevae 2	Alive 2	Dead 2	N° laevae 3	Alive 3	Dead 3	Dead / %	Alive / %	Effect / %		Average Effect	Std. Dev.
nementin-12-9	25 um	24.04.20/CH	36	13	23	38	15	23	40	2	38	73.1384	26.8616	53.2157		36.393	16.8227
nementin-12-9	25 um	27.04.20/CH	43	22	21	39	33	6	40	32	8	28.0739	71.9261	19.5703
nementin-12-11	25 um	23.04.20/CH	60	48	12	51	37	14	50	42	8	21.1503	78.8497	16.5464		16.3247	0.221733
nementin-12-11	25 um	27.04.20/CH	43	26	17	39	33	6	40	32	8	24.9732	75.0268	16.1029
nementin-12-14	25 um	23.04.20/CH	71	69	2	71	69	2	53	44	9	7.53831	92.4617	2.13959		-2.20533	4.34492
nementin-12-14	25 um	24.04.20/CH	53	35	18	37	26	11	36	17	19	38.8233	61.1767	-6.55025
nementin-12-17	25 um	23.04.20/CH	53	50	3	57	56	1	68	67	1	2.96178	97.0382	0		0	0
nementin-12-17	25 um	27.04.20/CH	43	40	3	38	35	3	37	32	5	9.46166	90.5383	0
nementin-12-25	25 um	23.04.20/CH	27	26	1	34	30	4	37	28	9	13.2642	86.7358	8.19986		-1.51108	9.71094
nementin-12-25	25 um	24.04.20/CH	40	18	22	46	41	5	47	27	20	36.1409	63.8591	-11.222
nementin-16	25 um	23.04.20/CH	23	17	6	31	25	6	34	26	8	22.9904	77.0096	18.4939		4.08388	14.41
nementin-16	25 um	24.04.20/CH	37	20	17	72	49	23	53	36	17	36.6553	63.3447	-10.3262
nementin-17	25 um	23.04.20/CH	29	2	27	37	6	31	19	0	19	92.2957	7.70426	91.8459		95.3405	3.49464
nementin-17	25 um	27.04.20/CH	49	0	49	32	1	31	35	0	35	98.9583	1.04167	98.8352
nementin-12-29	25 um	27.04.20/CH	46	35	11	32	24	8	44	31	13	26.1528	73.8472	17.4221		-0.249149	17.6712
nementin-12-29	25 um	24.04.20/CH	38	20	18	39	28	11	61	48	13	32.295	67.705	-17.9204
Levamisole	25 um	23.04.20/CH	40	0	40	35	0	35	31	0	31	100	0	100		100	0
	25 um	24.04.20/CH	46	0	46	44	0	44	49	0	49	100	0	100
Ivermectin	25 um	23.04.20/CH	48	0	48	40	1	39	48	0	48	99.1667	0.833333	99.118		98.327	0.790992
	25 um	24.04.20/CH	45	1	44	57	0	57	42	2	40	97.672	2.32804	97.536
control	1 % DMSO	23.04.20/CH	42	39	3	54	50	4	50	49	1	5.51675	94.4832	0		0	0
control	1 % DMSO	24.04.20/CH	47	29	18	50	28	22	44	24	20	42.5841	57.4159	0		0	0
Levamisole	25 um	27.04.20/CH	29	0	29	31	0	31	28	0	28	100	0	100		100	0
Ivermectin	25 um	27.04.20/CH	37	0	37	46	7	39	30	0	30	94.9275	5.07246	94.3278		94.3278	0
control	1 % DMSO	27.04.20/CH	39	36	3	33	29	4	42	37	5	10.5728	89.4272	0		0	0
	Concentration	Date	N° laevae 1	Alive 1	Dead 1	N° laevae 2	Alive 2	Dead 2	N° laevae 3	Alive 3	Dead 3	Dead / %	Alive / %	Effect / %		Average Effect	Std. Dev.
nementin-12-21	25 um	14.05.20/CH	48	30	18	36	31	5	40	24	16	30.463	69.537	24.897		-4.47328	29.3703
nementin-12-21	25 um	08.05.20/CH	52	40	12	69	62	7	50	42	8	16.4073	83.5927	-33.8436
nementin-12-22	25 um	14.05.20/CH	31	25	6	53	49	4	34	26	8	16.8105	83.1895	10.1518		-4.51885	14.6706
nementin-12-22	25 um	08.05.20/CH	53	41	12	42	33	9	46	31	15	25.5596	74.4404	-19.1895
nementin-12-20	25 um	14.05.20/CH	41	38	3	49	45	4	53	49	4	7.67584	92.3242	0.285962		-12.8933	13.1792
nementin-12-20	25 um	08.05.20/CH	50	43	7	53	47	6	65	40	25	21.2608	78.7392	-26.0725
Levamisole	25 um	14.05.20/CH	36	0	36	30	0	30	36	0	36	100	0	100		100	0
	25 um	08.05.20/CH	61	0	61	48	0	48	60	0	60	100	0	100
Ivermectin	25 um	14.05.20/CH	46	2	44	37	0	37	30	0	30	98.5507	1.44928	98.4347		98.6836	0.248927
	25 um	08.05.20/CH	53	0	53	56	0	56	50	1	49	99.3333	0.666667	98.9326
control	1 % DMSO	14.05.20/CH	36	33	3	33	32	1	46	41	5	7.41107	92.5889	0		0	0
control	1 % DMSO	08.05.20/CH	58	36	22	48	27	21	42	29	13	37.5445	62.4555	0		0	0
	Concentration	Date	N° laevae 1	Alive 1	Dead 1	N° laevae 2	Alive 2	Dead 2	N° laevae 3	Alive 3	Dead 3	Dead / %	Alive / %	Effect / %		Average Effect	Std. Dev.
nementin-12-7	25 um	28.05.20/CH	47	9	38	55	9	46	52	5	47	84.9573	15.0427	78.2008		80.5461	2.34525
nementin-12-7	25 um	08.05.20/CH	60	9	51	20	5	15	55	4	51	84.2424	15.7576	82.8913
nementin-12-8	25 um	15.05.20/CH	32	9	23	18	5	13	24	3	21	77.1991	22.8009	75.6748		73.4826	2.19216
nementin-12-8	25 um	08.05.20/CH	52	12	40	80	20	60	48	15	33	73.5577	26.4423	71.2904
nementin-12-26	25 um	15.05.20/CH	20	0	20	24	0	24	21	0	21	100	0	100		100	0
nementin-12-26	25 um	08.05.20/CH	66	0	66	56	0	56	58	0	58	100	0	100
nementin-12-27	25 um	28.05.20/CH	40	31	9	42	34	8	53	50	3	15.736	84.264	0		19.3508	19.3508
nementin-12-27	25 um	08.05.20/CH	73	36	37	63	26	37	66	52	14	43.5424	56.4576	38.7015
nementin-12-28	25 um	15.05.20/CH	23	6	17	34	10	24	20	3	17	76.5004	23.4996	74.9294		62.7516	12.1778
nementin-12-28	25 um	08.05.20/CH	68	26	42	60	30	30	60	29	31	54.4771	45.5229	50.5738
nementin-18	25 um	28.05.20/CH	39	34	5	26	18	8	37	34	3	17.2326	82.7674	0		15.6329	15.6329
nementin-18	25 um	08.05.20/CH	52	31	21	44	28	16	45	30	15	36.6939	63.3061	31.2658
Levamisole	25 um	15.05.20/CH	23	0	23	26	0	26	17	0	17	100	0	100		100	0
Ivermectin	25 um	15.05.20/CH	25	0	25	26	0	26	20	0	20	100	0	100		100	0
control	1 % DMSO	15.05.20/CH	32	30	2	15	14	1	17	16	1	6.26634	93.7337	0		0	0
control	1 % DMSO	08.05.20/CH	53	50	3	57	52	5	54	49	5	7.89719	92.1028	0		0	0
Levamisole	25 um	28.05.20/CH	35	0	35	33	0	33	24	0	24	100	0	100		100	0
Ivermectin	25 um	28.05.20/CH	47	0	47	31	0	31	23	0	23	100	0	100		100	0
control	1 % DMSO	28.05.20/CH	34	24	10	40	26	14	42	30	12	30.9944	69.0056	0		0	0
	Concentration	Date	N° laevae 1	Alive 1	Dead 1	N° laevae 2	Alive 2	Dead 2	N° laevae 3	Alive 3	Dead 3	Dead / %	Alive / %	Effect / %		Average Effect	Std. Dev.
nementin-12-5	25 um	01.10.20/CH	41	0	41	39	0	39	35	0	35	100	0	100		100	0
nementin-12-5	25 um	01.10.20/CH	43	0	43	36	0	36	50	0	50	100	0	100
control	1 % DMSO	01.10.20/CH	32	15	17	53	22	31	38	17	21	55.6262	44.3738	0		0	0
	Concentration	Date	N° laevae 1	Alive 1	Dead 1	N° laevae 2	Alive 2	Dead 2	N° laevae 3	Alive 3	Dead 3	Dead / %	Alive / %	Effect / %		Average Effect	Std. Dev.
nementin-1	25 um	07.06.2019 / MB	36	22	14	39	21	18	29	15	14	44.4395	55.5605	12.7071		23.6489	10.9417
nementin-1	25 um	28.06.2019 / MB	44	19	25	37	21	16	54	31	23	47.5513	52.4487	34.5906
nementin-12-1	25 um	07.06.2019 / MB	38	26	12	38	28	10	44	30	14	29.9043	70.0957	-10.1296		9.25993	19.3896
nementin-12-1	25 um	28.06.2019 / MB	28	20	8	35	18	17	41	20	21	42.7875	57.2125	28.6495
nementin-13	25 um	07.06.2019 / MB	38	24	14	31	15	16	36	25	11	39.6702	60.3298	5.21388		20.0926	14.8787
nementin-13	25 um	28.06.2019 / MB	41	25	16	40	20	20	33	15	18	47.8566	52.1434	34.9713
nementin-2	25 um	07.06.2019 / MB	38	24	14	33	21	12	28	14	14	41.0686	58.9314	7.41094		15.2058	7.7949
nementin-2	25 um	28.06.2019 / MB	29	18	11	39	20	19	32	23	9	38.258	61.742	23.0007
nementin-3	25 um	07.06.2019 / MB	27	13	14	42	24	18	41	24	17	45.3908	54.6092	14.2017		8.65857	5.54315
nementin-3	25 um	28.06.2019 / MB	49	41	8	49	34	15	35	28	7	22.3129	77.6871	3.11543
nementin-5	25 um	07.06.2019 / MB	48	24	24	40	16	24	34	6	28	64.1176	35.8824	43.6241		42.1139	1.51022
nementin-5	25 um	28.06.2019 / MB	48	20	28	39	21	18	38	18	20	52.3729	47.6271	40.6036
nementin-4-1	25 um	07.06.2019 / MB	30	16	14	43	29	14	43	23	20	41.9121	58.0879	8.73629		30.6217	21.8854
nementin-4-1	25 um	28.06.2019 / MB	38	10	28	40	20	20	29	11	18	61.9177	38.0823	52.5071
nementin-6	25 um	07.06.2019 / MB	43	7	36	24	9	15	36	18	18	65.407	34.593	45.6498		53.7835	8.1337
nementin-6	25 um	28.06.2019 / MB	37	10	27	36	12	24	32	10	22	69.4632	30.5368	61.9172
nementin-7	25 um	07.06.2019 / MB	36	19	17	33	10	23	39	17	22	57.7765	42.2235	33.6613		31.2418	2.41948
nementin-7	25 um	28.06.2019 / MB	29	10	19	40	26	14	46	33	13	42.926	57.074	28.8223
nementin-8	25 um	07.06.2019 / MB	35	9	26	45	13	32	46	5	41	78.1758	21.8242	65.7112		45.084	20.6272
nementin-8	25 um	28.06.2019 / MB	34	23	11	39	23	16	49	27	22	39.4255	60.5745	24.4568
nementin-9	25 um	07.06.2019 / MB	46	22	24	39	16	23	34	9	25	61.5592	38.4408	39.6045		36.3201	3.28435
nementin-9	25 um	28.06.2019 / MB	40	20	20	38	22	16	47	25	22	46.3046	53.6954	33.0357
nementin-10	25 um	07.06.2019 / MB	40	10	30	30	10	20	34	16	18	64.8693	35.1307	44.805		36.7711	8.03388
nementin-10	25 um	28.06.2019 / MB	35	19	16	38	25	13	37	19	18	42.8578	57.1422	28.7372
nementin-11	25 um	07.06.2019 / MB	39	21	18	33	18	15	29	14	15	47.7775	52.2225	17.9516		17.7747	0.176826
nementin-11	25 um	28.06.2019 / MB	38	24	14	33	21	12	42	30	12	33.9257	66.0743	17.5979
control	1 % DMSO	07.06.2019 / MB	43	25	18	47	34	13	43	26	17	36.3516	63.6484	0		0	0
Levamisole	25 um	07.06.2019 / MB	31	0	31	35	0	35	40	0	40	100	0	100		100	0
Ivermectin	25 um	07.06.2019 / MB	43	1	42	30	0	30	28	0	28	99.2248	0.775194	98.7821		98.7821	0
control	1 % DMSO	28.06.2019 / MB	30	25	5	36	29	7	30	23	7	19.8148	80.1852	0		0	0
Levamisole	25 um	28.06.2019 / MB	31	0	31	29	0	29	36	0	36	100	0	100		100	0
Ivermectin	25 um	28.06.2019 / MB	29	0	29	29	1	28	33	2	31	96.8304	3.16963	96.0471		96.0471	0
	Concentration	Date	N° laevae 1	Alive 1	Dead 1	N° laevae 2	Alive 2	Dead 2	N° laevae 3	Alive 3	Dead 3	Dead / %	Alive / %	Effect / %		Average Effect	Std. Dev.
nementin-15	25 um	07.06.2019 / MB	31	14	17	33	15	18	34	15	19	55.0888	44.9112	44.4948		60.939	16.4441
nementin-15	25 um	28.06.2019 / MB	26	2	24	27	5	22	31	9	22	81.5856	18.4144	77.3831
control	1 % DMSO	07.06.2019 / MB	36	29	7	35	30	5	34	26	8	19.0865	80.9135	0		0	0
Levamisole	25 um	07.06.2019 / MB	40	0	40	36	0	36	37	0	37	100	0	100		100	0
Ivermectin	25 um	07.06.2019 / MB	32	1	31	30	0	30	42	1	41	98.1647	1.83532	97.7318		97.7318	0
control	1 % DMSO	28.06.2019 / MB	29	25	4	35	28	7	41	32	9	18.5814	81.4186	0		0	0
Levamisole	25 um	28.06.2019 / MB	33	0	33	37	0	37	29	0	29	100	0	100		100	0
Ivermectin	25 um	28.06.2019 / MB	36	0	36	42	2	40	31	0	31	98.4127	1.5873	98.0504		98.0504	0
	Concentration	Date	N° laevae 1	Alive 1	Dead 1	N° laevae 2	Alive 2	Dead 2	N° laevae 3	Alive 3	Dead 3	Dead / %	Alive / %	Effect / %		Average Effect	Std. Dev.
nementin-1	10 um	01.04.2019 / MB	31	28	3	36	31	5	35	35	0	7.85544	92.1446	5.2715		4.69237	0.579126
nementin-1	10 um	01.04.2019 / MB	42	39	3	30	30	0	23	20	3	6.72878	93.2712	4.11325
nementin-12-1	10 um	01.04.2019 / MB	31	30	1	33	31	2	36	35	1	4.0214	95.9786	1.32995		1.88118	0.551235
nementin-12-1	10 um	01.04.2019 / MB	33	30	3	35	34	1	30	29	1	5.0938	94.9062	2.43242
nementin-13	10 um	01.04.2019 / MB	36	30	6	38	35	3	39	38	1	9.04184	90.9582	6.49117		7.68437	1.1932
nementin-13	10 um	01.04.2019 / MB	41	37	4	36	33	3	25	21	4	11.3631	88.6369	8.87757
nementin-2	10 um	01.04.2019 / MB	29	28	1	26	25	1	47	42	5	5.97758	94.0224	3.34098		2.97252	0.368465
nementin-2	10 um	01.04.2019 / MB	31	29	2	29	28	1	34	32	2	5.26075	94.7393	2.60405
nementin-3	10 um	01.04.2019 / MB	56	52	4	34	28	6	30	26	4	12.7077	87.2923	10.2599		9.80529	0.454594
nementin-3	10 um	01.04.2019 / MB	36	32	4	24	20	4	26	24	2	11.8234	88.1766	9.3507
control	1 % DMSO	01.04.2019 / MB	36	35	1	37	35	2	30	30	0	2.72773	97.2723	0		0	0
	Concentration	Date	N° laevae 1	Alive 1	Dead 1	N° laevae 2	Alive 2	Dead 2	N° laevae 3	Alive 3	Dead 3	Dead / %	Alive / %	Effect / %		Average Effect	Std. Dev.
nementin-5	10 um	01.04.2019 / MB	32	28	4	33	28	5	29	25	4	13.8149	86.1851	8.50999		13.9606	5.45065
nementin-5	10 um	01.04.2019 / MB	18	12	6	37	30	7	30	24	6	24.0841	75.9159	19.4113
nementin-4-1	10 um	01.04.2019 / MB	26	20	6	28	23	5	36	29	7	20.1262	79.8738	15.2098		16.2372	1.02747
nementin-4-1	10 um	01.04.2019 / MB	32	26	6	26	21	5	39	28	11	22.062	77.938	17.2647
nementin-6	10 um	01.04.2019 / MB	36	26	10	33	22	11	27	17	10	32.716	67.284	28.5746		30.2812	1.70661
nementin-6	10 um	01.04.2019 / MB	26	14	12	42	27	15	27	20	7	35.9314	64.0686	31.9878
nementin-7	10 um	01.04.2019 / MB	40	28	12	28	16	12	30	20	10	35.3968	64.6032	31.4204		31.4448	0.0244597
nementin-7	10 um	01.04.2019 / MB	21	17	4	35	18	17	31	19	12	35.4429	64.5571	31.4693
nementin-9	10 um	01.04.2019 / MB	41	28	13	29	19	10	30	27	3	25.3967	74.6033	20.8047		29.8459	9.04117
nementin-9	10 um	01.04.2019 / MB	32	15	17	30	19	11	32	20	12	42.4306	57.5694	38.887
nementin-10	10 um	01.04.2019 / MB	37	31	6	42	31	11	30	24	6	20.8022	79.1978	15.9274		11.6611	4.26635
nementin-10	10 um	01.04.2019 / MB	31	29	2	32	27	5	37	31	6	12.7643	87.2357	7.39473
nementin-8	10 um	01.04.2019 / MB	27	18	9	30	15	15	20	20	0	27.7778	72.2222	23.3323		28.8531	5.52073
nementin-8	10 um	01.04.2019 / MB	45	27	18	16	10	6	27	17	10	38.179	61.821	34.3738
nementin-11	10 um	01.04.2019 / MB	23	21	2	35	26	9	30	20	10	22.5811	77.4189	17.8158		16.245	1.5708
nementin-11	10 um	01.04.2019 / MB	36	25	11	38	33	5	33	28	5	19.6217	80.3783	14.6742
nementin-14	10 um	01.04.2019 / MB	29	24	5	25	18	7	29	19	10	26.5747	73.4253	22.0552		24.3525	2.29723
nementin-14	10 um	01.04.2019 / MB	32	25	7	33	22	11	32	20	12	30.9028	69.0972	26.6497
nementin-15	10 um	01.04.2019 / MB	40	36	4	31	28	3	40	37	3	9.05914	90.9409	3.46153		1.69024	1.77129
nementin-15	10 um	01.04.2019 / MB	31	29	2	28	25	3	31	31	0	5.72197	94.278	-0.0810528
control	1 % DMSO	01.04.2019 / MB	39	39	0	34	31	3	35	32	3	5.79832	94.2017	0		0	0
	Concentration	Date	N° laevae 1	Alive 1	Dead 1	N° laevae 2	Alive 2	Dead 2	N° laevae 3	Alive 3	Dead 3	Dead / %	Alive / %	Effect / %		Average Effect	Std. Dev.
nementin-12-7	10uM	22.06.20/CH	33	22	11	30	23	7	39	30	9	26.5812	73.4188	15.3817		11.5707	3.81105
nementin-12-7	10uM	09.07.20/CH	43	41	2	35	26	9	31	20	11	21.9498	78.0502	7.75963
nementin-17	10uM	22.06.20/CH	43	6	37	45	3	42	27	3	24	89.4229	10.5771	87.8095		83.7124	4.09706
nementin-17	10uM	16.07.20/CH	38	7	31	34	4	30	40	10	30	81.6047	18.3953	79.6153
Ivermectin	10uM	22.06.20/CH	33	2	31	26	0	26	36	4	32	94.2761	5.72391	93.403		93.8168	0.413891
	10uM	09.07.20/CH	32	2	30	49	3	46	44	1	43	95.1183	4.88173	94.2307
Levamisole	10uM	22.06.20/CH	36	0	36	41	0	41	35	0	35	100	0	100		100	0
	10uM	09.07.20/CH	29	0	29	32	0	32	42	0	42	100	0	100
control	1 % DMSO	22.06.20/CH	34	29	5	36	30	6	36	33	3	13.2353	86.7647	0		0	0
control	1 % DMSO	09.07.20/CH	34	32	2	43	37	6	38	28	10	15.3839	84.6161	0		0	0
control	1 % DMSO	16.07.20/CH	33	29	4	34	31	3	36	33	3	9.75936	90.2406	0		0	0
	Concentration	Date	N° laevae 1	Alive 1	Dead 1	N° laevae 2	Alive 2	Dead 2	N° laevae 3	Alive 3	Dead 3	Dead / %	Alive / %	Effect / %		Average Effect	Std. Dev.
nementin-12-5	10 uM	28.05.20/CH	20	0	20	13	0	13	17	0	17	100	0	100		100	0
nementin-12-5	10 uM	28.05.20/CH	25	0	25	20	0	20	26	0	26	100	0	100
nementin-12-8	10 uM	28.05.20/CH	18	15	3	26	16	10	33	31	2	20.3963	79.6037	-15.3584		-25.566	10.2076
nementin-12-8	10 uM	28.05.20/CH	23	20	3	23	23	0	17	16	1	6.30861	93.6914	-35.7736
nementin-12-26	10 uM	28.05.20/CH	31	15	16	26	8	18	17	6	11	61.8499	38.1501	44.7144		34.6662	10.0482
nementin-12-26	10 uM	28.05.20/CH	32	21	11	25	11	14	28	13	15	47.9821	52.0179	24.6179
control	1 % DMSO	28.05.20/CH	34	24	10	40	26	14	42	30	12	30.9944	69.0056	0		0	0
control	1 % DMSO	28.05.20/CH	34	24	10	40	26	14	42	30	12	30.9944	69.0056	0		0	0
	Concentration	Date	N° laevae 1	Alive 1	Dead 1	N° laevae 2	Alive 2	Dead 2	N° laevae 3	Alive 3	Dead 3	Dead / %	Alive / %	Effect / %		Average Effect	Std. Dev.
nementin-17	1uM	20.07.20/CH	33	18	15	22	12	10	39	25	14	42.2688	57.7312	-1.31095		-1.53321	0.222264
nementin-17	1uM	20.07.20/CH	25	13	12	31	18	13	36	23	13	42.0155	57.9845	-1.75547
Ivermectin	1uM	20.07.20/CH	32	0	32	36	1	35	32	3	29	95.9491	4.05093	92.8911		93.7645	0.873375
	1uM	20.07.20/CH	30	2	28	40	1	39	23	0	23	96.9444	3.05556	94.6379
Levamisole	1uM	20.07.20/CH	32	6	26	20	2	18	28	2	26	88.0357	11.9643	79.0042		79.7543	0.750153
	1uM	20.07.20/CH	31	5	26	22	2	20	37	3	34	88.8907	11.1093	80.5045
control	1 % DMSO	20.07.20/CH	30	17	13	28	16	12	28	16	12	43.0159	56.9841	0		0	0
control	1 % DMSO	20.07.20/CH	30	17	13	28	16	12	28	16	12	43.0159	56.9841	0

## Sheet: S. ratti adult
Canada compounds : adults S.ratti adult Assay																		Swiss TPH
Compounds			See below the 25uM results														Control Experiment
Compound ID	Well	Date		72 h Viability									Average Effect [%]			Date	72 h Viability
				25 µM								Effect [%]
																16.05.19 / CH	2.08
																16.05.19 / CH	2.5
nementin-13	1	16.05.19 / CH		0.25	0.25	0.25						0.89083	0.89083
	2	16.05.19 / CH		0.25	0.25	0.25						0.89083
																Average	2.29
nementin-12-1	1	16.05.19 / CH		0	0	0						1	1
	2	16.05.19 / CH		0	0	0						1
nementin-1	1	16.05.19 / CH		1.25	1	1						0.526929	0.563319
	2	16.05.19 / CH		1	0.75	1						0.599709
nementin-10	1	16.05.19 / CH		0.25	0.25	0.25						0.89083	0.89083
	2	16.05.19 / CH		0.25	0.25	0.25						0.89083
nementin-9	1	16.05.19 / CH		1.5	1.5	1.5						0.344978	0.308588
	2	16.05.19 / CH		1.75	1.75	1.5						0.272198
nementin-8	1	16.05.19 / CH		0.25	0.25	0.25						0.89083	0.89083
	2	16.05.19 / CH		0.25	0.25	0.25						0.89083
nementin-7	1	16.05.19 / CH		1.5	1.5	1.5						0.344978	0.326783
	2	16.05.19 / CH		1.75	1.5	1.5						0.308588
nementin-6	1	16.05.19 / CH		1.75	1.75	2						0.199418	0.199418
	2	16.05.19 / CH		1.75	1.75	2						0.199418
nementin-4-1	1	16.05.19 / CH		0.75	0.75	0.75						0.672489	0.617904
	2	16.05.19 / CH		1	1	1						0.563319
nementin-5	1	16.05.19 / CH		0.5	0.5	0.5						0.781659	0.799854
	2	16.05.19 / CH		0.5	0.25	0.5						0.818049
nementin-3	1	16.05.19 / CH		0.25	0	0						0.96361	0.945415
	2	16.05.19 / CH		0.25	0.25	0						0.92722
nementin-2	1	16.05.19 / CH		0.5	0.25	0.25						0.85444	0.818049
	2	16.05.19 / CH		0.5	0.5	0.5						0.781659
Levamisol	1	16.05.19 / CH		0	0	0						1	1
	2	16.05.19 / CH		0	0	0						1
Ivermectin	1	16.05.19 / CH		0.25	0.5	0.5						0.818049	0.799854
	2	16.05.19 / CH		0.5	0.5	0.5						0.781659
Control	1	16.05.19 / CH		2	2	2.25						0.0902475	-0.000727802
	2	16.05.19 / CH		2.5	2.5	2.5						-0.0917031
	Well	Date		72 h Viability									Average Effect [%]
				25 µM								Effect [%]
nementin-15	1	16.05.19 / CH		1.5	1.5	1.5						0.344978	0.344978			Date	72 h Viability
	2	16.05.19 / CH		1.5	1.5	1.5						0.344978
																16.05.19 / CH	2.08
nementin-14	1	16.05.19 / CH		0	0	0						1	1			16.05.19 / CH	2.5
	2	16.05.19 / CH		0	0	0						1				Average	2.29
nementin-11	1	16.05.19 / CH		0	0.25	0						0.96361	0.96361
	2	16.05.19 / CH		0.25	0	0						0.96361
Levamisol	1	16.05.19 / CH		0	0	0						1	1
	2	16.05.19 / CH		0	0	0						1
Ivermectin	1	16.05.19 / CH		0.25	0.5	0.5						0.818049	0.799854
	2	16.05.19 / CH		0.5	0.5	0.5						0.781659
Control	1	16.05.19 / CH		2	2	2.25						0.0902475	-0.000727802
	2	16.05.19 / CH		2.5	2.5	2.5						-0.0917031
		See below the 10uM results
	Well	Date		72 h Viability									Average Effect [%]
				10 µM								Effect [%]
nementin-12-1	1	19.07.19 / CH		0.5	1	1						0.649123	0.631579
	2	19.07.19 / CH		0.75	1	1						0.614035
																Date	72 h Viability
nementin-13	1	19.07.19 / CH		1.75	1.75	1.5						0.298246	0.333333
	2	19.07.19 / CH		1.5	1.5	1.5						0.368421				19.07.19 / CH	2.5
																19.07.19 / CH	2.25
nementin-2	1	19.07.19 / CH		1.5	1.5	1.25						0.403509	0.403509			Average	2.375
	2	19.07.19 / CH		1.25	1.5	1.5						0.403509
nementin-3	1	19.07.19 / CH		1.25	1.25	1.5						0.438596	0.421053
	2	19.07.19 / CH		1.5	1.5	1.25						0.403509
nementin-5	1	19.07.19 / CH		1	1	1						0.578947	0.631579
	2	19.07.19 / CH		0.5	0.75	1						0.684211
nementin-8	1	19.07.19 / CH		1	0.75	1						0.614035	0.631579
	2	19.07.19 / CH		1	0.75	0.75						0.649123
nementin-10	1	19.07.19 / CH		1	0.75	1						0.614035	0.614035
	2	19.07.19 / CH		1	0.75	1						0.614035
nementin-11	1	19.07.19 / CH		1.75	1.75	1.75						0.263158	0.263158
	2	19.07.19 / CH		1.75	1.75	1.75						0.263158
nementin-14	1	19.07.19 / CH		1.5	1.5	1.5						0.368421	0.385965
	2	19.07.19 / CH		1.25	1.5	1.5						0.403509
Levamisol	1	19.07.19 / CH		0.25	0	0.5						0.894737	0.912281
	2	19.07.19 / CH		0.25	0.25	0						0.929825
Ivermectin	1	19.07.19 / CH		0.25	0.25	0						0.929825	0.947368
	2	19.07.19 / CH		0	0.25	0						0.964912
Control	1	19.07.19 / CH		2.5	2.5	2.5						-0.0526316	0
	2	19.07.19 / CH		2.25	2.25	2.25						0.0526316

## Sheet: H. polygyrus L3
											Assay: 96-well plate,
			Canada
All compounds are tested initially on H.Poly L3
Compounds are tested in triplicate and repeated once with 30-40 larvae per well and evaluated 72 hours later with 80 µL of hot water (≈80℃).
Compounds are considered hits if the triplicate compared to the controle (Abbr. Ctrl) shows ≥70% efficacy.
Compounds: 10mM Stock
See below the 25uM results
Compound ID	Concentration	Date	N° laevae 1	Alive 1	Dead 1	N° laevae 2	Alive 2	Dead 2	N° laevae 3	Alive 3	Dead 3	Dead / %	Alive / %	Effect / %		Average Effect	Std. Dev.
nementin-12-29	25 um	03.04.20/CH	36	29	7	40	36	4	42	37	5	13.7831	86.2169	-4.97761		-11.9524	6.97474
	25 um	06.04.20/CH	36	24	12	32	28	4	29	23	6	22.1743	77.8257	-18.9271
nementin-18	25 um	03.04.20/CH	39	16	23	32	12	20	51	26	25	56.8313	43.1687	47.4379		36.4839	10.954
	25 um	07.05.20/CH	34	18	16	31	23	8	37	26	11	34.1983	65.8017	25.5299
nementin-17	25 um	03.04.20/CH	68	33	35	62	21	41	52	16	36	62.2768	37.7232	54.0683		36.8532	17.2151
	25 um	06.04.20/CH	26	16	10	33	23	10	49	13	36	47.4113	52.5887	19.6381
nementin-16	25 um	03.04.20/CH	45	37	8	62	52	10	61	46	15	19.499	80.501	1.98209		2.13583	0.153743
	25 um	06.04.20/CH	50	31	19	30	20	10	38	24	14	36.0585	63.9415	2.28958
nementin-12-28	25 um	03.04.20/CH	37	21	16	36	16	20	42	26	16	45.6313	54.3687	33.8008		31.5092	2.29161
	25 um	07.05.20/CH	38	26	12	28	19	9	37	19	18	37.4568	62.5432	29.2176
nementin-12-27	25 um	07.05.20/CH	38	28	10	30	25	5	21	15	6	23.8513	76.1487	13.8197		6.90986	6.90986
	25 um	06.04.20/CH	29	21	8	31	20	11	42	34	8	27.3726	72.6274	0
nementin-12-26	25 um	07.05.20/CH	41	26	15	42	28	14	34	26	8	31.1494	68.8506	22.0792		11.0396	11.0396
	25 um	06.04.20/CH	31	29	2	33	29	4	35	30	5	10.9528	89.0472	0
nementin-12-25	25 um	03.04.20/CH	40	31	9	41	29	12	52	40	12	24.9484	75.0516	8.61729		4.30864	4.30864
	25 um	06.04.20/CH	32	31	1	34	32	2	39	33	6	8.13066	91.8693	0
nementin-12-17	25 um	03.04.20/CH	45	38	7	42	32	10	63	51	12	19.4709	80.5291	1.94789		0.973943	0.973943
	25 um	06.04.20/CH	33	28	5	45	38	7	36	34	2	12.0875	87.9125	0
nementin-12-14	25 um	03.04.20/CH	46	35	11	38	30	8	44	33	11	23.3219	76.6781	6.63685		17.9127	11.2759
	25 um	06.04.20/CH	27	11	16	29	14	15	28	14	14	53.6611	46.3389	29.1886
nementin-12-11	25 um	03.04.20/CH	56	52	4	52	49	3	47	45	2	5.72247	94.2775	-14.7922		-9.18244	5.60975
	25 um	06.04.20/CH	33	22	11	35	21	14	30	23	7	32.2222	67.7778	-3.57269
nementin-12-9	25 um	03.04.20/CH	48	1	47	48	2	46	35	0	35	97.9167	2.08333	97.4633		72.4544	25.0089	wrong result!
	25 um	06.04.20/CH	30	10	20	27	6	21	21	10	11	65.6085	34.3915	47.4456				see below…
nementin-12-8	25 um	07.05.20/CH	36	24	12	38	32	6	43	31	12	25.6766	74.3234	15.8855		7.94274	7.94274
	25 um	06.04.20/CH	34	25	9	32	24	8	28	22	6	24.2997	75.7003	0
nementin-12-7	25 um	07.05.20/CH	42	28	14	45	34	11	41	29	12	29.0154	70.9846	19.6641		9.83204	9.83204
	25 um	06.04.20/CH	37	31	6	32	24	8	29	21	8	22.9341	77.0659	0
control	1 % DMSO	03.04.20/CH	41	38	3	27	19	8	36	30	6	17.8711	82.1289	0		0	0
control	1 % DMSO	06.04.20/CH	40	22	18	32	23	9	36	25	11	34.5602	65.4398	0		0	0
Ivermectin	25 um	07.05.20/CH	31	7	24	36	2	34	31	3	28	87.3955	12.6045	85.735		85.735	0
Levamisol	25 um	07.05.20/CH	22	0	22	31	0	31	36	1	35	99.0741	0.925926	98.9521		98.9521	0
control	1 % DMSO	07.05.20/CH	27	24	3	42	38	4	35	30	5	11.6402	88.3598	0		0	0
Compound ID	Concentration	Date	N° laevae 1	Alive 1	Dead 1	N° laevae 2	Alive 2	Dead 2	N° laevae 3	Alive 3	Dead 3	Dead / %	Alive / %	Effect / %		Average Effect	Std. Dev.
nementin-12-5	25 um	07.05.20/CH	39	27	12	41	33	8	26	22	4	21.8887	78.1113	11.5986		20.7314	9.1328
	25 um	06.04.20/CH	33	13	20	37	23	14	36	15	21	52.2591	47.7409	29.8642
Ivermectin	25 um	03.04.20/CH	35	12	23	33	8	25	42	9	33	73.3478	26.6522	69.319		77.8016	8.48259
	25 um	06.04.20/CH	42	3	39	35	2	33	33	5	28	90.6638	9.33622	86.2842
Levamisole	25 um	03.04.20/CH	30	1	29	34	4	30	41	2	39	93.3413	6.6587	92.3348		95.5056	3.17085
	25 um	06.04.20/CH	34	0	34	35	0	35	37	1	36	99.0991	0.900901	98.6765
control	1 % DMSO	03.04.20/CH	34	32	2	24	18	6	47	43	4	13.131	86.869	0		0	0
control	1 % DMSO	06.04.20/CH	21	16	5	32	20	12	29	19	10	31.9308	68.0692	0		0	0
Ivermectin	25 um	07.05.20/CH	31	7	24	36	2	34	31	3	28	87.3955	12.6045	85.735		85.735	0
Levamisol	25 um	07.05.20/CH	22	0	22	31	0	31	36	1	35	99.0741	0.925926	98.9521		98.9521	0
control	1 % DMSO	07.05.20/CH	27	24	3	42	38	4	35	30	5	11.6402	88.3598	0		0	0
control	1 % DMSO	17.04.20/CH	26	23	3	28	20	8	39	32	7	19.3529	80.6471	0		0	0
Compound ID	Concentration	Date	N° laevae 1	Alive 1	Dead 1	N° laevae 2	Alive 2	Dead 2	N° laevae 3	Alive 3	Dead 3	Dead / %	Alive / %	Effect / %		Average Effect	Std. Dev.
nementin-12-23	25 um	09.04.20/CH	33	24	9	33	17	16	22	12	10	40.404	59.596	-25.2586		-5.67615	19.5824
	25 um	11.05.20/CH	25	14	11	30	16	14	26	14	12	45.6068	54.3932	13.9063
nementin-12-12	25 um	09.04.20/CH	33	13	20	26	17	9	29	23	6	38.637	61.363	-28.9725		-2.09528	26.8772
	25 um	11.05.20/CH	28	15	13	27	14	13	35	13	22	52.478	47.522	24.7819
nementin-12-10	25 um	09.04.20/CH	23	15	8	16	9	7	31	12	19	46.6076	53.3924	-12.2199		4.51363	16.7335
	25 um	11.05.20/CH	32	18	14	35	17	18	27	12	15	50.2447	49.7553	21.2471
Levamisole	25 um	09.04.20/CH	24	0	24	19	0	19	30	0	30	100	0	100		99.023	0.97704
	25 um	11.05.20/CH	21	0	21	27	1	26	39	0	39	98.7654	1.23457	98.0459
Ivermectin	25 um	09.04.20/CH	26	1	25	30	0	30	32	0	32	98.7179	1.28205	97.3054		76.3966	20.9088
	25 um	11.05.20/CH	31	10	21	26	6	20	31	9	22	71.8776	28.1224	55.4877
control	1 % DMSO	09.04.20/CH	18	7	11	26	14	12	24	12	12	52.4217	47.5783	0		0	0
control	1 % DMSO	11.05.20/CH	32	20	12	27	19	8	30	17	13	36.821	63.179	0		0	0
Compound ID	Concentration	Date	N° laevae 1	Alive 1	Dead 1	N° laevae 2	Alive 2	Dead 2	N° laevae 3	Alive 3	Dead 3	Dead / %	Alive / %	Effect / %		Average Effect	Std. Dev.
nementin-12-6	25 um	18.05.20/CH	79	30	49	71	32	39	42	18	24	58.0326	41.9674	44.0849		40.8412	3.2437
	25 um	18.05.20/CH	84	39	45	73	37	36	53	23	30	53.1634	46.8366	37.5975
Levamisole	25 um	18.05.20/CH	40	0	40	58	0	58	41	0	41	100	0	100		100	0
Ivermectin	25 um	18.05.20/CH	38	14	24	44	20	24	53	26	27	56.2156	43.7844	41.664		41.664	20.832
control	1 % DMSO	18.05.20/CH	40	28	12	50	38	12	48	38	10	24.9444	75.0556	0		0	0
Compound ID	Concentration	Date	N° laevae 1	Alive 1	Dead 1	N° laevae 2	Alive 2	Dead 2	N° laevae 3	Alive 3	Dead 3	Dead / %	Alive / %	Effect / %		Average Effect	Std. Dev.
nementin-12-22	25 um	07.05.20/CH	36	26	10	42	34	8	30	24	6	22.2751	77.7249	12.0359		11.3981	0.637804
	25 um	07.05.20/CH	40	38	2	34	24	10	31	22	9	21.148	78.852	10.7603
nementin-12-21	25 um	07.05.20/CH	44	36	8	41	33	8	41	26	15	24.7598	75.2402	14.8479		7.42395	7.42395
	25 um	17.04.20/CH	34	29	5	35	28	7	33	27	6	17.6292	82.3708	0
nementin-12-20	25 um	07.05.20/CH	35	28	7	35	30	5	34	25	9	20.2521	79.7479	9.74639		11.2469	1.50054
	25 um	07.05.20/CH	43	37	6	31	21	10	40	31	9	22.9039	77.0961	12.7475
Ivermectin	25 um	07.05.20/CH	31	7	24	36	2	34	31	3	28	87.3955	12.6045	85.735		85.735	0
Levamisol	25 um	07.05.20/CH	22	0	22	31	0	31	36	1	35	99.0741	0.925926	98.9521		98.9521	0
control	1 % DMSO	07.05.20/CH	27	24	3	42	38	4	35	30	5	11.6402	88.3598	0		0	0
control	1 % DMSO	17.04.20/CH	26	23	3	28	20	8	39	32	7	19.3529	80.6471	0		0	0
Compound ID	Concentration	Date	N° laevae 1	Alive 1	Dead 1	N° laevae 2	Alive 2	Dead 2	N° laevae 3	Alive 3	Dead 3	Dead / %	Alive / %	Effect / %		Average Effect	Std. Dev.
nementin-1	25 µM	17.05.2019 / MB	26	22	4	34	29	5	25	18	7	19.3635	80.6365	15.0929		19.5715	4.47859
	25 µM	20.05.2019 / MB	32	20	12	30	21	9	38	32	6	27.7632	72.2368	24.05
nementin-12-1	25 µM	17.05.2019 / MB	29	14	15	31	22	9	34	25	9	35.7423	64.2577	32.3391		24.3948	7.94438
	25 µM	20.05.2019 / MB	29	20	9	32	25	7	23	21	2	20.535	79.465	16.4504
nementin-13	25 µM	17.05.2019 / MB	32	15	17	39	26	13	34	21	13	41.5645	58.4355	38.4697		27.2664	11.2033
	25 µM	20.05.2019 / MB	25	20	5	24	21	3	25	18	7	20.1667	79.8333	16.0631
nementin-2	25 µM	17.05.2019 / MB	32	27	5	30	29	1	40	38	2	7.98611	92.0139	3.11292		19.4462	16.3333
	25 µM	20.05.2019 / MB	26	10	16	33	27	6	27	17	10	38.9191	61.0809	35.7794
nementin-3	25 µM	17.05.2019 / MB	43	15	28	33	27	6	31	28	3	30.9918	69.0082	27.3371		30.2912	2.95415
	25 µM	20.05.2019 / MB	27	10	17	23	16	7	31	26	5	36.5089	63.4911	33.2454
nementin-5	25 µM	17.05.2019 / MB	33	30	3	32	31	1	23	22	1	5.52125	94.4788	0.517513		5.23719	4.71968
	25 µM	20.05.2019 / MB	40	37	3	26	20	6	32	28	4	14.359	85.641	9.95687
nementin-4-1	25 µM	17.05.2019 / MB	29	19	10	28	19	9	34	27	7	29.0713	70.9287	25.3148		28.8718	3.55702
	25 µM	20.05.2019 / MB	33	21	12	30	20	10	32	20	12	35.7323	64.2677	32.4288
nementin-6	25 µM	17.05.2019 / MB	26	19	7	25	15	10	39	26	13	33.4188	66.5812	29.8926		23.3654	6.52718
	25 µM	20.05.2019 / MB	29	21	8	27	21	6	31	27	4	20.9039	79.0961	16.8382
nementin-7	25 µM	17.05.2019 / MB	31	20	11	24	18	6	25	18	7	29.4946	70.5054	25.7606		24.2738	1.48676
	25 µM	20.05.2019 / MB	32	20	12	23	22	1	37	23	14	26.5619	73.4381	22.787
nementin-8	25 µM	17.05.2019 / MB	25	23	2	31	28	3	31	27	4	10.1935	89.8065	5.43727		5.42679	0.0104777
	25 µM	20.05.2019 / MB	33	29	4	30	27	3	25	23	2	10.0404	89.9596	5.41631
nementin-9	25 µM	17.05.2019 / MB	29	15	14	29	11	18	35	18	17	52.9721	47.0279	50.4814		33.3172	17.1643
	25 µM	20.05.2019 / MB	30	24	6	35	30	5	34	25	9	20.2521	79.7479	16.1529
nementin-10	25 µM	17.05.2019 / MB	29	20	9	30	20	10	31	18	13	35.4344	64.5656	32.0149		30.4048	1.61012
	25 µM	20.05.2019 / MB	25	18	7	29	16	13	25	19	6	32.2759	67.7241	28.7947
nementin-11	25 µM	17.05.2019 / MB	34	34	0	31	28	3	29	27	2	5.52466	94.4753	0.521105		4.79716	4.27605
	25 µM	20.05.2019 / MB	36	31	5	30	27	3	30	25	5	13.5185	86.4815	9.07321
nementin-14	25 µM	17.05.2019 / MB	27	24	3	27	25	2	31	28	3	9.39865	90.6014	4.60027		4.80625	0.205986
	25 µM	20.05.2019 / MB	27	24	3	28	26	2	28	25	3	9.65608	90.3439	5.01224
control	1% DMSO	17.05.2019 / MB	35	34	1	32	29	3	35	34	1	5.02976	94.9702	0		0	0
Levamisole	25 µM	17.05.2019 / MB	37	0	37	29	0	29	30	0	30	100	0	100		100	0
Ivermectin	25 µM	17.05.2019 / MB	29	1	28	31	0	31	28	1	27	97.6601	2.3399	97.5362		97.5362	0
control	1% DMSO	20.05.2019 / MB	30	29	1	25	23	2	30	29	1	4.88889	95.1111	0		0	0
Levamisole	25 µM	20.05.2019 / MB	30	0	30	35	0	35	29	0	29	100	0	100		100	0
Ivermectin	25 µM	20.05.2019 / MB	29	1	28	32	1	31	25	0	25	97.8089	2.19109	97.6963		97.6963	0
Compound ID	Concentration	Date	N° laevae 1	Alive 1	Dead 1	N° laevae 2	Alive 2	Dead 2	N° laevae 3	Alive 3	Dead 3	Dead / %	Alive / %	Effect / %		Average Effect	Std. Dev.
nementin-15	25 µM	24.05.2019 / MB	30	23	7	36	28	8	30	24	6	21.8519	78.1481	14.8867		14.4229	0.46377
	25 µM	27.05.2019 / MB	33	26	7	30	24	6	28	23	5	19.6898	80.3102	13.9591
control	1% DMSO	24.05.2019 / MB	30	27	3	28	26	2	27	25	2	8.18342	91.8166	0		0	0
Levamisole	25 µM	24.05.2019 / MB	30	0	30	29	0	29	32	0	32	100	0	100		100	0
Ivermectin	25 µM	24.05.2019 / MB	38	1	37	33	2	31	30	1	29	95.9915	4.00851	95.6342		95.6342	0
control	1% DMSO	27.05.2019 / MB	44	43	1	32	29	3	36	33	3	6.66035	93.3396	0		0	0
Levamisole	25 µM	27.05.2019 / MB	29	0	29	32	0	32	35	0	35	100	0	100		100	0
Ivermectin	25 µM	27.05.2019 / MB	32	1	31	29	1	28	37	1	36	96.908	3.09199	96.6874		96.6874	0
			72 hours
Compound ID	Concentration	Date	N° laevae 1	Alive 1	Dead 1	N° laevae 2	Alive 2	Dead 2	N° laevae 3	Alive 3	Dead 3	Dead / %	Alive / %	Effect / %		Average Effect	Std. Dev.
nementin-12-9	25 um	19.10.20/CH	40	23	17	38	20	18	27	21	6	37.3635	62.6365	36.0611		33.589	2.47205
	25 um	19.10.20/CH	31	18	13	40	24	16	32	27	5	32.5202	67.4798	31.117
control	1 % DMSO	19.10.20/CH	27	27	0	30	29	1	36	35	1	2.03704	97.963	0		0	0
Compound ID	Concentration	Date	N° laevae 1	Alive 1	Dead 1	N° laevae 2	Alive 2	Dead 2	N° laevae 3	Alive 3	Dead 3	Dead / %	Alive / %	Effect / %		Average Effect	Std. Dev.
nementin-1	10 um	05.04.2019 / MB	57	29	28	54	34	20	59	39	20	40.0194	59.9806	22.7941		17.9602	4.83389
	10 um	05.04.2019 / MB	60	38	22	58	40	18	57	40	17	32.5086	67.4914	13.1263
nementin-12-1	10 um	05.04.2019 / MB	71	47	24	65	47	18	52	37	15	30.1138	69.8862	10.0437		23.025	12.9813
	10 um	05.04.2019 / MB	70	42	28	52	25	27	56	23	33	50.2839	49.7161	36.0063
nementin-13	10 um	05.04.2019 / MB	72	39	33	62	41	21	53	35	18	37.8889	62.1111	20.0517		22.9971	2.94543
	10 um	05.04.2019 / MB	53	30	23	50	28	22	70	42	28	42.4654	57.5346	25.9425
nementin-2	10 um	05.04.2019 / MB	55	38	17	57	33	24	52	34	18	35.8766	64.1234	17.4615		15.6107	1.85086
	10 um	05.04.2019 / MB	59	42	17	53	37	16	65	39	26	33.0007	66.9993	13.7598
nementin-3	10 um	05.04.2019 / MB	58	37	21	50	32	18	72	41	31	38.4208	61.5792	20.7364		28.3313	7.59485
	10 um	05.04.2019 / MB	59	32	27	51	23	28	64	32	32	50.2216	49.7784	35.9261
control	1 % DMSO	05.04.2019 / MB	57	46	11	62	49	13	60	44	16	22.3109	77.6891	0		0	0
Compound ID	Concentration	Date	N° laevae 1	Alive 1	Dead 1	N° laevae 2	Alive 2	Dead 2	N° laevae 3	Alive 3	Dead 3	Dead / %	Alive / %	Effect / %		Average Effect	Std. Dev.
nementin-5	10 um	05.04.2019 / MB	42	33	9	69	63	6	54	50	4	12.5105	87.4895	-9.58508		-1.81405	7.77103
	10 um	05.04.2019 / MB	57	43	14	61	42	19	63	51	12	24.9189	75.0811	5.95698
nementin-4-1	10 um	05.04.2019 / MB	61	54	7	64	56	8	73	60	13	13.9279	86.0721	-7.80979		-5.90647	1.90333
	10 um	05.04.2019 / MB	39	28	11	56	46	10	62	59	3	16.967	83.033	-4.00314
nementin-6	10 um	05.04.2019 / MB	55	39	16	63	47	16	53	42	11	25.0808	74.9192	6.15984		7.98018	1.82034
	10 um	05.04.2019 / MB	60	42	18	55	44	11	53	35	18	27.9874	72.0126	9.80052
nementin-7	10 um	05.04.2019 / MB	69	51	18	57	48	9	59	41	18	24.1283	75.8717	4.96677		20.08	15.1132
	10 um	05.04.2019 / MB	73	48	25	55	30	25	63	22	41	48.2602	51.7398	35.1932
nementin-8	10 um	05.04.2019 / MB	65	50	15	71	60	11	58	50	8	17.4543	82.5457	-3.39273		-5.17003	1.7773
	10 um	05.04.2019 / MB	50	45	5	51	40	11	57	50	7	14.6164	85.3836	-6.94733
nementin-9	10 um	05.04.2019 / MB	61	33	28	67	39	28	69	49	20	38.8927	61.1073	23.46		19.9732	3.48681
	10 um	05.04.2019 / MB	62	37	25	63	43	20	43	31	12	33.3252	66.6748	16.4864
nementin-10	10 um	05.04.2019 / MB	57	41	16	65	42	23	56	45	11	27.6992	72.3008	9.43952		10.5748	1.1353
	10 um	05.04.2019 / MB	60	42	18	59	39	20	69	52	17	29.512	70.488	11.7101
nementin-11	10 um	05.04.2019 / MB	61	51	10	51	38	13	47	37	10	21.0534	78.9466	1.11531		-0.470901	1.58621
	10 um	05.04.2019 / MB	60	49	11	58	45	13	54	46	8	18.5206	81.4794	-2.05711
nementin-14	10 um	05.04.2019 / MB	62	55	7	72	50	22	59	39	20	25.2481	74.7519	6.36932		1.36192	5.0074
	10 um	05.04.2019 / MB	46	39	7	69	57	12	47	38	9	17.2525	82.7475	-3.64548
nementin-15	10 um	05.04.2019 / MB	63	49	14	71	55	16	61	45	16	23.6623	76.3377	4.38309		3.77006	0.613032
	10 um	05.04.2019 / MB	59	46	13	52	42	10	56	41	15	22.6835	77.3165	3.15703
control	1 % DMSO	05.04.2019 / MB	54	43	11	66	51	15	69	57	12	20.163	79.837	0		0	0
Compound ID	Concentration	Date	N° laevae 1	Alive 1	Dead 1	N° laevae 2	Alive 2	Dead 2	N° laevae 3	Alive 3	Dead 3	Dead / %	Alive / %	Effect / %		Average Effect	Std. Dev.
nementin-12-9	10 um	11.05.20/CH	41	20	21	29	15	14	25	20	5	39.8318	60.1682	4.76551		20.2896	15.5241
	10 um	11.05.20/CH	31	13	18	34	11	23	38	18	20	59.4477	40.5523	35.8137
control	1 % DMSO	11.05.20/CH	32	20	12	27	19	8	30	17	13	36.821	63.179	0		0	0
control	1 % DMSO	11.05.20/CH	32	20	12	27	19	8	30	17	13	36.821	63.179	0		0	0

[truncated: 14 more sheets: H. polygyrus adult, M.i-reproduction assay summary,  M-i reprod Mar 2020 reps raw, M-i reprod Nov 2019 reps raw, Drosophila reprod 1 (SH), Drosophila reprod 2 (AB), fly interaction, Danio r. round 1 test, Danio r. round 2 test, HEK293 data, M.i reprod Dec 2020 reps raw, A-thaliana greening, M. incognita hatchling mobility, M-incognita egg hatch rate]
