# Supplementary material for: Egg-laying and locomotory screens with C. elegans yield a nematode-selective small molecule stimulator of neurotransmitter release
Source: Commun Biol. 2022 Aug 24;5:865. doi: 10.1038/s42003-022-03819-6 (PMC9402605; doi:10.1038/s42003-022-03819-6)
Supplement: Supplementary file 16 — Supplementary Data 7. [file 42003_2022_3819_MOESM16_ESM.xlsx]

## Sheet: Data
Anthelmintic Resistance Strains
Pinned 0.3uL into each; 0.6% DMSO
# L4/A after 72 hours in each condition (PR1152 grows slow, counted #L4/A on day 7)
DAY 3
Strain:	N2
BIO REP 1		nementin-1 A	nementin-1 B	nementin-1 C	AVERAGE	AVG # L4/A Rel to DMSO			Levamisole A	Levamisole B	Levamisole C	AVERAGE	AVG # L4/A Rel to DMSO			Fluopyram A	Fluopyram B	Fluopyram C	AVERAGE	AVG # L4/A Rel to DMSO			Ivermictin A	Ivermectin B	Ivermectin C	AVERAGE	AVG # L4/A Rel to DMSO
	60 uM	0	0	0	0	0		600 uM	0	0	0	0	0		6 uM	0	0	0	0	0		120 nM	0	0	0	0	0
	30 uM	0	0	0	0	0		300 uM	0	0	1	0.333333	0.016129		3 uM	0	0	0	0	0		60 nM	0	0	0	0	0
	15 uM	0	0	0	0	0		150 uM	8	10	12	10	0.483871		1.5 uM	0	0	0	0	0		30 nM	0	0	0	0	0
	7.5 uM	30	25	26	27	0.964286		75 uM	32	24	31	29	1.40323		0.75 uM	0	0	0	0	0		15 nM	1	0	0	0.333333	0.0138889
	3.75 uM	27	20	22	23	0.821429		37.5 uM	26	25	23	24.6667	1.19355		0.375 uM	22	27	26	25	1.10294		7.5 nM	26	25	24	25	1.04167
	1.875 uM	28	32	24	28	1		18.75 uM	20	28	19	22.3333	1.08065		0.1875 uM	30	26	35	30.3333	1.33824		3.75 nM	27	28	25	26.6667	1.11111
	0.9375 uM	19	24	26	23	0.821429		9.375 uM	19	22	23	21.3333	1.03226		0.09375 uM	25	22	24	23.6667	1.04412		1.875 nM	18	26	26	23.3333	0.972222
	DMSO	28	26	30	28	1		DMSO	19	17	26	20.6667	1		DMSO	22	22	24	22.6667	1		DMSO	21	27	24	24	1
BIO REP 2		nementin-1 A	nementin-1 B	nementin-1 C	AVERAGE	AVG # L4/A Rel to DMSO			Levamisole A	Levamisole B	Levamisole C	AVERAGE	AVG # L4/A Rel to DMSO			Fluopyram A	Fluopyram B	Fluopyram C	AVERAGE	AVG # L4/A Rel to DMSO			Ivermictin A	Ivermectin B	Ivermectin C	AVERAGE	AVG # L4/A Rel to DMSO
	60 uM	0	0	0	0	0		600 uM	1	0	1	0.666667	0.0377358		6 uM	0	0	0	0	0		120 nM	0	0	0	0	0
	30 uM	0	0	0	0	0		300 uM	6	3	7	5.33333	0.301887		3 uM	0	0	0	0	0		60 nM	0	0	0	0	0
	15 uM	0	0	0	0	0		150 uM	13	15	8	12	0.679245		1.5 uM	0	0	0	0	0		30 nM	0	0	0	0	0
	7.5 uM	17	15	11	14.3333	0.86		75 uM	16	19	13	16	0.90566		0.75 uM	0	0	0	0	0		15 nM	11	16	3	10	0.588235
	3.75 uM	21	22	23	22	1.32		37.5 uM	20	14	15	16.3333	0.924528		0.375 uM	10	7	15	10.6667	0.653061		7.5 nM	17	18	16	17	1
	1.875 uM	18	20	21	19.6667	1.18		18.75 uM	16	14	15	15	0.849057		0.1875 uM	13	5	15	11	0.673469		3.75 nM	12	21	22	18.3333	1.07843
	0.9375 uM	19	20	18	19	1.14		9.375 uM	22	7	16	15	0.849057		0.09375 uM	19	15	19	17.6667	1.08163		1.875 nM	16	25	18	19.6667	1.15686
	DMSO	20	18	12	16.6667	1		DMSO	19	12	22	17.6667	1		DMSO	18	17	14	16.3333	1		DMSO	16	22	13	17	1
BIO REP 3		nementin-1 A	nementin-1 B	nementin-1 C	AVERAGE	AVG # L4/A Rel to DMSO			Levamisole A	Levamisole B	Levamisole C	AVERAGE	AVG # L4/A Rel to DMSO			Fluopyram A	Fluopyram B	Fluopyram C	AVERAGE	AVG # L4/A Rel to DMSO			Ivermictin A	Ivermectin B	Ivermectin C	AVERAGE	AVG # L4/A Rel to DMSO
	60 uM	0	0	0	0	0		600 uM	1	1	1	1	0.0348837		6 uM	0	0	0	0	0		120 nM	0	0	0	0	0
	30 uM	0	0	0	0	0		300 uM	12	6	11	9.66667	0.337209		3 uM	0	0	0	0	0		60 nM	0	0	0	0	0
	15 uM	0	0	0	0	0		150 uM	6	14	18	12.6667	0.44186		1.5 uM	0	0	0	0	0		30 nM	0	0	0	0	0
	7.5 uM	28	29	30	29	1.0875		75 uM	26	31	22	26.3333	0.918605		0.75 uM	0	0	0	0	0		15 nM	0	0	0	0	0
	3.75 uM	29	29	28	28.6667	1.075		37.5 uM	29	28	32	29.6667	1.03488		0.375 uM	9	14	7	10	0.379747		7.5 nM	32	9	1	14	0.5
	1.875 uM	31	26	30	29	1.0875		18.75 uM	31	27	27	28.3333	0.988372		0.1875 uM	20	21	26	22.3333	0.848101		3.75 nM	27	31	28	28.6667	1.02381
	0.9375 uM	25	27	28	26.6667	1		9.375 uM	28	31	28	29	1.01163		0.09375 uM	27	32	25	28	1.06329		1.875 nM	29	28	26	27.6667	0.988095
	DMSO	26	28	26	26.6667	1		DMSO	36	27	23	28.6667	1		DMSO	29	25	25	26.3333	1		DMSO	29	27	28	28	1
Strain:	DA1316 avr-14;avr-15;glc-1
BIO REP 1		nementin-1 A	nementin-1 B	nementin-1 C	AVERAGE	AVG # L4/A Rel to DMSO			Levamisole A	Levamisole B	Levamisole C	AVERAGE	AVG # L4/A Rel to DMSO			Fluopyram A	Fluopyram B	Fluopyram C	AVERAGE	AVG # L4/A Rel to DMSO			Ivermictin A	Ivermectin B	Ivermectin C	AVERAGE	AVG # L4/A Rel to DMSO
	60 uM	0	0	0	0	0		600 uM	0	0	0	0	0		6 uM	0	0	0	0	0		120 nM	3	5	7	5	0.194805
	30 uM	0	0	0	0	0		300 uM	0	0	0	0	0		3 uM	0	0	0	0	0		60 nM	20	20	16	18.6667	0.727273
	15 uM	0	0	0	0	0		150 uM	4	7	14	8.33333	0.362319		1.5 uM	0	0	0	0	0		30 nM	26	26	27	26.3333	1.02597
	7.5 uM	1	0	2	1	0.0337079		75 uM	20	18	17	18.3333	0.797101		0.75 uM	0	0	0	0	0		15 nM	28	27	32	29	1.12987
	3.75 uM	32	30	26	29.3333	0.988764		37.5 uM	24	28	32	28	1.21739		0.375 uM	4	5	8	5.66667	0.223684		7.5 nM	25	24	29	26	1.01299
	1.875 uM	31	23	25	26.3333	0.88764		18.75 uM	25	28	26	26.3333	1.14493		0.1875 uM	21	26	26	24.3333	0.960526		3.75 nM	32	28	27	29	1.12987
	0.9375 uM	22	31	31	28	0.94382		9.375 uM	19	25	23	22.3333	0.971014		0.09375 uM	23	20	28	23.6667	0.934211		1.875 nM	21	27	28	25.3333	0.987013
	DMSO	24	34	31	29.6667	1		DMSO	23	22	24	23	1		DMSO	26	27	23	25.3333	1		DMSO	29	24	24	25.6667	1
BIO REP 2		nementin-1 A	nementin-1 B	nementin-1 C	AVERAGE	AVG # L4/A Rel to DMSO			Levamisole A	Levamisole B	Levamisole C	AVERAGE	AVG # L4/A Rel to DMSO			Fluopyram A	Fluopyram B	Fluopyram C	AVERAGE	AVG # L4/A Rel to DMSO			Ivermictin A	Ivermectin B	Ivermectin C	AVERAGE	AVG # L4/A Rel to DMSO
	60 uM	0	0	0	0	0		600 uM	0	0	0	0	0		6 uM	0	0	0	0	0		120 nM	12	11	15	12.6667	0.575758
	30 uM	0	0	0	0	0		300 uM	3	7	4	4.66667	0.233333		3 uM	0	0	0	0	0		60 nM	15	20	17	17.3333	0.787879
	15 uM	0	0	0	0	0		150 uM	14	8	15	12.3333	0.616667		1.5 uM	0	0	0	0	0		30 nM	20	22	27	23	1.04545
	7.5 uM	10	2	7	6.33333	0.333333		75 uM	18	17	12	15.6667	0.783333		0.75 uM	0	0	0	0	0		15 nM	23	23	17	21	0.954545
	3.75 uM	19	20	23	20.6667	1.08772		37.5 uM	17	20	18	18.3333	0.916667		0.375 uM	3	2	4	3	0.166667		7.5 nM	22	22	21	21.6667	0.984848
	1.875 uM	23	24	23	23.3333	1.22807		18.75 uM	25	24	18	22.3333	1.11667		0.1875 uM	19	18	11	16	0.888889		3.75 nM	25	20	19	21.3333	0.969697
	0.9375 uM	22	22	23	22.3333	1.17544		9.375 uM	23	9	14	15.3333	0.766667		0.09375 uM	17	18	18	17.6667	0.981481		1.875 nM	24	21	21	22	1
	DMSO	21	18	18	19	1		DMSO	22	21	17	20	1		DMSO	16	19	19	18	1		DMSO	19	20	27	22	1
BIO REP 3		nementin-1 A	nementin-1 B	nementin-1 C	AVERAGE	AVG # L4/A Rel to DMSO			Levamisole A	Levamisole B	Levamisole C	AVERAGE	AVG # L4/A Rel to DMSO			Fluopyram A	Fluopyram B	Fluopyram C	AVERAGE	AVG # L4/A Rel to DMSO			Ivermictin A	Ivermectin B	Ivermectin C	AVERAGE	AVG # L4/A Rel to DMSO
	60 uM	0	0	0	0	0		600 uM	0	1	0	0.333333	0.0166667		6 uM	0	0	0	0	0		120 nM	6	7	10	7.66667	0.315068
	30 uM	0	0	0	0	0		300 uM	2	2	1	1.66667	0.0833333		3 uM	0	0	0	0	0		60 nM	14	22	19	18.3333	0.753425
	15 uM	0	0	0	0	0		150 uM	10	9	10	9.66667	0.483333		1.5 uM	0	0	0	0	0		30 nM	29	26	21	25.3333	1.0411
	7.5 uM	13	21	15	16.3333	0.671233		75 uM	22	22	18	20.6667	1.03333		0.75 uM	0	0	0	0	0		15 nM	24	26	23	24.3333	1
	3.75 uM	28	24	24	25.3333	1.0411		37.5 uM	18	17	14	16.3333	0.816667		0.375 uM	1	3	6	3.33333	0.136986		7.5 nM	22	25	24	23.6667	0.972603
	1.875 uM	22	27	25	24.6667	1.0137		18.75 uM	15	16	15	15.3333	0.766667		0.1875 uM	17	17	18	17.3333	0.712329		3.75 nM	24	28	25	25.6667	1.05479
	0.9375 uM	25	31	20	25.3333	1.0411		9.375 uM	8	14	13	11.6667	0.583333		0.09375 uM	25	23	22	23.3333	0.958904		1.875 nM	27	24	25	25.3333	1.0411
	DMSO	23	30	20	24.3333	1		DMSO	17	23	20	20	1		DMSO	23	30	20	24.3333	1		DMSO	24	21	28	24.3333	1
Strain:	CB3474 ben-1(e1880)
BIO REP 1		nementin-1 A	nementin-1 B	nementin-1 C	AVERAGE	AVG # L4/A Rel to DMSO			Levamisole A	Levamisole B	Levamisole C	AVERAGE	AVG # L4/A Rel to DMSO			Fluopyram A	Fluopyram B	Fluopyram C	AVERAGE	AVG # L4/A Rel to DMSO			Ivermictin A	Ivermectin B	Ivermectin C	AVERAGE	AVG # L4/A Rel to DMSO
	60 uM	0	0	0	0	0		600 uM	2	1	3	2	0.0625		6 uM	0	0	0	0	0		120 nM	0	0	0	0	0
	30 uM	0	0	0	0	0		300 uM	6	9	11	8.66667	0.270833		3 uM	0	0	0	0	0		60 nM	0	0	0	0	0
	15 uM	0	0	0	0	0		150 uM	19	17	11	15.6667	0.489583		1.5 uM	0	0	0	0	0		30 nM	0	0	0	0	0
	7.5 uM	35	35	29	33	1.17857		75 uM	37	37	35	36.3333	1.13542		0.75 uM	0	0	0	0	0		15 nM	0	0	0	0	0
	3.75 uM	29	33	34	32	1.14286		37.5 uM	35	33	40	36	1.125		0.375 uM	24	30	23	25.6667	0.793814		7.5 nM	16	0	3	6.33333	0.195876
	1.875 uM	28	24	35	29	1.03571		18.75 uM	34	24	35	31	0.96875		0.1875 uM	29	27	31	29	0.896907		3.75 nM	34	33	32	33	1.02062
	0.9375 uM	26	27	29	27.3333	0.97619		9.375 uM	27	26	33	28.6667	0.895833		0.09375 uM	36	29	35	33.3333	1.03093		1.875 nM	31	32	34	32.3333	1
	DMSO	27	22	35	28	1		DMSO	33	36	27	32	1		DMSO	27	31	39	32.3333	1		DMSO	36	31	30	32.3333	1
BIO REP 2		nementin-1 A	nementin-1 B	nementin-1 C	AVERAGE	AVG # L4/A Rel to DMSO			Levamisole A	Levamisole B	Levamisole C	AVERAGE	AVG # L4/A Rel to DMSO			Fluopyram A	Fluopyram B	Fluopyram C	AVERAGE	AVG # L4/A Rel to DMSO			Ivermictin A	Ivermectin B	Ivermectin C	AVERAGE	AVG # L4/A Rel to DMSO
	60 uM	0	0	0	0	0		600 uM	1	2	2	1.66667	0.0649351		6 uM	0	0	0	0	0		120 nM	0	0	0	0	0
	30 uM	0	0	0	0	0		300 uM	18	14	8	13.3333	0.519481		3 uM	0	0	0	0	0		60 nM	0	0	0	0	0
	15 uM	0	0	0	0	0		150 uM	19	29	24	24	0.935065		1.5 uM	0	0	0	0	0		30 nM	0	0	0	0	0
	7.5 uM	20	19	21	20	0.810811		75 uM	30	23	22	25	0.974026		0.75 uM	0	0	0	0	0		15 nM	10	1	1	4	0.16
	3.75 uM	28	32	28	29.3333	1.18919		37.5 uM	25	29	33	29	1.12987		0.375 uM	12	18	17	15.6667	0.618421		7.5 nM	23	27	27	25.6667	1.02667
	1.875 uM	24	26	32	27.3333	1.10811		18.75 uM	23	27	26	25.3333	0.987013		0.1875 uM	17	23	19	19.6667	0.776316		3.75 nM	25	24	24	24.3333	0.973333
	0.9375 uM	28	25	25	26	1.05405		9.375 uM	27	23	25	25	0.974026		0.09375 uM	25	25	21	23.6667	0.934211		1.875 nM	23	27	24	24.6667	0.986667
	DMSO	23	26	25	24.6667	1		DMSO	25	26	26	25.6667	1		DMSO	27	24	25	25.3333	1		DMSO	24	25	26	25	1
BIO REP 3		nementin-1 A	nementin-1 B	nementin-1 C	AVERAGE	AVG # L4/A Rel to DMSO			Levamisole A	Levamisole B	Levamisole C	AVERAGE	AVG # L4/A Rel to DMSO			Fluopyram A	Fluopyram B	Fluopyram C	AVERAGE	AVG # L4/A Rel to DMSO			Ivermictin A	Ivermectin B	Ivermectin C	AVERAGE	AVG # L4/A Rel to DMSO
	60 uM	0	0	0	0	0		600 uM	2	0	1	1	0.0379747		6 uM	0	0	0	0	0		120 nM	0	0	0	0	0
	30 uM	0	0	0	0	0		300 uM	13	12	8	11	0.417722		3 uM	0	0	0	0	0		60 nM	0	0	0	0	0
	15 uM	0	0	0	0	0		150 uM	13	14	9	12	0.455696		1.5 uM	0	0	0	0	0		30 nM	0	0	0	0	0
	7.5 uM	19	26	20	21.6667	0.822785		75 uM	16	15	19	16.6667	0.632911		0.75 uM	0	0	0	0	0		15 nM	0	19	22	13.6667	0.5125
	3.75 uM	30	27	26	27.6667	1.05063		37.5 uM	22	24	26	24	0.911392		0.375 uM	10	21	13	14.6667	0.611111		7.5 nM	27	14	23	21.3333	0.8
	1.875 uM	30	27	27	28	1.06329		18.75 uM	23	19	32	24.6667	0.936709		0.1875 uM	22	20	13	18.3333	0.763889		3.75 nM	28	28	27	27.6667	1.0375
	0.9375 uM	25	26	30	27	1.02532		9.375 uM	26	24	17	22.3333	0.848101		0.09375 uM	28	24	25	25.6667	1.06944		1.875 nM	23	31	24	26	0.975
	DMSO	25	29	25	26.3333	1		DMSO	32	25	22	26.3333	1		DMSO	23	25	24	24	1		DMSO	26	24	30	26.6667	1
Strain:	VC731 unc-63(ok1075)
BIO REP 1		nementin-1 A	nementin-1 B	nementin-1 C	AVERAGE	AVG # L4/A Rel to DMSO			Levamisole A	Levamisole B	Levamisole C	AVERAGE	AVG # L4/A Rel to DMSO			Fluopyram A	Fluopyram B	Fluopyram C	AVERAGE	AVG # L4/A Rel to DMSO			Ivermictin A	Ivermectin B	Ivermectin C	AVERAGE	AVG # L4/A Rel to DMSO
	60 uM	0	0	0	0	0		600 uM	19	26	25	23.3333	0.985915		6 uM	0	0	0	0	0		120 nM	0	0	0	0	0
	30 uM	0	0	0	0	0		300 uM	22	19	24	21.6667	0.915493		3 uM	0	0	0	0	0		60 nM	0	0	0	0	0
	15 uM	0	0	0	0	0		150 uM	26	32	18	25.3333	1.07042		1.5 uM	0	0	0	0	0		30 nM	0	0	0	0	0
	7.5 uM	11	25	24	20	0.821918		75 uM	24	28	32	28	1.1831		0.75 uM	0	0	0	0	0		15 nM	0	0	0	0	0
	3.75 uM	21	26	27	24.6667	1.0137		37.5 uM	18	31	31	26.6667	1.12676		0.375 uM	4	15	11	10	0.526316		7.5 nM	31	21	26	26	1.14706
	1.875 uM	23	24	28	25	1.0274		18.75 uM	24	22	29	25	1.05634		0.1875 uM	21	20	20	20.3333	1.07018		3.75 nM	30	28	25	27.6667	1.22059
	0.9375 uM	21	29	26	25.3333	1.0411		9.375 uM	22	22	27	23.6667	1		0.09375 uM	28	19	21	22.6667	1.19298		1.875 nM	22	22	25	23	1.01471
	DMSO	23	24	26	24.3333	1		DMSO	24	22	25	23.6667	1		DMSO	16	18	23	19	1		DMSO	17	25	26	22.6667	1
BIO REP 2		nementin-1 A	nementin-1 B	nementin-1 C	AVERAGE	AVG # L4/A Rel to DMSO			Levamisole A	Levamisole B	Levamisole C	AVERAGE	AVG # L4/A Rel to DMSO			Fluopyram A	Fluopyram B	Fluopyram C	AVERAGE	AVG # L4/A Rel to DMSO			Ivermictin A	Ivermectin B	Ivermectin C	AVERAGE	AVG # L4/A Rel to DMSO
	60 uM	0	0	0	0	0		600 uM	25	28	26	26.3333	1.09722		6 uM	0	0	0	0	0		120 nM	0	0	0	0	0
	30 uM	0	0	0	0	0		300 uM	24	27	26	25.6667	1.06944		3 uM	0	0	0	0	0		60 nM	0	0	0	0	0
	15 uM	0	0	0	0	0		150 uM	28	26	27	27	1.125		1.5 uM	0	0	0	0	0		30 nM	0	0	0	0	0
	7.5 uM	14	20	6	13.3333	0.56338		75 uM	20	26	30	25.3333	1.05556		0.75 uM	0	0	0	0	0		15 nM	0	0	0	0	0
	3.75 uM	16	27	29	24	1.01408		37.5 uM	24	25	18	22.3333	0.930556		0.375 uM	4	7	1	4	0.12766		7.5 nM	23	22	25	23.3333	0.921053
	1.875 uM	25	31	28	28	1.1831		18.75 uM	21	27	23	23.6667	0.986111		0.1875 uM	15	24	14	17.6667	0.56383		3.75 nM	24	27	28	26.3333	1.03947
	0.9375 uM	23	27	29	26.3333	1.11268		9.375 uM	24	24	20	22.6667	0.944444		0.09375 uM	18	31	26	25	0.797872		1.875 nM	24	23	24	23.6667	0.934211
	DMSO	21	20	30	23.6667	1		DMSO	24	24	24	24	1		DMSO	29	37	28	31.3333	1		DMSO	25	24	27	25.3333	1
BIO REP 3		nementin-1 A	nementin-1 B	nementin-1 C	AVERAGE	AVG # L4/A Rel to DMSO			Levamisole A	Levamisole B	Levamisole C	AVERAGE	AVG # L4/A Rel to DMSO			Fluopyram A	Fluopyram B	Fluopyram C	AVERAGE	AVG # L4/A Rel to DMSO			Ivermictin A	Ivermectin B	Ivermectin C	AVERAGE	AVG # L4/A Rel to DMSO
	60 uM	0	0	0	0	0		600 uM	38	34	35	35.6667	1.04902		6 uM	0	0	0	0	0		120 nM	0	0	0	0	0
	30 uM	0	0	0	0	0		300 uM	38	33	38	36.3333	1.06863		3 uM	0	0	0	0	0		60 nM	0	0	0	0	0
	15 uM	0	0	0	0	0		150 uM	31	34	39	34.6667	1.01961		1.5 uM	0	0	0	0	0		30 nM	0	0	0	0	0
	7.5 uM	29	26	29	28	0.884211		75 uM	32	33	41	35.3333	1.03922		0.75 uM	0	0	0	0	0		15 nM	1	0	0	0.333333	0.00990099
	3.75 uM	31	33	32	32	1.01053		37.5 uM	34	30	31	31.6667	0.931373		0.375 uM	6	12	9	9	0.262136		7.5 nM	26	29	33	29.3333	0.871287
	1.875 uM	33	35	33	33.6667	1.06316		18.75 uM	36	34	37	35.6667	1.04902		0.1875 uM	8	12	13	11	0.320388		3.75 nM	38	37	31	35.3333	1.0495
	0.9375 uM	32	30	33	31.6667	1		9.375 uM	34	39	35	36	1.05882		0.09375 uM	33	28	31	30.6667	0.893204		1.875 nM	38	29	30	32.3333	0.960396
	DMSO	33	33	29	31.6667	1		DMSO	36	34	32	34	1		DMSO	31	38	34	34.3333	1		DMSO	31	31	39	33.6667	1
Strain:	RB2119 acr-23(ok2804)
BIO REP 1		nementin-1 A	nementin-1 B	nementin-1 C	AVERAGE	AVG # L4/A Rel to DMSO			Levamisole A	Levamisole B	Levamisole C	AVERAGE	AVG # L4/A Rel to DMSO			Fluopyram A	Fluopyram B	Fluopyram C	AVERAGE	AVG # L4/A Rel to DMSO			Ivermictin A	Ivermectin B	Ivermectin C	AVERAGE	AVG # L4/A Rel to DMSO
	60 uM	0	0	0	0	0		600 uM	0	0	0	0	0		6 uM	0	0	0	0	0		120 nM	0	0	0	0	0
	30 uM	0	0	0	0	0		300 uM	0	0	0	0	0		3 uM	0	0	0	0	0		60 nM	0	0	0	0	0
	15 uM	0	0	0	0	0		150 uM	1	4	3	2.66667	0.119403		1.5 uM	0	0	0	0	0		30 nM	5	5	8	6	0.204545
	7.5 uM	4	10	11	8.33333	0.297619		75 uM	14	8	9	10.3333	0.462687		0.75 uM	0	0	0	0	0		15 nM	25	30	33	29.3333	1
	3.75 uM	22	27	26	25	0.892857		37.5 uM	10	7	15	10.6667	0.477612		0.375 uM	8	5	18	10.3333	0.397436		7.5 nM	29	32	24	28.3333	0.965909
	1.875 uM	25	22	28	25	0.892857		18.75 uM	14	12	15	13.6667	0.61194		0.1875 uM	19	26	23	22.6667	0.871795		3.75 nM	26	25	22	24.3333	0.829545
	0.9375 uM	21	25	20	22	0.785714		9.375 uM	21	22	22	21.6667	0.970149		0.09375 uM	24	24	26	24.6667	0.948718		1.875 nM	25	27	24	25.3333	0.863636
	DMSO	32	25	27	28	1		DMSO	24	19	24	22.3333	1		DMSO	25	26	27	26	1		DMSO	29	30	29	29.3333	1
BIO REP 2		nementin-1 A	nementin-1 B	nementin-1 C	AVERAGE	AVG # L4/A Rel to DMSO			Levamisole A	Levamisole B	Levamisole C	AVERAGE	AVG # L4/A Rel to DMSO			Fluopyram A	Fluopyram B	Fluopyram C	AVERAGE	AVG # L4/A Rel to DMSO			Ivermictin A	Ivermectin B	Ivermectin C	AVERAGE	AVG # L4/A Rel to DMSO
	60 uM	0	0	0	0	0		600 uM	0	0	0	0	0		6 uM	0	0	0	0	0		120 nM	0	0	0	0	0
	30 uM	0	0	0	0	0		300 uM	0	2	1	1	0.0405405		3 uM	0	0	0	0	0		60 nM	0	0	0	0	0
	15 uM	0	0	0	0	0		150 uM	3	5	2	3.33333	0.135135		1.5 uM	0	0	0	0	0		30 nM	3	3	4	3.33333	0.126582
	7.5 uM	25	17	14	18.6667	0.691358		75 uM	12	12	17	13.6667	0.554054		0.75 uM	0	0	0	0	0		15 nM	22	22	13	19	0.721519
	3.75 uM	26	30	31	29	1.07407		37.5 uM	19	24	19	20.6667	0.837838		0.375 uM	3	5	4	4	0.166667		7.5 nM	22	28	26	25.3333	0.962025
	1.875 uM	25	32	30	29	1.07407		18.75 uM	20	25	31	25.3333	1.02703		0.1875 uM	27	20	32	26.3333	1.09722		3.75 nM	28	26	24	26	0.987342
	0.9375 uM	27	34	22	27.6667	1.02469		9.375 uM	27	24	26	25.6667	1.04054		0.09375 uM	28	26	23	25.6667	1.06944		1.875 nM	26	26	27	26.3333	1
	DMSO	24	28	29	27	1		DMSO	26	24	24	24.6667	1		DMSO	21	27	24	24	1		DMSO	25	27	27	26.3333	1
BIO REP 3		nementin-1 A	nementin-1 B	nementin-1 C	AVERAGE	AVG # L4/A Rel to DMSO			Levamisole A	Levamisole B	Levamisole C	AVERAGE	AVG # L4/A Rel to DMSO			Fluopyram A	Fluopyram B	Fluopyram C	AVERAGE	AVG # L4/A Rel to DMSO			Ivermictin A	Ivermectin B	Ivermectin C	AVERAGE	AVG # L4/A Rel to DMSO
	60 uM	0	0	0	0	0		600 uM	0	0	0	0	0		6 uM	0	0	0	0	0		120 nM	0	0	0	0	0
	30 uM	0	0	0	0	0		300 uM	1	0	1	0.666667	0.027027		3 uM	0	0	0	0	0		60 nM	1	0	0	0.333333	0.0128205
	15 uM	0	0	0	0	0		150 uM	3	2	5	3.33333	0.135135		1.5 uM	0	0	0	0	0		30 nM	2	11	7	6.66667	0.25641
	7.5 uM	22	28	26	25.3333	1.07042		75 uM	11	9	9	9.66667	0.391892		0.75 uM	0	0	0	0	0		15 nM	27	22	30	26.3333	1.01282
	3.75 uM	24	25	29	26	1.09859		37.5 uM	16	12	15	14.3333	0.581081		0.375 uM	6	17	19	14	0.552632		7.5 nM	31	32	26	29.6667	1.14103
	1.875 uM	31	28	28	29	1.22535		18.75 uM	24	16	19	19.6667	0.797297		0.1875 uM	25	24	25	24.6667	0.973684		3.75 nM	27	25	22	24.6667	0.948718
	0.9375 uM	23	25	24	24	1.01408		9.375 uM	20	22	20	20.6667	0.837838		0.09375 uM	23	27	26	25.3333	1		1.875 nM	23	30	26	26.3333	1.01282
	DMSO	25	25	21	23.6667	1		DMSO	23	25	26	24.6667	1		DMSO	31	20	25	25.3333	1		DMSO	27	23	28	26	1
Strain:	CB1072 unc-29(e1072)
BIO REP 1		nementin-1 A	nementin-1 B	nementin-1 C	AVERAGE	AVG # L4/A Rel to DMSO			Levamisole A	Levamisole B	Levamisole C	AVERAGE	AVG # L4/A Rel to DMSO			Fluopyram A	Fluopyram B	Fluopyram C	AVERAGE	AVG # L4/A Rel to DMSO			Ivermictin A	Ivermectin B	Ivermectin C	AVERAGE	AVG # L4/A Rel to DMSO
	60 uM	0	0	0	0	0		600 uM	28	26	21	25	0.892857		6 uM	0	0	0	0	0		120 nM	0	0	0	0	0
	30 uM	0	0	0	0	0		300 uM	25	28	25	26	0.928571		3 uM	0	0	0	0	0		60 nM	0	0	0	0	0
	15 uM	0	0	0	0	0		150 uM	38	29	26	31	1.10714		1.5 uM	0	0	0	0	0		30 nM	0	0	0	0	0
	7.5 uM	6	33	25	21.3333	0.680851		75 uM	28	30	36	31.3333	1.11905		0.75 uM	0	0	0	0	0		15 nM	0	0	0	0	0
	3.75 uM	28	37	32	32.3333	1.03191		37.5 uM	31	28	31	30	1.07143		0.375 uM	34	36	26	32	0.941176		7.5 nM	29	25	24	26	0.83871
	1.875 uM	33	43	39	38.3333	1.2234		18.75 uM	32	24	32	29.3333	1.04762		0.1875 uM	17	24	19	20	0.588235		3.75 nM	34	33	31	32.6667	1.05376
	0.9375 uM	25	32	38	31.6667	1.01064		9.375 uM	27	31	31	29.6667	1.05952		0.09375 uM	36	30	31	32.3333	0.95098		1.875 nM	32	28	29	29.6667	0.956989
	DMSO	39	28	27	31.3333	1		DMSO	31	26	27	28	1		DMSO	37	31	34	34	1		DMSO	33	29	31	31	1
BIO REP 2		nementin-1 A	nementin-1 B	nementin-1 C	AVERAGE	AVG # L4/A Rel to DMSO			Levamisole A	Levamisole B	Levamisole C	AVERAGE	AVG # L4/A Rel to DMSO			Fluopyram A	Fluopyram B	Fluopyram C	AVERAGE	AVG # L4/A Rel to DMSO			Ivermictin A	Ivermectin B	Ivermectin C	AVERAGE	AVG # L4/A Rel to DMSO
	60 uM	0	0	0	0	0		600 uM	24	23	23	23.3333	1.11111		6 uM	0	0	0	0	0		120 nM	0	0	0	0	0
	30 uM	0	0	0	0	0		300 uM	18	25	23	22	1.04762		3 uM	0	0	0	0	0		60 nM	0	0	0	0	0
	15 uM	0	0	0	0	0		150 uM	23	22	28	24.3333	1.15873		1.5 uM	0	0	0	0	0		30 nM	0	0	0	0	0
	7.5 uM	24	15	21	20	0.882353		75 uM	16	17	24	19	0.904762		0.75 uM	0	0	0	0	0		15 nM	0	0	0	0	0
	3.75 uM	23	24	24	23.6667	1.04412		37.5 uM	22	26	28	25.3333	1.20635		0.375 uM	11	13	10	11.3333	0.492754		7.5 nM	23	23	27	24.3333	0.948052
	1.875 uM	25	22	23	23.3333	1.02941		18.75 uM	25	24	24	24.3333	1.15873		0.1875 uM	17	15	17	16.3333	0.710145		3.75 nM	25	24	25	24.6667	0.961039
	0.9375 uM	32	24	23	26.3333	1.16176		9.375 uM	24	31	19	24.6667	1.1746		0.09375 uM	24	14	20	19.3333	0.84058		1.875 nM	24	19	25	22.6667	0.883117
	DMSO	32	18	18	22.6667	1		DMSO	21	20	22	21	1		DMSO	22	23	24	23	1		DMSO	23	26	28	25.6667	1
BIO REP 3		nementin-1 A	nementin-1 B	nementin-1 C	AVERAGE	AVG # L4/A Rel to DMSO			Levamisole A	Levamisole B	Levamisole C	AVERAGE	AVG # L4/A Rel to DMSO			Fluopyram A	Fluopyram B	Fluopyram C	AVERAGE	AVG # L4/A Rel to DMSO			Ivermictin A	Ivermectin B	Ivermectin C	AVERAGE	AVG # L4/A Rel to DMSO
	60 uM	0	0	0	0	0		600 uM	32	30	28	30	1.11111		6 uM	0	0	0	0	0		120 nM	0	0	0	0	0
	30 uM	0	0	0	0	0		300 uM	28	27	25	26.6667	0.987654		3 uM	0	0	0	0	0		60 nM	0	0	0	0	0
	15 uM	0	0	0	0	0		150 uM	29	25	26	26.6667	0.987654		1.5 uM	0	0	0	0	0		30 nM	0	1	0	0.333333	0.0119048
	7.5 uM	27	30	26	27.6667	0.965116		75 uM	26	28	28	27.3333	1.01235		0.75 uM	0	0	0	0	0		15 nM	1	0	0	0.333333	0.0119048
	3.75 uM	31	25	29	28.3333	0.988372		37.5 uM	27	28	27	27.3333	1.01235		0.375 uM	15	22	18	18.3333	0.632184		7.5 nM	33	32	30	31.6667	1.13095
	1.875 uM	33	25	23	27	0.94186		18.75 uM	27	26	28	27	1		0.1875 uM	24	18	29	23.6667	0.816092		3.75 nM	25	35	37	32.3333	1.15476
	0.9375 uM	30	24	26	26.6667	0.930233		9.375 uM	30	32	22	28	1.03704		0.09375 uM	24	30	29	27.6667	0.954023		1.875 nM	23	28	32	27.6667	0.988095
	DMSO	25	31	30	28.6667	1		DMSO	25	28	28	27	1		DMSO	35	24	28	29	1		DMSO	27	23	34	28	1
Strain:	RP2674 mev-1(tr393)
BIO REP 1		nementin-1 A	nementin-1 B	nementin-1 C	AVERAGE	AVG # L4/A Rel to DMSO			Levamisole A	Levamisole B	Levamisole C	AVERAGE	AVG # L4/A Rel to DMSO			Fluopyram A	Fluopyram B	Fluopyram C	AVERAGE	AVG # L4/A Rel to DMSO			Ivermictin A	Ivermectin B	Ivermectin C	AVERAGE	AVG # L4/A Rel to DMSO
	60 uM	0	0	0	0	0		600 uM	2	0	1	1	0.0357143		6 uM	26	25	23	24.6667	0.961039		120 nM	0	0	0	0	0
	30 uM	0	0	0	0	0		300 uM	2	4	2	2.66667	0.0952381		3 uM	23	27	25	25	0.974026		60 nM	0	0	0	0	0
	15 uM	0	0	0	0	0		150 uM	10	10	8	9.33333	0.333333		1.5 uM	26	27	26	26.3333	1.02597		30 nM	3	2	2	2.33333	0.0853659
	7.5 uM	24	23	22	23	0.831325		75 uM	28	23	34	28.3333	1.0119		0.75 uM	28	26	26	26.6667	1.03896		15 nM	31	34	27	30.6667	1.12195
	3.75 uM	19	27	29	25	0.903614		37.5 uM	28	29	31	29.3333	1.04762		0.375 uM	24	24	31	26.3333	1.02597		7.5 nM	28	32	27	29	1.06098
	1.875 uM	27	27	35	29.6667	1.07229		18.75 uM	31	25	32	29.3333	1.04762		0.1875 uM	28	33	29	30	1.16883		3.75 nM	34	26	28	29.3333	1.07317
	0.9375 uM	31	29	24	28	1.01205		9.375 uM	24	30	29	27.6667	0.988095		0.09375 uM	30	26	25	27	1.05195		1.875 nM	28	28	24	26.6667	0.97561
	DMSO	32	27	24	27.6667	1		DMSO	31	25	28	28	1		DMSO	27	25	25	25.6667	1		DMSO	26	28	28	27.3333	1
BIO REP 2		nementin-1 A	nementin-1 B	nementin-1 C	AVERAGE	AVG # L4/A Rel to DMSO			Levamisole A	Levamisole B	Levamisole C	AVERAGE	AVG # L4/A Rel to DMSO			Fluopyram A	Fluopyram B	Fluopyram C	AVERAGE	AVG # L4/A Rel to DMSO			Ivermictin A	Ivermectin B	Ivermectin C	AVERAGE	AVG # L4/A Rel to DMSO
	60 uM	0	0	0	0	0		600 uM	0	0	0	0	0		6 uM	5	7	6	6	0.782609		120 nM	0	0	0	0	0
	30 uM	0	0	0	0	0		300 uM	1	1	1	1	0.130435		3 uM	8	7	9	8	1.04348		60 nM	0	0	0	0	0
	15 uM	0	0	0	0	0		150 uM	1	3	2	2	0.26087		1.5 uM	11	8	6	8.33333	1.08696		30 nM	5	1	0	2	0.26087
	7.5 uM	0	1	0	0.333333	0.0416667		75 uM	7	11	5	7.66667	1		0.75 uM	8	9	6	7.66667	1		15 nM	4	4	12	6.66667	0.869565
	3.75 uM	8	4	10	7.33333	0.916667		37.5 uM	7	9	8	8	1.04348		0.375 uM	5	11	6	7.33333	0.956522		7.5 nM	5	7	7	6.33333	0.826087
	1.875 uM	10	10	5	8.33333	1.04167		18.75 uM	6	5	6	5.66667	0.73913		0.1875 uM	16	3	7	8.66667	1.13043		3.75 nM	6	9	6	7	0.913043
	0.9375 uM	5	11	11	9	1.125		9.375 uM	7	6	5	6	0.782609		0.09375 uM	12	7	10	9.66667	1.26087		1.875 nM	7	8	4	6.33333	0.826087
	DMSO	8	9	7	8	1		DMSO	10	4	9	7.66667	1		DMSO	13	7	3	7.66667	1		DMSO	10	4	9	7.66667	1
BIO REP 3		nementin-1 A	nementin-1 B	nementin-1 C	AVERAGE	AVG # L4/A Rel to DMSO			Levamisole A	Levamisole B	Levamisole C	AVERAGE	AVG # L4/A Rel to DMSO			Fluopyram A	Fluopyram B	Fluopyram C	AVERAGE	AVG # L4/A Rel to DMSO			Ivermictin A	Ivermectin B	Ivermectin C	AVERAGE	AVG # L4/A Rel to DMSO
	60 uM	0	0	0	0	0		600 uM	2	2	0	1.33333	0.0512821		6 uM	26	22	24	24	0.986301		120 nM	0	0	0	0	0
	30 uM	0	0	0	0	0		300 uM	1	2	1	1.33333	0.0512821		3 uM	25	28	26	26.3333	1.08219		60 nM	0	0	0	0	0
	15 uM	0	0	0	0	0		150 uM	9	14	13	12	0.461538		1.5 uM	24	30	23	25.6667	1.05479		30 nM	6	0	3	3	0.12
	7.5 uM	25	23	27	25	0.961538		75 uM	18	16	23	19	0.730769		0.75 uM	20	22	28	23.3333	0.958904		15 nM	28	31	25	28	1.12
	3.75 uM	28	24	28	26.6667	1.02564		37.5 uM	28	24	29	27	1.03846		0.375 uM	27	24	25	25.3333	1.0411		7.5 nM	30	30	28	29.3333	1.17333
	1.875 uM	26	27	30	27.6667	1.0641		18.75 uM	31	26	24	27	1.03846		0.1875 uM	29	30	22	27	1.10959		3.75 nM	25	22	30	25.6667	1.02667
	0.9375 uM	26	31	21	26	1		9.375 uM	15	13	17	15	0.576923		0.09375 uM	24	21	28	24.3333	1		1.875 nM	26	24	25	25	1
	DMSO	26	29	23	26	1		DMSO	27	25	26	26	1		DMSO	27	24	22	24.3333	1		DMSO	31	22	22	25	1
Strain:	NM1968 slo-1(js379)
BIO REP 1		nementin-1 A	nementin-1 B	nementin-1 C	AVERAGE	AVG # L4/A Rel to DMSO			Levamisole A	Levamisole B	Levamisole C	AVERAGE	AVG # L4/A Rel to DMSO			Fluopyram A	Fluopyram B	Fluopyram C	AVERAGE	AVG # L4/A Rel to DMSO			Ivermictin A	Ivermectin B	Ivermectin C	AVERAGE	AVG # L4/A Rel to DMSO
	60 uM	0	0	0	0	0		600 uM	0	0	0	0	0		6 uM	0	0	0	0	0		120 nM	0	0	0	0	0
	30 uM	0	0	0	0	0		300 uM	1	1	0	0.666667	0.0294118		3 uM	0	0	0	0	0		60 nM	0	0	0	0	0
	15 uM	0	0	0	0	0		150 uM	3	8	12	7.66667	0.338235		1.5 uM	0	0	0	0	0		30 nM	0	0	0	0	0
	7.5 uM	0	2	1	1	0.0491803		75 uM	16	19	11	15.3333	0.676471		0.75 uM	0	0	0	0	0		15 nM	0	0	0	0	0
	3.75 uM	19	16	21	18.6667	0.918033		37.5 uM	16	26	16	19.3333	0.852941		0.375 uM	0	0	0	0	0		7.5 nM	2	4	2	2.66667	0.126984
	1.875 uM	23	28	25	25.3333	1.2459		18.75 uM	19	26	19	21.3333	0.941176		0.1875 uM	9	12	12	11	0.507692		3.75 nM	22	23	15	20	0.952381
	0.9375 uM	26	21	19	22	1.08197		9.375 uM	24	17	19	20	0.882353		0.09375 uM	20	20	22	20.6667	0.953846		1.875 nM	16	22	24	20.6667	0.984127
	DMSO	20	19	22	20.3333	1		DMSO	25	19	24	22.6667	1		DMSO	21	24	20	21.6667	1		DMSO	23	24	16	21	1
BIO REP 2		nementin-1 A	nementin-1 B	nementin-1 C	AVERAGE	AVG # L4/A Rel to DMSO			Levamisole A	Levamisole B	Levamisole C	AVERAGE	AVG # L4/A Rel to DMSO			Fluopyram A	Fluopyram B	Fluopyram C	AVERAGE	AVG # L4/A Rel to DMSO			Ivermictin A	Ivermectin B	Ivermectin C	AVERAGE	AVG # L4/A Rel to DMSO
	60 uM	0	0	0	0	0		600 uM	0	0	0	0	0		6 uM	0	0	0	0	0		120 nM	0	0	0	0	0
	30 uM	0	0	0	0	0		300 uM	2	3	4	3	0.152542		3 uM	0	0	0	0	0		60 nM	0	0	0	0	0
	15 uM	0	0	0	0	0		150 uM	10	11	11	10.6667	0.542373		1.5 uM	0	0	0	0	0		30 nM	0	0	0	0	0
	7.5 uM	13	2	4	6.33333	0.306452		75 uM	14	16	15	15	0.762712		0.75 uM	0	0	0	0	0		15 nM	0	0	0	0	0
	3.75 uM	27	17	19	21	1.01613		37.5 uM	24	17	14	18.3333	0.932203		0.375 uM	1	1	0	0.666667	0.0333333		7.5 nM	2	2	1	1.66667	0.0746269
	1.875 uM	23	17	23	21	1.01613		18.75 uM	16	17	19	17.3333	0.881356		0.1875 uM	14	16	15	15	0.75		3.75 nM	19	14	14	15.6667	0.701493
	0.9375 uM	25	25	20	23.3333	1.12903		9.375 uM	18	16	14	16	0.813559		0.09375 uM	20	22	15	19	0.95		1.875 nM	23	12	24	19.6667	0.880597
	DMSO	20	17	25	20.6667	1		DMSO	23	17	19	19.6667	1		DMSO	22	21	17	20	1		DMSO	24	19	24	22.3333	1
BIO REP 3		nementin-1 A	nementin-1 B	nementin-1 C	AVERAGE	AVG # L4/A Rel to DMSO			Levamisole A	Levamisole B	Levamisole C	AVERAGE	AVG # L4/A Rel to DMSO			Fluopyram A	Fluopyram B	Fluopyram C	AVERAGE	AVG # L4/A Rel to DMSO			Ivermictin A	Ivermectin B	Ivermectin C	AVERAGE	AVG # L4/A Rel to DMSO
	60 uM	0	0	0	0	0		600 uM	0	0	0	0	0		6 uM	0	0	0	0	0		120 nM	0	0	0	0	0
	30 uM	0	0	0	0	0		300 uM	2	1	0	1	0.0483871		3 uM	0	0	0	0	0		60 nM	0	0	0	0	0
	15 uM	0	0	0	0	0		150 uM	21	20	15	18.6667	0.903226		1.5 uM	0	0	0	0	0		30 nM	0	0	0	0	0
	7.5 uM	22	21	22	21.6667	1.04839		75 uM	22	28	20	23.3333	1.12903		0.75 uM	0	0	0	0	0		15 nM	0	0	0	0	0
	3.75 uM	23	24	22	23	1.1129		37.5 uM	26	18	22	22	1.06452		0.375 uM	1	1	0	0.666667	0.03125		7.5 nM	3	0	0	1	0.0483871
	1.875 uM	21	25	24	23.3333	1.12903		18.75 uM	24	21	25	23.3333	1.12903		0.1875 uM	15	13	10	12.6667	0.59375		3.75 nM	23	21	8	17.3333	0.83871
	0.9375 uM	23	21	22	22	1.06452		9.375 uM	19	18	23	20	0.967742		0.09375 uM	18	20	29	22.3333	1.04688		1.875 nM	26	20	23	23	1.1129
	DMSO	15	22	25	20.6667	1		DMSO	20	25	17	20.6667	1		DMSO	21	24	19	21.3333	1		DMSO	20	20	22	20.6667	1
Strain:	CF1038 daf-16(mu86)
BIO REP 1		nementin-1 A	nementin-1 B	nementin-1 C	AVERAGE	AVG # L4/A Rel to DMSO			Levamisole A	Levamisole B	Levamisole C	AVERAGE	AVG # L4/A Rel to DMSO			Fluopyram A	Fluopyram B	Fluopyram C	AVERAGE	AVG # L4/A Rel to DMSO			Ivermictin A	Ivermectin B	Ivermectin C	AVERAGE	AVG # L4/A Rel to DMSO
	60 uM	0	0	0	0	0		600 uM	0	0	0	0	0		6 uM	0	0	0	0	0		120 nM	0	0	0	0	0
	30 uM	0	0	0	0	0		300 uM	2	4	6	4	0.164384		3 uM	0	0	0	0	0		60 nM	0	0	0	0	0
	15 uM	0	0	0	0	0		150 uM	18	13	12	14.3333	0.589041		1.5 uM	0	0	0	0	0		30 nM	0	0	0	0	0
	7.5 uM	3	0	1	1.33333	0.05		75 uM	28	21	22	23.6667	0.972603		0.75 uM	0	0	0	0	0		15 nM	6	0	4	3.33333	0.125
	3.75 uM	27	20	26	24.3333	0.9125		37.5 uM	22	34	18	24.6667	1.0137		0.375 uM	8	13	8	9.66667	0.337209		7.5 nM	28	26	30	28	1.05
	1.875 uM	25	28	26	26.3333	0.9875		18.75 uM	29	31	22	27.3333	1.12329		0.1875 uM	28	31	24	27.6667	0.965116		3.75 nM	24	33	28	28.3333	1.0625
	0.9375 uM	28	30	29	29	1.0875		9.375 uM	14	16	19	16.3333	0.671233		0.09375 uM	31	26	28	28.3333	0.988372		1.875 nM	22	25	29	25.3333	0.95
	DMSO	26	25	29	26.6667	1		DMSO	23	24	26	24.3333	1		DMSO	27	32	27	28.6667	1		DMSO	25	27	28	26.6667	1
BIO REP 2		nementin-1 A	nementin-1 B	nementin-1 C	AVERAGE	AVG # L4/A Rel to DMSO			Levamisole A	Levamisole B	Levamisole C	AVERAGE	AVG # L4/A Rel to DMSO			Fluopyram A	Fluopyram B	Fluopyram C	AVERAGE	AVG # L4/A Rel to DMSO			Ivermictin A	Ivermectin B	Ivermectin C	AVERAGE	AVG # L4/A Rel to DMSO
	60 uM	0	0	0	0	0		600 uM	0	4	5	3	0.134328		6 uM	0	0	0	0	0		120 nM	0	0	0	0	0
	30 uM	0	0	0	0	0		300 uM	14	13	14	13.6667	0.61194		3 uM	0	0	0	0	0		60 nM	0	0	0	0	0
	15 uM	0	0	0	0	0		150 uM	19	14	16	16.3333	0.731343		1.5 uM	0	0	0	0	0		30 nM	0	0	0	0	0
	7.5 uM	10	15	3	9.33333	0.333333		75 uM	18	21	17	18.6667	0.835821		0.75 uM	0	0	0	0	0		15 nM	0	1	0	0.333333	0.0128205
	3.75 uM	28	25	30	27.6667	0.988095		37.5 uM	28	20	16	21.3333	0.955224		0.375 uM	5	8	7	6.66667	0.273973		7.5 nM	14	21	17	17.3333	0.666667
	1.875 uM	27	29	29	28.3333	1.0119		18.75 uM	17	20	20	19	0.850746		0.1875 uM	22	15	27	21.3333	0.876712		3.75 nM	26	25	20	23.6667	0.910256
	0.9375 uM	25	28	29	27.3333	0.97619		9.375 uM	15	18	17	16.6667	0.746269		0.09375 uM	25	25	24	24.6667	1.0137		1.875 nM	25	25	25	25	0.961538
	DMSO	25	28	31	28	1		DMSO	22	21	24	22.3333	1		DMSO	24	24	25	24.3333	1		DMSO	26	27	25	26	1
BIO REP 3		nementin-1 A	nementin-1 B	nementin-1 C	AVERAGE	AVG # L4/A Rel to DMSO			Levamisole A	Levamisole B	Levamisole C	AVERAGE	AVG # L4/A Rel to DMSO			Fluopyram A	Fluopyram B	Fluopyram C	AVERAGE	AVG # L4/A Rel to DMSO			Ivermictin A	Ivermectin B	Ivermectin C	AVERAGE	AVG # L4/A Rel to DMSO
	60 uM	0	0	0	0	0		600 uM	1	0	2	1	0.0428571		6 uM	0	0	0	0	0		120 nM	0	0	0	0	0
	30 uM	0	0	0	0	0		300 uM	3	5	8	5.33333	0.228571		3 uM	0	0	0	0	0		60 nM	0	0	0	0	0
	15 uM	0	0	0	0	0		150 uM	18	13	19	16.6667	0.714286		1.5 uM	0	0	0	0	0		30 nM	0	0	0	0	0
	7.5 uM	18	23	13	18	0.782609		75 uM	14	23	10	15.6667	0.671429		0.75 uM	0	0	0	0	0		15 nM	0	0	0	0	0
	3.75 uM	28	26	24	26	1.13043		37.5 uM	27	23	24	24.6667	1.05714		0.375 uM	8	19	22	16.3333	0.742424		7.5 nM	24	26	12	20.6667	0.898551
	1.875 uM	27	21	25	24.3333	1.05797		18.75 uM	18	20	15	17.6667	0.757143		0.1875 uM	24	20	24	22.6667	1.0303		3.75 nM	31	25	22	26	1.13043
	0.9375 uM	24	21	28	24.3333	1.05797		9.375 uM	8	9	11	9.33333	0.4		0.09375 uM	23	21	26	23.3333	1.06061		1.875 nM	30	17	21	22.6667	0.985507
	DMSO	21	25	23	23	1		DMSO	26	23	21	23.3333	1		DMSO	21	23	22	22	1		DMSO	19	23	27	23	1
DAY 7
Strain:	PR1152 cha-1(p1152)
BIO REP 1		nementin-1 A	nementin-1 B	nementin-1 C	AVERAGE	AVG # L4/A Rel to DMSO			Levamisole A	Levamisole B	Levamisole C	AVERAGE	AVG # L4/A Rel to DMSO			Fluopyram A	Fluopyram B	Fluopyram C	AVERAGE	AVG # L4/A Rel to DMSO			Ivermictin A	Ivermectin B	Ivermectin C	AVERAGE	AVG # L4/A Rel to DMSO
	60 uM	0	0	0	0	0		600 uM	0	0	0	0	0		6 uM	0	0	0	0	0		120 nM	0	0	0	0	0
	30 uM	0	0	0	0	0		300 uM	0	0	0	0	0		3 uM	0	0	0	0	0		60 nM	0	0	0	0	0
	15 uM	0	0	0	0	0		150 uM	0	0	0	0	0		1.5 uM	0	0	0	0	0		30 nM	0	0	0	0	0
	7.5 uM	5	5	1	3.66667	0.171875		75 uM	0	0	1	0.333333	0.0149254		0.75 uM	0	0	0	0	0		15 nM	0	0	0	0	0
	3.75 uM	22	14	13	16.3333	0.765625		37.5 uM	3	0	1	1.33333	0.0597015		0.375 uM	0	0	0	0	0		7.5 nM	0	0	0	0	0
	1.875 uM	16	22	20	19.3333	0.90625		18.75 uM	6	6	4	5.33333	0.238806		0.1875 uM	5	15	12	10.6667	0.551724		3.75 nM	7	0	0	2.33333	0.114754
	0.9375 uM	22	18	20	20	0.9375		9.375 uM	7	4	6	5.66667	0.253731		0.09375 uM	25	16	23	21.3333	1.10345		1.875 nM	5	20	28	17.6667	0.868852
	DMSO	22	19	23	21.3333	1		DMSO	25	19	23	22.3333	1		DMSO	19	19	20	19.3333	1		DMSO	21	20	20	20.3333	1
BIO REP 2		nementin-1 A	nementin-1 B	nementin-1 C	AVERAGE	AVG # L4/A Rel to DMSO			Levamisole A	Levamisole B	Levamisole C	AVERAGE	AVG # L4/A Rel to DMSO			Fluopyram A	Fluopyram B	Fluopyram C	AVERAGE	AVG # L4/A Rel to DMSO			Ivermictin A	Ivermectin B	Ivermectin C	AVERAGE	AVG # L4/A Rel to DMSO
	60 uM	0	0	0	0	0		600 uM	0	0	0	0	0		6 uM	0	0	0	0	0		120 nM	0	0	0	0	0
	30 uM	0	0	0	0	0		300 uM	0	0	0	0	0		3 uM	0	0	0	0	0		60 nM	0	0	0	0	0
	15 uM	0	0	0	0	0		150 uM	0	0	0	0	0		1.5 uM	0	0	0	0	0		30 nM	0	0	0	0	0
	7.5 uM	1	1	4	2	0.105263		75 uM	0	0	0	0	0		0.75 uM	0	0	0	0	0		15 nM	0	0	0	0	0
	3.75 uM	23	14	14	17	0.894737		37.5 uM	1	0	0	0.333333	0.0166667		0.375 uM	0	0	0	0	0		7.5 nM	0	0	0	0	0
	1.875 uM	19	22	17	19.3333	1.01754		18.75 uM	3	3	5	3.66667	0.183333		0.1875 uM	4	0	4	2.66667	0.166667		3.75 nM	0	0	0	0	0
	0.9375 uM	15	17	23	18.3333	0.964912		9.375 uM	5	7	5	5.66667	0.283333		0.09375 uM	14	14	15	14.3333	0.895833		1.875 nM	25	10	14	16.3333	0.777778
	DMSO	18	22	17	19	1		DMSO	21	22	17	20	1		DMSO	16	14	18	16	1		DMSO	22	25	16	21	1
BIO REP 3		nementin-1 A	nementin-1 B	nementin-1 C	AVERAGE	AVG # L4/A Rel to DMSO			Levamisole A	Levamisole B	Levamisole C	AVERAGE	AVG # L4/A Rel to DMSO			Fluopyram A	Fluopyram B	Fluopyram C	AVERAGE	AVG # L4/A Rel to DMSO			Ivermictin A	Ivermectin B	Ivermectin C	AVERAGE	AVG # L4/A Rel to DMSO
	60 uM	0	0	0	0	0		600 uM	0	0	0	0	0		6 uM	0	0	0	0	0		120 nM	0	0	0	0	0
	30 uM	0	0	0	0	0		300 uM	0	0	0	0	0		3 uM	0	0	0	0	0		60 nM	0	0	0	0	0
	15 uM	0	0	0	0	0		150 uM	0	0	0	0	0		1.5 uM	0	0	0	0	0		30 nM	0	0	0	0	0
	7.5 uM	2	1	9	4	0.315789		75 uM	0	0	0	0	0		0.75 uM	0	0	0	0	0		15 nM	0	0	0	0	0
	3.75 uM	12	13	13	12.6667	1		37.5 uM	0	0	0	0	0		0.375 uM	0	0	0	0	0		7.5 nM	0	0	0	0	0
	1.875 uM	10	13	15	12.6667	1		18.75 uM	2	2	4	2.66667	0.2		0.1875 uM	3	0	3	2	0.133333		3.75 nM	13	5	4	7.33333	0.423077
	0.9375 uM	14	12	11	12.3333	0.973684		9.375 uM	7	7	4	6	0.45		0.09375 uM	15	14	12	13.6667	0.911111		1.875 nM	18	17	nd	17.5	1.00962
	DMSO	12	12	14	12.6667	1		DMSO	14	14	12	13.3333	1		DMSO	19	13	13	15	1		DMSO	16	17	19	17.3333	1

## Sheet: SUM
# L4/A relative to DMSO in each condition (counted at 72 hours for all but PS1152 - grows slow - counted day 7)
3 biological replicates (3 technical replicates each)
0.6% DMSO
				[nementin-1] µM													[levamisole] µM
Strain		Resistance		0	0.9375	1.875	3.75	7.5	15	30	60		Strain		Resistance		0	9.375	18.75	37.5	75	150	300	600
N2		-		1	0.987143	1.08917	1.07214	0.970595	0	0	0		N2		-		1	0.964314	0.972691	1.05099	1.07583	0.534992	0.218408	0.0242065
VC731 unc-63(ok1075)		LEV, APAs, THPs		1	1.05126	1.09122	1.01277	0.756503	0	0	0		VC731 unc-63(ok1075)		LEV, APAs, THPs		1	1.00109	1.03049	0.99623	1.09262	1.07168	1.01785	1.04405
CB1072 unc-29(e1072)		LEV, THPs		1	1.03421	1.06489	1.02147	0.842773	0	0	0		CB1072 unc-29(e1072)		LEV, THPs		1	1.09039	1.06878	1.09671	1.01205	1.08451	0.987948	1.03836
DA1316 avr-14;avr-15;glc-1		MCL		1	1.05345	1.04314	1.03919	0.346091	0	0	0		DA1316 avr-14;avr-15;glc-1		MCL		1	0.773671	1.00942	0.983575	0.871256	0.48744	0.105556	0.00555556
CB3474 ben-1(e1880)		Benzimidazoles		1	1.01852	1.06904	1.12756	0.937389	0	0	0		CB3474 ben-1(e1880)		Benzimidazoles		1	0.905987	0.964157	1.05542	0.914118	0.626781	0.402678	0.0551366
RB2119 acr-23(ok2804)		AADs		1	0.941497	1.06409	1.02184	0.686467	0	0	0		RB2119 acr-23(ok2804)		AADs		1	0.949509	0.812088	0.632177	0.469544	0.129891	0.0225225	0
NM1968 slo-1(js379)		Emodepside		1	1.09184	1.13035	1.01569	0.468006	0	0	0		NM1968 slo-1(js379)		Emodepside		1	0.887885	0.983855	0.949887	0.856072	0.594611	0.0767804	0
CF1038 daf-16(mu86)		Apigenin		1	1.04055	1.01913	1.01034	0.388647	0	0	0		CF1038 daf-16(mu86)		Apigenin		1	0.605834	0.910392	1.00869	0.826617	0.678223	0.334965	0.0590618
RP2674 mev-1(tr393)		Fluopyram		1	1.04568	1.05935	0.948641	0.61151	0	0	0		RP2674 mev-1(tr393)		Fluopyram		1	0.782542	0.941737	1.04319	0.914225	0.351914	0.0923183	0.0289988
PR1152 cha-1(p1152)		AChE inhibitor		1	0.958699	0.974598	0.886787	0.197643	0	0	0		PR1152 cha-1(p1152)		AChE inhibitor		1	0.329022	0.20738	0.0254561	0.00497512	0	0	0
				[fluopyram] µM													[ivermectin] nM
Strain		Resistance		0	0.09375	0.1875	0.375	0.75	1.5	3	6		Strain		Resistance		0	1.875	3.75	7.5	15	30	60	120
N2		-		1	1.06301	0.953269	0.711916	0	0	0	0		N2		-		1	1.03906	1.07112	0.847222	0.200708	0	0	0
VC731 unc-63(ok1075)		LEV, APAs, THPs		1	0.961353	0.651465	0.30537	0	0	0	0		VC731 unc-63(ok1075)		LEV, APAs, THPs		1	0.969771	1.10319	0.9798	0.00330033	0	0	0
CB1072 unc-29(e1072)		LEV, THPs		1	0.915194	0.704824	0.688705	0	0	0	0		CB1072 unc-29(e1072)		LEV, THPs		1	0.942734	1.05652	0.972571	0.00396825	0.00396825	0	0
DA1316 avr-14;avr-15;glc-1		MCL		1	0.958199	0.853915	0.175779	0	0	0	0		DA1316 avr-14;avr-15;glc-1		MCL		1	1.00937	1.05145	0.990146	1.02814	1.03751	0.756192	0.361877
CB3474 ben-1(e1880)		Benzimidazoles		1	1.01153	0.812371	0.674449	0	0	0	0		CB3474 ben-1(e1880)		Benzimidazoles		1	0.987222	1.01048	0.674181	0.224167	0	0	0
RB2119 acr-23(ok2804)		AADs		1	1.00605	0.9809	0.372245	0	0	0	0		RB2119 acr-23(ok2804)		AADs		1	0.958819	0.921868	1.02299	0.911447	0.195846	0.0042735	0
NM1968 slo-1(js379)		Emodepside		1	0.983574	0.617147	0.0215278	0	0	0	0		NM1968 slo-1(js379)		Emodepside		1	0.992542	0.830861	0.0833327	0	0	0	0
CF1038 daf-16(mu86)		Apigenin		1	1.02089	0.957377	0.451202	0	0	0	0		CF1038 daf-16(mu86)		Apigenin		1	0.965682	1.0344	0.871739	0.0459402	0	0	0
RP2674 mev-1(tr393)		Fluopyram		1	1.10427	1.13628	1.00786	0.999288	1.05591	1.03323	0.909983		RP2674 mev-1(tr393)		Fluopyram		1	0.933899	1.00429	1.02013	1.03717	0.155412	0	0
PR1152 cha-1(p1152)		AChE inhibitor		1	0.970131	0.283908	0	0	0	0	0		PR1152 cha-1(p1152)		AChE inhibitor		1	0.885415	0.179277	0	0	0	0	0

## Sheet: nementin-1
Strain:	N2														[nementin-1] µM
							AVERAGE OF 3 BIO REPS				Strain		Resistance		0	0.9375	1.875	3.75	7.5	15	30	60
BIO REP 1		nementin-1 A	nementin-1 B	nementin-1 C	AVERAGE	AVG # L4/A Rel to DMSO	N2				N2		-		1	0.987143	1.08917	1.07214	0.970595	0	0	0
	60 uM	0	0	0	0	0	60 uM	0			VC731 unc-63(ok1075)		LEV, APAs, THPs		1	1.05126	1.09122	1.01277	0.756503	0	0	0
	30 uM	0	0	0	0	0	30 uM	0			CB1072 unc-29(e1072)		LEV, THPs		1	1.03421	1.06489	1.02147	0.842773	0	0	0
	15 uM	0	0	0	0	0	15 uM	0			DA1316 avr-14;avr-15;glc-1		MCL		1	1.05345	1.04314	1.03919	0.346091	0	0	0
	7.5 uM	30	25	26	27	0.964286	7.5 uM	0.970595			CB3474 ben-1(e1880)		Benzimidazoles		1	1.01852	1.06904	1.12756	0.937389	0	0	0
	3.75 uM	27	20	22	23	0.821429	3.75 uM	1.07214			RB2119 acr-23(ok2804)		AADs		1	0.941497	1.06409	1.02184	0.686467	0	0	0
	1.875 uM	28	32	24	28	1	1.875 uM	1.08917			NM1968 slo-1(js379)		Emodepside		1	1.09184	1.13035	1.01569	0.468006	0	0	0
	0.9375 uM	19	24	26	23	0.821429	0.9375 uM	0.987143			CF1038 daf-16(mu86)		Apigenin		1	1.04055	1.01913	1.01034	0.388647	0	0	0
	DMSO	28	26	30	28	1	DMSO	1			RP2674 mev-1(tr393)		Fluopyram		1	1.04568	1.05935	0.948641	0.61151	0	0	0
											PR1152 cha-1(p1152)		AChE inhibitor		1	0.958699	0.974598	0.886787	0.197643	0	0	0
BIO REP 2		nementin-1 A	nementin-1 B	nementin-1 C	AVERAGE	AVG # L4/A Rel to DMSO
	60 uM	0	0	0	0	0
	30 uM	0	0	0	0	0
	15 uM	0	0	0	0	0
	7.5 uM	17	15	11	14.3333	0.86
	3.75 uM	21	22	23	22	1.32
	1.875 uM	18	20	21	19.6667	1.18
	0.9375 uM	19	20	18	19	1.14
	DMSO	20	18	12	16.6667	1
BIO REP 3		nementin-1 A	nementin-1 B	nementin-1 C	AVERAGE	AVG # L4/A Rel to DMSO
	60 uM	0	0	0	0	0
	30 uM	0	0	0	0	0
	15 uM	0	0	0	0	0
	7.5 uM	28	29	30	29	1.0875
	3.75 uM	29	29	28	28.6667	1.075
	1.875 uM	31	26	30	29	1.0875
	0.9375 uM	25	27	28	26.6667	1
	DMSO	26	28	26	26.6667	1
Strain:	DA1316 avr-14;avr-15;glc-1
							AVERAGE OF 3 BIO REPS
BIO REP 1		nementin-1 A	nementin-1 B	nementin-1 C	AVERAGE	AVG # L4/A Rel to DMSO	DA1316 avr-14;avr-15;glc-1
	60 uM	0	0	0	0	0	60 uM	0
	30 uM	0	0	0	0	0	30 uM	0
	15 uM	0	0	0	0	0	15 uM	0
	7.5 uM	1	0	2	1	0.0337079	7.5 uM	0.346091
	3.75 uM	32	30	26	29.3333	0.988764	3.75 uM	1.03919
	1.875 uM	31	23	25	26.3333	0.88764	1.875 uM	1.04314
	0.9375 uM	22	31	31	28	0.94382	0.9375 uM	1.05345
	DMSO	24	34	31	29.6667	1	DMSO	1
BIO REP 2		nementin-1 A	nementin-1 B	nementin-1 C	AVERAGE	AVG # L4/A Rel to DMSO
	60 uM	0	0	0	0	0
	30 uM	0	0	0	0	0
	15 uM	0	0	0	0	0
	7.5 uM	10	2	7	6.33333	0.333333
	3.75 uM	19	20	23	20.6667	1.08772
	1.875 uM	23	24	23	23.3333	1.22807
	0.9375 uM	22	22	23	22.3333	1.17544
	DMSO	21	18	18	19	1
BIO REP 3		nementin-1 A	nementin-1 B	nementin-1 C	AVERAGE	AVG # L4/A Rel to DMSO
	60 uM	0	0	0	0	0
	30 uM	0	0	0	0	0
	15 uM	0	0	0	0	0
	7.5 uM	13	21	15	16.3333	0.671233
	3.75 uM	28	24	24	25.3333	1.0411
	1.875 uM	22	27	25	24.6667	1.0137
	0.9375 uM	25	31	20	25.3333	1.0411
	DMSO	23	30	20	24.3333	1
Strain:	CB3474 ben-1(e1880)
							AVERAGE OF 3 BIO REPS
BIO REP 1		nementin-1 A	nementin-1 B	nementin-1 C	AVERAGE	AVG # L4/A Rel to DMSO	CB3474 ben-1(e1880)
	60 uM	0	0	0	0	0	60 uM	0
	30 uM	0	0	0	0	0	30 uM	0
	15 uM	0	0	0	0	0	15 uM	0
	7.5 uM	35	35	29	33	1.17857	7.5 uM	0.937389
	3.75 uM	29	33	34	32	1.14286	3.75 uM	1.12756
	1.875 uM	28	24	35	29	1.03571	1.875 uM	1.06904
	0.9375 uM	26	27	29	27.3333	0.97619	0.9375 uM	1.01852
	DMSO	27	22	35	28	1	DMSO	1
BIO REP 2		nementin-1 A	nementin-1 B	nementin-1 C	AVERAGE	AVG # L4/A Rel to DMSO
	60 uM	0	0	0	0	0
	30 uM	0	0	0	0	0
	15 uM	0	0	0	0	0
	7.5 uM	20	19	21	20	0.810811
	3.75 uM	28	32	28	29.3333	1.18919
	1.875 uM	24	26	32	27.3333	1.10811
	0.9375 uM	28	25	25	26	1.05405
	DMSO	23	26	25	24.6667	1
BIO REP 3		nementin-1 A	nementin-1 B	nementin-1 C	AVERAGE	AVG # L4/A Rel to DMSO
	60 uM	0	0	0	0	0
	30 uM	0	0	0	0	0
	15 uM	0	0	0	0	0
	7.5 uM	19	26	20	21.6667	0.822785
	3.75 uM	30	27	26	27.6667	1.05063
	1.875 uM	30	27	27	28	1.06329
	0.9375 uM	25	26	30	27	1.02532
	DMSO	25	29	25	26.3333	1
Strain:	VC731 unc-63(ok1075)
							AVERAGE OF 3 BIO REPS
BIO REP 1		nementin-1 A	nementin-1 B	nementin-1 C	AVERAGE	AVG # L4/A Rel to DMSO	VC731 unc-63(ok1075)
	60 uM	0	0	0	0	0	60 uM	0
	30 uM	0	0	0	0	0	30 uM	0
	15 uM	0	0	0	0	0	15 uM	0
	7.5 uM	11	25	24	20	0.821918	7.5 uM	0.756503
	3.75 uM	21	26	27	24.6667	1.0137	3.75 uM	1.01277
	1.875 uM	23	24	28	25	1.0274	1.875 uM	1.09122
	0.9375 uM	21	29	26	25.3333	1.0411	0.9375 uM	1.05126
	DMSO	23	24	26	24.3333	1	DMSO	1
BIO REP 2		nementin-1 A	nementin-1 B	nementin-1 C	AVERAGE	AVG # L4/A Rel to DMSO
	60 uM	0	0	0	0	0
	30 uM	0	0	0	0	0
	15 uM	0	0	0	0	0
	7.5 uM	14	20	6	13.3333	0.56338
	3.75 uM	16	27	29	24	1.01408
	1.875 uM	25	31	28	28	1.1831
	0.9375 uM	23	27	29	26.3333	1.11268
	DMSO	21	20	30	23.6667	1
BIO REP 3		nementin-1 A	nementin-1 B	nementin-1 C	AVERAGE	AVG # L4/A Rel to DMSO
	60 uM	0	0	0	0	0
	30 uM	0	0	0	0	0
	15 uM	0	0	0	0	0
	7.5 uM	29	26	29	28	0.884211
	3.75 uM	31	33	32	32	1.01053
	1.875 uM	33	35	33	33.6667	1.06316
	0.9375 uM	32	30	33	31.6667	1
	DMSO	33	33	29	31.6667	1
Strain:	RB2119 acr-23(ok2804)
							AVERAGE OF 3 BIO REPS
BIO REP 1		nementin-1 A	nementin-1 B	nementin-1 C	AVERAGE	AVG # L4/A Rel to DMSO	RB2119 acr-23(ok2804)
	60 uM	0	0	0	0	0	60 uM	0
	30 uM	0	0	0	0	0	30 uM	0
	15 uM	0	0	0	0	0	15 uM	0
	7.5 uM	4	10	11	8.33333	0.297619	7.5 uM	0.686467
	3.75 uM	22	27	26	25	0.892857	3.75 uM	1.02184
	1.875 uM	25	22	28	25	0.892857	1.875 uM	1.06409
	0.9375 uM	21	25	20	22	0.785714	0.9375 uM	0.941497
	DMSO	32	25	27	28	1	DMSO	1
BIO REP 2		nementin-1 A	nementin-1 B	nementin-1 C	AVERAGE	AVG # L4/A Rel to DMSO
	60 uM	0	0	0	0	0
	30 uM	0	0	0	0	0
	15 uM	0	0	0	0	0
	7.5 uM	25	17	14	18.6667	0.691358
	3.75 uM	26	30	31	29	1.07407
	1.875 uM	25	32	30	29	1.07407
	0.9375 uM	27	34	22	27.6667	1.02469
	DMSO	24	28	29	27	1
BIO REP 3		nementin-1 A	nementin-1 B	nementin-1 C	AVERAGE	AVG # L4/A Rel to DMSO
	60 uM	0	0	0	0	0
	30 uM	0	0	0	0	0
	15 uM	0	0	0	0	0
	7.5 uM	22	28	26	25.3333	1.07042
	3.75 uM	24	25	29	26	1.09859
	1.875 uM	31	28	28	29	1.22535
	0.9375 uM	23	25	24	24	1.01408
	DMSO	25	25	21	23.6667	1
Strain:	CB1072 unc-29(e1072)
							AVERAGE OF 3 BIO REPS
BIO REP 1		nementin-1 A	nementin-1 B	nementin-1 C	AVERAGE	AVG # L4/A Rel to DMSO	CB1072 unc-29(e1072)
	60 uM	0	0	0	0	0	60 uM	0
	30 uM	0	0	0	0	0	30 uM	0
	15 uM	0	0	0	0	0	15 uM	0
	7.5 uM	6	33	25	21.3333	0.680851	7.5 uM	0.842773
	3.75 uM	28	37	32	32.3333	1.03191	3.75 uM	1.02147
	1.875 uM	33	43	39	38.3333	1.2234	1.875 uM	1.06489
	0.9375 uM	25	32	38	31.6667	1.01064	0.9375 uM	1.03421
	DMSO	39	28	27	31.3333	1	DMSO	1
BIO REP 2		nementin-1 A	nementin-1 B	nementin-1 C	AVERAGE	AVG # L4/A Rel to DMSO
	60 uM	0	0	0	0	0
	30 uM	0	0	0	0	0
	15 uM	0	0	0	0	0
	7.5 uM	24	15	21	20	0.882353
	3.75 uM	23	24	24	23.6667	1.04412
	1.875 uM	25	22	23	23.3333	1.02941
	0.9375 uM	32	24	23	26.3333	1.16176
	DMSO	32	18	18	22.6667	1
BIO REP 3		nementin-1 A	nementin-1 B	nementin-1 C	AVERAGE	AVG # L4/A Rel to DMSO
	60 uM	0	0	0	0	0
	30 uM	0	0	0	0	0
	15 uM	0	0	0	0	0
	7.5 uM	27	30	26	27.6667	0.965116
	3.75 uM	31	25	29	28.3333	0.988372
	1.875 uM	33	25	23	27	0.94186
	0.9375 uM	30	24	26	26.6667	0.930233
	DMSO	25	31	30	28.6667	1
Strain:	RP2674 mev-1(tr393)
							AVERAGE OF 3 BIO REPS
BIO REP 1		nementin-1 A	nementin-1 B	nementin-1 C	AVERAGE	AVG # L4/A Rel to DMSO	RP2674 mev-1(tr393)
	60 uM	0	0	0	0	0	60 uM	0
	30 uM	0	0	0	0	0	30 uM	0
	15 uM	0	0	0	0	0	15 uM	0
	7.5 uM	24	23	22	23	0.831325	7.5 uM	0.61151
	3.75 uM	19	27	29	25	0.903614	3.75 uM	0.948641
	1.875 uM	27	27	35	29.6667	1.07229	1.875 uM	1.05935
	0.9375 uM	31	29	24	28	1.01205	0.9375 uM	1.04568
	DMSO	32	27	24	27.6667	1	DMSO	1
BIO REP 2		nementin-1 A	nementin-1 B	nementin-1 C	AVERAGE	AVG # L4/A Rel to DMSO
	60 uM	0	0	0	0	0
	30 uM	0	0	0	0	0
	15 uM	0	0	0	0	0
	7.5 uM	0	1	0	0.333333	0.0416667
	3.75 uM	8	4	10	7.33333	0.916667
	1.875 uM	10	10	5	8.33333	1.04167
	0.9375 uM	5	11	11	9	1.125
	DMSO	8	9	7	8	1
BIO REP 3		nementin-1 A	nementin-1 B	nementin-1 C	AVERAGE	AVG # L4/A Rel to DMSO
	60 uM	0	0	0	0	0
	30 uM	0	0	0	0	0
	15 uM	0	0	0	0	0
	7.5 uM	25	23	27	25	0.961538
	3.75 uM	28	24	28	26.6667	1.02564
	1.875 uM	26	27	30	27.6667	1.0641
	0.9375 uM	26	31	21	26	1
	DMSO	26	29	23	26	1
Strain:	NM1968 slo-1(js379)
							AVERAGE OF 3 BIO REPS
BIO REP 1		nementin-1 A	nementin-1 B	nementin-1 C	AVERAGE	AVG # L4/A Rel to DMSO	NM1968 slo-1(js379)
	60 uM	0	0	0	0	0	60 uM	0
	30 uM	0	0	0	0	0	30 uM	0
	15 uM	0	0	0	0	0	15 uM	0
	7.5 uM	0	2	1	1	0.0491803	7.5 uM	0.468006
	3.75 uM	19	16	21	18.6667	0.918033	3.75 uM	1.01569
	1.875 uM	23	28	25	25.3333	1.2459	1.875 uM	1.13035
	0.9375 uM	26	21	19	22	1.08197	0.9375 uM	1.09184
	DMSO	20	19	22	20.3333	1	DMSO	1
BIO REP 2		nementin-1 A	nementin-1 B	nementin-1 C	AVERAGE	AVG # L4/A Rel to DMSO
	60 uM	0	0	0	0	0
	30 uM	0	0	0	0	0
	15 uM	0	0	0	0	0
	7.5 uM	13	2	4	6.33333	0.306452
	3.75 uM	27	17	19	21	1.01613
	1.875 uM	23	17	23	21	1.01613
	0.9375 uM	25	25	20	23.3333	1.12903
	DMSO	20	17	25	20.6667	1
BIO REP 3		nementin-1 A	nementin-1 B	nementin-1 C	AVERAGE	AVG # L4/A Rel to DMSO
	60 uM	0	0	0	0	0
	30 uM	0	0	0	0	0
	15 uM	0	0	0	0	0
	7.5 uM	22	21	22	21.6667	1.04839
	3.75 uM	23	24	22	23	1.1129
	1.875 uM	21	25	24	23.3333	1.12903
	0.9375 uM	23	21	22	22	1.06452
	DMSO	15	22	25	20.6667	1
Strain:	CF1038 daf-16(mu86)
							AVERAGE OF 3 BIO REPS
BIO REP 1		nementin-1 A	nementin-1 B	nementin-1 C	AVERAGE	AVG # L4/A Rel to DMSO	CF1038 daf-16(mu86)
	60 uM	0	0	0	0	0	60 uM	0
	30 uM	0	0	0	0	0	30 uM	0
	15 uM	0	0	0	0	0	15 uM	0
	7.5 uM	3	0	1	1.33333	0.05	7.5 uM	0.388647
	3.75 uM	27	20	26	24.3333	0.9125	3.75 uM	1.01034
	1.875 uM	25	28	26	26.3333	0.9875	1.875 uM	1.01913
	0.9375 uM	28	30	29	29	1.0875	0.9375 uM	1.04055
	DMSO	26	25	29	26.6667	1	DMSO	1
BIO REP 2		nementin-1 A	nementin-1 B	nementin-1 C	AVERAGE	AVG # L4/A Rel to DMSO
	60 uM	0	0	0	0	0
	30 uM	0	0	0	0	0
	15 uM	0	0	0	0	0
	7.5 uM	10	15	3	9.33333	0.333333
	3.75 uM	28	25	30	27.6667	0.988095
	1.875 uM	27	29	29	28.3333	1.0119
	0.9375 uM	25	28	29	27.3333	0.97619
	DMSO	25	28	31	28	1
BIO REP 3		nementin-1 A	nementin-1 B	nementin-1 C	AVERAGE	AVG # L4/A Rel to DMSO
	60 uM	0	0	0	0	0
	30 uM	0	0	0	0	0
	15 uM	0	0	0	0	0
	7.5 uM	18	23	13	18	0.782609
	3.75 uM	28	26	24	26	1.13043
	1.875 uM	27	21	25	24.3333	1.05797
	0.9375 uM	24	21	28	24.3333	1.05797
	DMSO	21	25	23	23	1
Strain:	PR1152 cha-1(p1152)
							AVERAGE OF 3 BIO REPS
BIO REP 1		nementin-1 A	nementin-1 B	nementin-1 C	AVERAGE	AVG # L4/A Rel to DMSO	PR1152 cha-1(p1152)
	60 uM	0	0	0	0	0	60 uM	0
	30 uM	0	0	0	0	0	30 uM	0
	15 uM	0	0	0	0	0	15 uM	0
	7.5 uM	5	5	1	3.66667	0.171875	7.5 uM	0.197643
	3.75 uM	22	14	13	16.3333	0.765625	3.75 uM	0.886787
	1.875 uM	16	22	20	19.3333	0.90625	1.875 uM	0.974598
	0.9375 uM	22	18	20	20	0.9375	0.9375 uM	0.958699
	DMSO	22	19	23	21.3333	1	DMSO	1
BIO REP 2		nementin-1 A	nementin-1 B	nementin-1 C	AVERAGE	AVG # L4/A Rel to DMSO
	60 uM	0	0	0	0	0
	30 uM	0	0	0	0	0
	15 uM	0	0	0	0	0
	7.5 uM	1	1	4	2	0.105263
	3.75 uM	23	14	14	17	0.894737
	1.875 uM	19	22	17	19.3333	1.01754
	0.9375 uM	15	17	23	18.3333	0.964912
	DMSO	18	22	17	19	1
BIO REP 3		nementin-1 A	nementin-1 B	nementin-1 C	AVERAGE	AVG # L4/A Rel to DMSO
	60 uM	0	0	0	0	0
	30 uM	0	0	0	0	0
	15 uM	0	0	0	0	0
	7.5 uM	2	1	9	4	0.315789
	3.75 uM	12	13	13	12.6667	1
	1.875 uM	10	13	15	12.6667	1
	0.9375 uM	14	12	11	12.3333	0.973684
	DMSO	12	12	14	12.6667	1

## Sheet: levamisole
Strain:	N2														[levamisole] µM
							AVERAGE OF 3 BIO REPS				Strain		Resistance		0	9.375	18.75	37.5	75	150	300	600
BIO REP 1		Levamisole A	Levamisole B	Levamisole C	AVERAGE	AVG # L4/A Rel to DMSO	N2				N2		-		1	0.964314	0.972691	1.05099	1.07583	0.534992	0.218408	0.0242065
	600 uM	0	0	0	0	0	600 uM	0.0242065			VC731 unc-63(ok1075)		LEV, APAs, THPs		1	1.00109	1.03049	0.99623	1.09262	1.07168	1.01785	1.04405
	300 uM	0	0	1	0.333333	0.016129	300 uM	0.218408			CB1072 unc-29(e1072)		LEV, THPs		1	1.09039	1.06878	1.09671	1.01205	1.08451	0.987948	1.03836
	150 uM	8	10	12	10	0.483871	150 uM	0.534992			DA1316 avr-14;avr-15;glc-1		MCL		1	0.773671	1.00942	0.983575	0.871256	0.48744	0.105556	0.00555556
	75 uM	32	24	31	29	1.40323	75 uM	1.07583			CB3474 ben-1(e1880)		Benzimidazoles		1	0.905987	0.964157	1.05542	0.914118	0.626781	0.402678	0.0551366
	37.5 uM	26	25	23	24.6667	1.19355	37.5 uM	1.05099			RB2119 acr-23(ok2804)		AADs		1	0.949509	0.812088	0.632177	0.469544	0.129891	0.0225225	0
	18.75 uM	20	28	19	22.3333	1.08065	18.75 uM	0.972691			NM1968 slo-1(js379)		Emodepside		1	0.887885	0.983855	0.949887	0.856072	0.594611	0.0767804	0
	9.375 uM	19	22	23	21.3333	1.03226	9.375 uM	0.964314			CF1038 daf-16(mu86)		Apigenin		1	0.605834	0.910392	1.00869	0.826617	0.678223	0.334965	0.0590618
	DMSO	19	17	26	20.6667	1	DMSO	1			RP2674 mev-1(tr393)		Fluopyram		1	0.782542	0.941737	1.04319	0.914225	0.351914	0.0923183	0.0289988
											PR1152 cha-1(p1152)		AChE inhibitor		1	0.329022	0.20738	0.0254561	0.00497512	0	0	0
BIO REP 2		Levamisole A	Levamisole B	Levamisole C	AVERAGE	AVG # L4/A Rel to DMSO
	600 uM	1	0	1	0.666667	0.0377358
	300 uM	6	3	7	5.33333	0.301887
	150 uM	13	15	8	12	0.679245
	75 uM	16	19	13	16	0.90566
	37.5 uM	20	14	15	16.3333	0.924528
	18.75 uM	16	14	15	15	0.849057
	9.375 uM	22	7	16	15	0.849057
	DMSO	19	12	22	17.6667	1
BIO REP 3		Levamisole A	Levamisole B	Levamisole C	AVERAGE	AVG # L4/A Rel to DMSO
	600 uM	1	1	1	1	0.0348837
	300 uM	12	6	11	9.66667	0.337209
	150 uM	6	14	18	12.6667	0.44186
	75 uM	26	31	22	26.3333	0.918605
	37.5 uM	29	28	32	29.6667	1.03488
	18.75 uM	31	27	27	28.3333	0.988372
	9.375 uM	28	31	28	29	1.01163
	DMSO	36	27	23	28.6667	1
Strain:	DA1316 avr-14;avr-15;glc-1
							AVERAGE OF 3 BIO REPS
BIO REP 1		Levamisole A	Levamisole B	Levamisole C	AVERAGE	AVG # L4/A Rel to DMSO	DA1316 avr-14;avr-15;glc-1
	600 uM	0	0	0	0	0	600 uM	0.00555556
	300 uM	0	0	0	0	0	300 uM	0.105556
	150 uM	4	7	14	8.33333	0.362319	150 uM	0.48744
	75 uM	20	18	17	18.3333	0.797101	75 uM	0.871256
	37.5 uM	24	28	32	28	1.21739	37.5 uM	0.983575
	18.75 uM	25	28	26	26.3333	1.14493	18.75 uM	1.00942
	9.375 uM	19	25	23	22.3333	0.971014	9.375 uM	0.773671
	DMSO	23	22	24	23	1	DMSO	1
BIO REP 2		Levamisole A	Levamisole B	Levamisole C	AVERAGE	AVG # L4/A Rel to DMSO
	600 uM	0	0	0	0	0
	300 uM	3	7	4	4.66667	0.233333
	150 uM	14	8	15	12.3333	0.616667
	75 uM	18	17	12	15.6667	0.783333
	37.5 uM	17	20	18	18.3333	0.916667
	18.75 uM	25	24	18	22.3333	1.11667
	9.375 uM	23	9	14	15.3333	0.766667
	DMSO	22	21	17	20	1
BIO REP 3		Levamisole A	Levamisole B	Levamisole C	AVERAGE	AVG # L4/A Rel to DMSO
	600 uM	0	1	0	0.333333	0.0166667
	300 uM	2	2	1	1.66667	0.0833333
	150 uM	10	9	10	9.66667	0.483333
	75 uM	22	22	18	20.6667	1.03333
	37.5 uM	18	17	14	16.3333	0.816667
	18.75 uM	15	16	15	15.3333	0.766667
	9.375 uM	8	14	13	11.6667	0.583333
	DMSO	17	23	20	20	1
Strain:	CB3474 ben-1(e1880)
							AVERAGE OF 3 BIO REPS
BIO REP 1		Levamisole A	Levamisole B	Levamisole C	AVERAGE	AVG # L4/A Rel to DMSO	CB3474 ben-1(e1880)
	600 uM	2	1	3	2	0.0625	600 uM	0.0551366
	300 uM	6	9	11	8.66667	0.270833	300 uM	0.402678
	150 uM	19	17	11	15.6667	0.489583	150 uM	0.626781
	75 uM	37	37	35	36.3333	1.13542	75 uM	0.914118
	37.5 uM	35	33	40	36	1.125	37.5 uM	1.05542
	18.75 uM	34	24	35	31	0.96875	18.75 uM	0.964157
	9.375 uM	27	26	33	28.6667	0.895833	9.375 uM	0.905987
	DMSO	33	36	27	32	1	DMSO	1
BIO REP 2		Levamisole A	Levamisole B	Levamisole C	AVERAGE	AVG # L4/A Rel to DMSO
	600 uM	1	2	2	1.66667	0.0649351
	300 uM	18	14	8	13.3333	0.519481
	150 uM	19	29	24	24	0.935065
	75 uM	30	23	22	25	0.974026
	37.5 uM	25	29	33	29	1.12987
	18.75 uM	23	27	26	25.3333	0.987013
	9.375 uM	27	23	25	25	0.974026
	DMSO	25	26	26	25.6667	1
BIO REP 3		Levamisole A	Levamisole B	Levamisole C	AVERAGE	AVG # L4/A Rel to DMSO
	600 uM	2	0	1	1	0.0379747
	300 uM	13	12	8	11	0.417722
	150 uM	13	14	9	12	0.455696
	75 uM	16	15	19	16.6667	0.632911
	37.5 uM	22	24	26	24	0.911392
	18.75 uM	23	19	32	24.6667	0.936709
	9.375 uM	26	24	17	22.3333	0.848101
	DMSO	32	25	22	26.3333	1
Strain:	VC731 unc-63(ok1075)
							AVERAGE OF 3 BIO REPS
BIO REP 1		Levamisole A	Levamisole B	Levamisole C	AVERAGE	AVG # L4/A Rel to DMSO	VC731 unc-63(ok1075)
	600 uM	19	26	25	23.3333	0.985915	600 uM	1.04405
	300 uM	22	19	24	21.6667	0.915493	300 uM	1.01785
	150 uM	26	32	18	25.3333	1.07042	150 uM	1.07168
	75 uM	24	28	32	28	1.1831	75 uM	1.09262
	37.5 uM	18	31	31	26.6667	1.12676	37.5 uM	0.99623
	18.75 uM	24	22	29	25	1.05634	18.75 uM	1.03049
	9.375 uM	22	22	27	23.6667	1	9.375 uM	1.00109
	DMSO	24	22	25	23.6667	1	DMSO	1
BIO REP 2		Levamisole A	Levamisole B	Levamisole C	AVERAGE	AVG # L4/A Rel to DMSO
	600 uM	25	28	26	26.3333	1.09722
	300 uM	24	27	26	25.6667	1.06944
	150 uM	28	26	27	27	1.125
	75 uM	20	26	30	25.3333	1.05556
	37.5 uM	24	25	18	22.3333	0.930556
	18.75 uM	21	27	23	23.6667	0.986111
	9.375 uM	24	24	20	22.6667	0.944444
	DMSO	24	24	24	24	1
BIO REP 3		Levamisole A	Levamisole B	Levamisole C	AVERAGE	AVG # L4/A Rel to DMSO
	600 uM	38	34	35	35.6667	1.04902
	300 uM	38	33	38	36.3333	1.06863
	150 uM	31	34	39	34.6667	1.01961
	75 uM	32	33	41	35.3333	1.03922
	37.5 uM	34	30	31	31.6667	0.931373
	18.75 uM	36	34	37	35.6667	1.04902
	9.375 uM	34	39	35	36	1.05882
	DMSO	36	34	32	34	1
Strain:	RB2119 acr-23(ok2804)
							AVERAGE OF 3 BIO REPS
BIO REP 1		Levamisole A	Levamisole B	Levamisole C	AVERAGE	AVG # L4/A Rel to DMSO	RB2119 acr-23(ok2804)
	600 uM	0	0	0	0	0	600 uM	0
	300 uM	0	0	0	0	0	300 uM	0.0225225
	150 uM	1	4	3	2.66667	0.119403	150 uM	0.129891
	75 uM	14	8	9	10.3333	0.462687	75 uM	0.469544
	37.5 uM	10	7	15	10.6667	0.477612	37.5 uM	0.632177
	18.75 uM	14	12	15	13.6667	0.61194	18.75 uM	0.812088
	9.375 uM	21	22	22	21.6667	0.970149	9.375 uM	0.949509
	DMSO	24	19	24	22.3333	1	DMSO	1
BIO REP 2		Levamisole A	Levamisole B	Levamisole C	AVERAGE	AVG # L4/A Rel to DMSO
	600 uM	0	0	0	0	0
	300 uM	0	2	1	1	0.0405405
	150 uM	3	5	2	3.33333	0.135135
	75 uM	12	12	17	13.6667	0.554054
	37.5 uM	19	24	19	20.6667	0.837838
	18.75 uM	20	25	31	25.3333	1.02703
	9.375 uM	27	24	26	25.6667	1.04054
	DMSO	26	24	24	24.6667	1
BIO REP 3		Levamisole A	Levamisole B	Levamisole C	AVERAGE	AVG # L4/A Rel to DMSO
	600 uM	0	0	0	0	0
	300 uM	1	0	1	0.666667	0.027027
	150 uM	3	2	5	3.33333	0.135135
	75 uM	11	9	9	9.66667	0.391892
	37.5 uM	16	12	15	14.3333	0.581081
	18.75 uM	24	16	19	19.6667	0.797297
	9.375 uM	20	22	20	20.6667	0.837838
	DMSO	23	25	26	24.6667	1
Strain:	CB1072 unc-29(e1072)
							AVERAGE OF 3 BIO REPS
BIO REP 1		Levamisole A	Levamisole B	Levamisole C	AVERAGE	AVG # L4/A Rel to DMSO	CB1072 unc-29(e1072)
	600 uM	28	26	21	25	0.892857	600 uM	1.03836
	300 uM	25	28	25	26	0.928571	300 uM	0.987948
	150 uM	38	29	26	31	1.10714	150 uM	1.08451
	75 uM	28	30	36	31.3333	1.11905	75 uM	1.01205
	37.5 uM	31	28	31	30	1.07143	37.5 uM	1.09671
	18.75 uM	32	24	32	29.3333	1.04762	18.75 uM	1.06878
	9.375 uM	27	31	31	29.6667	1.05952	9.375 uM	1.09039
	DMSO	31	26	27	28	1	DMSO	1
BIO REP 2		Levamisole A	Levamisole B	Levamisole C	AVERAGE	AVG # L4/A Rel to DMSO
	600 uM	24	23	23	23.3333	1.11111
	300 uM	18	25	23	22	1.04762
	150 uM	23	22	28	24.3333	1.15873
	75 uM	16	17	24	19	0.904762
	37.5 uM	22	26	28	25.3333	1.20635
	18.75 uM	25	24	24	24.3333	1.15873
	9.375 uM	24	31	19	24.6667	1.1746
	DMSO	21	20	22	21	1
BIO REP 3		Levamisole A	Levamisole B	Levamisole C	AVERAGE	AVG # L4/A Rel to DMSO
	600 uM	32	30	28	30	1.11111
	300 uM	28	27	25	26.6667	0.987654
	150 uM	29	25	26	26.6667	0.987654
	75 uM	26	28	28	27.3333	1.01235
	37.5 uM	27	28	27	27.3333	1.01235
	18.75 uM	27	26	28	27	1
	9.375 uM	30	32	22	28	1.03704
	DMSO	25	28	28	27	1
Strain:	RP2674 mev-1(tr393)
							AVERAGE OF 3 BIO REPS
BIO REP 1		Levamisole A	Levamisole B	Levamisole C	AVERAGE	AVG # L4/A Rel to DMSO	RP2674 mev-1(tr393)
	600 uM	2	0	1	1	0.0357143	600 uM	0.0289988
	300 uM	2	4	2	2.66667	0.0952381	300 uM	0.0923183
	150 uM	10	10	8	9.33333	0.333333	150 uM	0.351914
	75 uM	28	23	34	28.3333	1.0119	75 uM	0.914225
	37.5 uM	28	29	31	29.3333	1.04762	37.5 uM	1.04319
	18.75 uM	31	25	32	29.3333	1.04762	18.75 uM	0.941737
	9.375 uM	24	30	29	27.6667	0.988095	9.375 uM	0.782542
	DMSO	31	25	28	28	1	DMSO	1
BIO REP 2		Levamisole A	Levamisole B	Levamisole C	AVERAGE	AVG # L4/A Rel to DMSO
	600 uM	0	0	0	0	0
	300 uM	1	1	1	1	0.130435
	150 uM	1	3	2	2	0.26087
	75 uM	7	11	5	7.66667	1
	37.5 uM	7	9	8	8	1.04348
	18.75 uM	6	5	6	5.66667	0.73913
	9.375 uM	7	6	5	6	0.782609
	DMSO	10	4	9	7.66667	1
BIO REP 3		Levamisole A	Levamisole B	Levamisole C	AVERAGE	AVG # L4/A Rel to DMSO
	600 uM	2	2	0	1.33333	0.0512821
	300 uM	1	2	1	1.33333	0.0512821
	150 uM	9	14	13	12	0.461538
	75 uM	18	16	23	19	0.730769
	37.5 uM	28	24	29	27	1.03846
	18.75 uM	31	26	24	27	1.03846
	9.375 uM	15	13	17	15	0.576923
	DMSO	27	25	26	26	1
Strain:	NM1968 slo-1(js379)
							AVERAGE OF 3 BIO REPS
BIO REP 1		Levamisole A	Levamisole B	Levamisole C	AVERAGE	AVG # L4/A Rel to DMSO	NM1968 slo-1(js379)
	600 uM	0	0	0	0	0	600 uM	0
	300 uM	1	1	0	0.666667	0.0294118	300 uM	0.0767804
	150 uM	3	8	12	7.66667	0.338235	150 uM	0.594611
	75 uM	16	19	11	15.3333	0.676471	75 uM	0.856072
	37.5 uM	16	26	16	19.3333	0.852941	37.5 uM	0.949887
	18.75 uM	19	26	19	21.3333	0.941176	18.75 uM	0.983855
	9.375 uM	24	17	19	20	0.882353	9.375 uM	0.887885
	DMSO	25	19	24	22.6667	1	DMSO	1
BIO REP 2		Levamisole A	Levamisole B	Levamisole C	AVERAGE	AVG # L4/A Rel to DMSO
	600 uM	0	0	0	0	0
	300 uM	2	3	4	3	0.152542
	150 uM	10	11	11	10.6667	0.542373
	75 uM	14	16	15	15	0.762712
	37.5 uM	24	17	14	18.3333	0.932203
	18.75 uM	16	17	19	17.3333	0.881356
	9.375 uM	18	16	14	16	0.813559
	DMSO	23	17	19	19.6667	1
BIO REP 3		Levamisole A	Levamisole B	Levamisole C	AVERAGE	AVG # L4/A Rel to DMSO
	600 uM	0	0	0	0	0
	300 uM	2	1	0	1	0.0483871
	150 uM	21	20	15	18.6667	0.903226
	75 uM	22	28	20	23.3333	1.12903
	37.5 uM	26	18	22	22	1.06452
	18.75 uM	24	21	25	23.3333	1.12903
	9.375 uM	19	18	23	20	0.967742
	DMSO	20	25	17	20.6667	1
Strain:	CF1038 daf-16(mu86)
							AVERAGE OF 3 BIO REPS
BIO REP 1		Levamisole A	Levamisole B	Levamisole C	AVERAGE	AVG # L4/A Rel to DMSO	CF1038 daf-16(mu86)
	600 uM	0	0	0	0	0	600 uM	0.0590618
	300 uM	2	4	6	4	0.164384	300 uM	0.334965
	150 uM	18	13	12	14.3333	0.589041	150 uM	0.678223
	75 uM	28	21	22	23.6667	0.972603	75 uM	0.826617
	37.5 uM	22	34	18	24.6667	1.0137	37.5 uM	1.00869
	18.75 uM	29	31	22	27.3333	1.12329	18.75 uM	0.910392
	9.375 uM	14	16	19	16.3333	0.671233	9.375 uM	0.605834
	DMSO	23	24	26	24.3333	1	DMSO	1
BIO REP 2		Levamisole A	Levamisole B	Levamisole C	AVERAGE	AVG # L4/A Rel to DMSO
	600 uM	0	4	5	3	0.134328
	300 uM	14	13	14	13.6667	0.61194
	150 uM	19	14	16	16.3333	0.731343
	75 uM	18	21	17	18.6667	0.835821
	37.5 uM	28	20	16	21.3333	0.955224
	18.75 uM	17	20	20	19	0.850746
	9.375 uM	15	18	17	16.6667	0.746269
	DMSO	22	21	24	22.3333	1
BIO REP 3		Levamisole A	Levamisole B	Levamisole C	AVERAGE	AVG # L4/A Rel to DMSO
	600 uM	1	0	2	1	0.0428571
	300 uM	3	5	8	5.33333	0.228571
	150 uM	18	13	19	16.6667	0.714286
	75 uM	14	23	10	15.6667	0.671429
	37.5 uM	27	23	24	24.6667	1.05714
	18.75 uM	18	20	15	17.6667	0.757143
	9.375 uM	8	9	11	9.33333	0.4
	DMSO	26	23	21	23.3333	1
Strain:	PR1152 cha-1(p1152)
							AVERAGE OF 3 BIO REPS
BIO REP 1		Levamisole A	Levamisole B	Levamisole C	AVERAGE	AVG # L4/A Rel to DMSO	PR1152 cha-1(p1152)
	600 uM	0	0	0	0	0	600 uM	0
	300 uM	0	0	0	0	0	300 uM	0
	150 uM	0	0	0	0	0	150 uM	0
	75 uM	0	0	1	0.333333	0.0149254	75 uM	0.00497512
	37.5 uM	3	0	1	1.33333	0.0597015	37.5 uM	0.0254561
	18.75 uM	6	6	4	5.33333	0.238806	18.75 uM	0.20738
	9.375 uM	7	4	6	5.66667	0.253731	9.375 uM	0.329022
	DMSO	25	19	23	22.3333	1	DMSO	1
BIO REP 2		Levamisole A	Levamisole B	Levamisole C	AVERAGE	AVG # L4/A Rel to DMSO
	600 uM	0	0	0	0	0
	300 uM	0	0	0	0	0
	150 uM	0	0	0	0	0
	75 uM	0	0	0	0	0
	37.5 uM	1	0	0	0.333333	0.0166667
	18.75 uM	3	3	5	3.66667	0.183333
	9.375 uM	5	7	5	5.66667	0.283333
	DMSO	21	22	17	20	1
BIO REP 3		Levamisole A	Levamisole B	Levamisole C	AVERAGE	AVG # L4/A Rel to DMSO
	600 uM	0	0	0	0	0
	300 uM	0	0	0	0	0
	150 uM	0	0	0	0	0
	75 uM	0	0	0	0	0
	37.5 uM	0	0	0	0	0
	18.75 uM	2	2	4	2.66667	0.2
	9.375 uM	7	7	4	6	0.45
	DMSO	14	14	12	13.3333	1

## Sheet: fluopyram
Strain:	N2														[fluopyram] µM
							AVERAGE OF 3 BIO REPS				Strain		Resistance		0	0.09375	0.1875	0.375	0.75	1.5	3	6
BIO REP 1		Fluopyram A	Fluopyram B	Fluopyram C	AVERAGE	AVG # L4/A Rel to DMSO	N2				N2		-		1	1.06301	0.953269	0.711916	0	0	0	0
	6 uM	0	0	0	0	0	6 uM	0			VC731 unc-63(ok1075)		LEV, APAs, THPs		1	0.961353	0.651465	0.30537	0	0	0	0
	3 uM	0	0	0	0	0	3 uM	0			CB1072 unc-29(e1072)		LEV, THPs		1	0.915194	0.704824	0.688705	0	0	0	0
	1.5 uM	0	0	0	0	0	1.5 uM	0			DA1316 avr-14;avr-15;glc-1		MCL		1	0.958199	0.853915	0.175779	0	0	0	0
	0.75 uM	0	0	0	0	0	0.75 uM	0			CB3474 ben-1(e1880)		Benzimidazoles		1	1.01153	0.812371	0.674449	0	0	0	0
	0.375 uM	22	27	26	25	1.10294	0.375 uM	0.711916			RB2119 acr-23(ok2804)		AADs		1	1.00605	0.9809	0.372245	0	0	0	0
	0.1875 uM	30	26	35	30.3333	1.33824	0.1875 uM	0.953269			NM1968 slo-1(js379)		Emodepside		1	0.983574	0.617147	0.0215278	0	0	0	0
	0.09375 uM	25	22	24	23.6667	1.04412	0.09375 uM	1.06301			CF1038 daf-16(mu86)		Apigenin		1	1.02089	0.957377	0.451202	0	0	0	0
	DMSO	22	22	24	22.6667	1	DMSO	1			RP2674 mev-1(tr393)		Fluopyram		1	1.10427	1.13628	1.00786	0.999288	1.05591	1.03323	0.909983
											PR1152 cha-1(p1152)		AChE inhibitor		1	0.970131	0.283908	0	0	0	0	0
BIO REP 2		Fluopyram A	Fluopyram B	Fluopyram C	AVERAGE	AVG # L4/A Rel to DMSO
	6 uM	0	0	0	0	0
	3 uM	0	0	0	0	0
	1.5 uM	0	0	0	0	0
	0.75 uM	0	0	0	0	0
	0.375 uM	10	7	15	10.6667	0.653061
	0.1875 uM	13	5	15	11	0.673469
	0.09375 uM	19	15	19	17.6667	1.08163
	DMSO	18	17	14	16.3333	1
BIO REP 3		Fluopyram A	Fluopyram B	Fluopyram C	AVERAGE	AVG # L4/A Rel to DMSO
	6 uM	0	0	0	0	0
	3 uM	0	0	0	0	0
	1.5 uM	0	0	0	0	0
	0.75 uM	0	0	0	0	0
	0.375 uM	9	14	7	10	0.379747
	0.1875 uM	20	21	26	22.3333	0.848101
	0.09375 uM	27	32	25	28	1.06329
	DMSO	29	25	25	26.3333	1
Strain:	DA1316 avr-14;avr-15;glc-1
							AVERAGE OF 3 BIO REPS
BIO REP 1		Fluopyram A	Fluopyram B	Fluopyram C	AVERAGE	AVG # L4/A Rel to DMSO	DA1316 avr-14;avr-15;glc-1
	6 uM	0	0	0	0	0	6 uM	0
	3 uM	0	0	0	0	0	3 uM	0
	1.5 uM	0	0	0	0	0	1.5 uM	0
	0.75 uM	0	0	0	0	0	0.75 uM	0
	0.375 uM	4	5	8	5.66667	0.223684	0.375 uM	0.175779
	0.1875 uM	21	26	26	24.3333	0.960526	0.1875 uM	0.853915
	0.09375 uM	23	20	28	23.6667	0.934211	0.09375 uM	0.958199
	DMSO	26	27	23	25.3333	1	DMSO	1
BIO REP 2		Fluopyram A	Fluopyram B	Fluopyram C	AVERAGE	AVG # L4/A Rel to DMSO
	6 uM	0	0	0	0	0
	3 uM	0	0	0	0	0
	1.5 uM	0	0	0	0	0
	0.75 uM	0	0	0	0	0
	0.375 uM	3	2	4	3	0.166667
	0.1875 uM	19	18	11	16	0.888889
	0.09375 uM	17	18	18	17.6667	0.981481
	DMSO	16	19	19	18	1
BIO REP 3		Fluopyram A	Fluopyram B	Fluopyram C	AVERAGE	AVG # L4/A Rel to DMSO
	6 uM	0	0	0	0	0
	3 uM	0	0	0	0	0
	1.5 uM	0	0	0	0	0
	0.75 uM	0	0	0	0	0
	0.375 uM	1	3	6	3.33333	0.136986
	0.1875 uM	17	17	18	17.3333	0.712329
	0.09375 uM	25	23	22	23.3333	0.958904
	DMSO	23	30	20	24.3333	1
Strain:	CB3474 ben-1(e1880)
							AVERAGE OF 3 BIO REPS
BIO REP 1		Fluopyram A	Fluopyram B	Fluopyram C	AVERAGE	AVG # L4/A Rel to DMSO	CB3474 ben-1(e1880)
	6 uM	0	0	0	0	0	6 uM	0
	3 uM	0	0	0	0	0	3 uM	0
	1.5 uM	0	0	0	0	0	1.5 uM	0
	0.75 uM	0	0	0	0	0	0.75 uM	0
	0.375 uM	24	30	23	25.6667	0.793814	0.375 uM	0.674449
	0.1875 uM	29	27	31	29	0.896907	0.1875 uM	0.812371
	0.09375 uM	36	29	35	33.3333	1.03093	0.09375 uM	1.01153
	DMSO	27	31	39	32.3333	1	DMSO	1
BIO REP 2		Fluopyram A	Fluopyram B	Fluopyram C	AVERAGE	AVG # L4/A Rel to DMSO
	6 uM	0	0	0	0	0
	3 uM	0	0	0	0	0
	1.5 uM	0	0	0	0	0
	0.75 uM	0	0	0	0	0
	0.375 uM	12	18	17	15.6667	0.618421
	0.1875 uM	17	23	19	19.6667	0.776316
	0.09375 uM	25	25	21	23.6667	0.934211
	DMSO	27	24	25	25.3333	1
BIO REP 3		Fluopyram A	Fluopyram B	Fluopyram C	AVERAGE	AVG # L4/A Rel to DMSO
	6 uM	0	0	0	0	0
	3 uM	0	0	0	0	0
	1.5 uM	0	0	0	0	0
	0.75 uM	0	0	0	0	0
	0.375 uM	10	21	13	14.6667	0.611111
	0.1875 uM	22	20	13	18.3333	0.763889
	0.09375 uM	28	24	25	25.6667	1.06944
	DMSO	23	25	24	24	1
Strain:	VC731 unc-63(ok1075)
							AVERAGE OF 3 BIO REPS
BIO REP 1		Fluopyram A	Fluopyram B	Fluopyram C	AVERAGE	AVG # L4/A Rel to DMSO	VC731 unc-63(ok1075)
	6 uM	0	0	0	0	0	6 uM	0
	3 uM	0	0	0	0	0	3 uM	0
	1.5 uM	0	0	0	0	0	1.5 uM	0
	0.75 uM	0	0	0	0	0	0.75 uM	0
	0.375 uM	4	15	11	10	0.526316	0.375 uM	0.30537
	0.1875 uM	21	20	20	20.3333	1.07018	0.1875 uM	0.651465
	0.09375 uM	28	19	21	22.6667	1.19298	0.09375 uM	0.961353
	DMSO	16	18	23	19	1	DMSO	1
BIO REP 2		Fluopyram A	Fluopyram B	Fluopyram C	AVERAGE	AVG # L4/A Rel to DMSO
	6 uM	0	0	0	0	0
	3 uM	0	0	0	0	0
	1.5 uM	0	0	0	0	0
	0.75 uM	0	0	0	0	0
	0.375 uM	4	7	1	4	0.12766
	0.1875 uM	15	24	14	17.6667	0.56383
	0.09375 uM	18	31	26	25	0.797872
	DMSO	29	37	28	31.3333	1
BIO REP 3		Fluopyram A	Fluopyram B	Fluopyram C	AVERAGE	AVG # L4/A Rel to DMSO
	6 uM	0	0	0	0	0
	3 uM	0	0	0	0	0
	1.5 uM	0	0	0	0	0
	0.75 uM	0	0	0	0	0
	0.375 uM	6	12	9	9	0.262136
	0.1875 uM	8	12	13	11	0.320388
	0.09375 uM	33	28	31	30.6667	0.893204
	DMSO	31	38	34	34.3333	1
Strain:	RB2119 acr-23(ok2804)
							AVERAGE OF 3 BIO REPS
BIO REP 1		Fluopyram A	Fluopyram B	Fluopyram C	AVERAGE	AVG # L4/A Rel to DMSO	RB2119 acr-23(ok2804)
	6 uM	0	0	0	0	0	6 uM	0
	3 uM	0	0	0	0	0	3 uM	0
	1.5 uM	0	0	0	0	0	1.5 uM	0
	0.75 uM	0	0	0	0	0	0.75 uM	0
	0.375 uM	8	5	18	10.3333	0.397436	0.375 uM	0.372245
	0.1875 uM	19	26	23	22.6667	0.871795	0.1875 uM	0.9809
	0.09375 uM	24	24	26	24.6667	0.948718	0.09375 uM	1.00605
	DMSO	25	26	27	26	1	DMSO	1
BIO REP 2		Fluopyram A	Fluopyram B	Fluopyram C	AVERAGE	AVG # L4/A Rel to DMSO
	6 uM	0	0	0	0	0
	3 uM	0	0	0	0	0
	1.5 uM	0	0	0	0	0
	0.75 uM	0	0	0	0	0
	0.375 uM	3	5	4	4	0.166667
	0.1875 uM	27	20	32	26.3333	1.09722
	0.09375 uM	28	26	23	25.6667	1.06944
	DMSO	21	27	24	24	1
BIO REP 3		Fluopyram A	Fluopyram B	Fluopyram C	AVERAGE	AVG # L4/A Rel to DMSO
	6 uM	0	0	0	0	0
	3 uM	0	0	0	0	0
	1.5 uM	0	0	0	0	0
	0.75 uM	0	0	0	0	0
	0.375 uM	6	17	19	14	0.552632
	0.1875 uM	25	24	25	24.6667	0.973684
	0.09375 uM	23	27	26	25.3333	1
	DMSO	31	20	25	25.3333	1
Strain:	CB1072 unc-29(e1072)
							AVERAGE OF 3 BIO REPS
BIO REP 1		Fluopyram A	Fluopyram B	Fluopyram C	AVERAGE	AVG # L4/A Rel to DMSO	CB1072 unc-29(e1072)
	6 uM	0	0	0	0	0	6 uM	0
	3 uM	0	0	0	0	0	3 uM	0
	1.5 uM	0	0	0	0	0	1.5 uM	0
	0.75 uM	0	0	0	0	0	0.75 uM	0
	0.375 uM	34	36	26	32	0.941176	0.375 uM	0.688705
	0.1875 uM	17	24	19	20	0.588235	0.1875 uM	0.704824
	0.09375 uM	36	30	31	32.3333	0.95098	0.09375 uM	0.915194
	DMSO	37	31	34	34	1	DMSO	1
BIO REP 2		Fluopyram A	Fluopyram B	Fluopyram C	AVERAGE	AVG # L4/A Rel to DMSO
	6 uM	0	0	0	0	0
	3 uM	0	0	0	0	0
	1.5 uM	0	0	0	0	0
	0.75 uM	0	0	0	0	0
	0.375 uM	11	13	10	11.3333	0.492754
	0.1875 uM	17	15	17	16.3333	0.710145
	0.09375 uM	24	14	20	19.3333	0.84058
	DMSO	22	23	24	23	1
BIO REP 3		Fluopyram A	Fluopyram B	Fluopyram C	AVERAGE	AVG # L4/A Rel to DMSO
	6 uM	0	0	0	0	0
	3 uM	0	0	0	0	0
	1.5 uM	0	0	0	0	0
	0.75 uM	0	0	0	0	0
	0.375 uM	15	22	18	18.3333	0.632184
	0.1875 uM	24	18	29	23.6667	0.816092
	0.09375 uM	24	30	29	27.6667	0.954023
	DMSO	35	24	28	29	1
Strain:	RP2674 mev-1(tr393)
							AVERAGE OF 3 BIO REPS
BIO REP 1		Fluopyram A	Fluopyram B	Fluopyram C	AVERAGE	AVG # L4/A Rel to DMSO	RP2674 mev-1(tr393)
	6 uM	26	25	23	24.6667	0.961039	6 uM	0.909983
	3 uM	23	27	25	25	0.974026	3 uM	1.03323
	1.5 uM	26	27	26	26.3333	1.02597	1.5 uM	1.05591
	0.75 uM	28	26	26	26.6667	1.03896	0.75 uM	0.999288
	0.375 uM	24	24	31	26.3333	1.02597	0.375 uM	1.00786
	0.1875 uM	28	33	29	30	1.16883	0.1875 uM	1.13628
	0.09375 uM	30	26	25	27	1.05195	0.09375 uM	1.10427
	DMSO	27	25	25	25.6667	1	DMSO	1
BIO REP 2		Fluopyram A	Fluopyram B	Fluopyram C	AVERAGE	AVG # L4/A Rel to DMSO
	6 uM	5	7	6	6	0.782609
	3 uM	8	7	9	8	1.04348
	1.5 uM	11	8	6	8.33333	1.08696
	0.75 uM	8	9	6	7.66667	1
	0.375 uM	5	11	6	7.33333	0.956522
	0.1875 uM	16	3	7	8.66667	1.13043
	0.09375 uM	12	7	10	9.66667	1.26087
	DMSO	13	7	3	7.66667	1
BIO REP 3		Fluopyram A	Fluopyram B	Fluopyram C	AVERAGE	AVG # L4/A Rel to DMSO
	6 uM	26	22	24	24	0.986301
	3 uM	25	28	26	26.3333	1.08219
	1.5 uM	24	30	23	25.6667	1.05479
	0.75 uM	20	22	28	23.3333	0.958904
	0.375 uM	27	24	25	25.3333	1.0411
	0.1875 uM	29	30	22	27	1.10959
	0.09375 uM	24	21	28	24.3333	1
	DMSO	27	24	22	24.3333	1
Strain:	NM1968 slo-1(js379)
							AVERAGE OF 3 BIO REPS
BIO REP 1		Fluopyram A	Fluopyram B	Fluopyram C	AVERAGE	AVG # L4/A Rel to DMSO	NM1968 slo-1(js379)
	6 uM	0	0	0	0	0	6 uM	0
	3 uM	0	0	0	0	0	3 uM	0
	1.5 uM	0	0	0	0	0	1.5 uM	0
	0.75 uM	0	0	0	0	0	0.75 uM	0
	0.375 uM	0	0	0	0	0	0.375 uM	0.0215278
	0.1875 uM	9	12	12	11	0.507692	0.1875 uM	0.617147
	0.09375 uM	20	20	22	20.6667	0.953846	0.09375 uM	0.983574
	DMSO	21	24	20	21.6667	1	DMSO	1
BIO REP 2		Fluopyram A	Fluopyram B	Fluopyram C	AVERAGE	AVG # L4/A Rel to DMSO
	6 uM	0	0	0	0	0
	3 uM	0	0	0	0	0
	1.5 uM	0	0	0	0	0
	0.75 uM	0	0	0	0	0
	0.375 uM	1	1	0	0.666667	0.0333333
	0.1875 uM	14	16	15	15	0.75
	0.09375 uM	20	22	15	19	0.95
	DMSO	22	21	17	20	1
BIO REP 3		Fluopyram A	Fluopyram B	Fluopyram C	AVERAGE	AVG # L4/A Rel to DMSO
	6 uM	0	0	0	0	0
	3 uM	0	0	0	0	0
	1.5 uM	0	0	0	0	0
	0.75 uM	0	0	0	0	0
	0.375 uM	1	1	0	0.666667	0.03125
	0.1875 uM	15	13	10	12.6667	0.59375
	0.09375 uM	18	20	29	22.3333	1.04688
	DMSO	21	24	19	21.3333	1
Strain:	CF1038 daf-16(mu86)
							AVERAGE OF 3 BIO REPS
BIO REP 1		Fluopyram A	Fluopyram B	Fluopyram C	AVERAGE	AVG # L4/A Rel to DMSO	CF1038 daf-16(mu86)
	6 uM	0	0	0	0	0	6 uM	0
	3 uM	0	0	0	0	0	3 uM	0
	1.5 uM	0	0	0	0	0	1.5 uM	0
	0.75 uM	0	0	0	0	0	0.75 uM	0
	0.375 uM	8	13	8	9.66667	0.337209	0.375 uM	0.451202
	0.1875 uM	28	31	24	27.6667	0.965116	0.1875 uM	0.957377
	0.09375 uM	31	26	28	28.3333	0.988372	0.09375 uM	1.02089
	DMSO	27	32	27	28.6667	1	DMSO	1
BIO REP 2		Fluopyram A	Fluopyram B	Fluopyram C	AVERAGE	AVG # L4/A Rel to DMSO
	6 uM	0	0	0	0	0
	3 uM	0	0	0	0	0
	1.5 uM	0	0	0	0	0
	0.75 uM	0	0	0	0	0
	0.375 uM	5	8	7	6.66667	0.273973
	0.1875 uM	22	15	27	21.3333	0.876712
	0.09375 uM	25	25	24	24.6667	1.0137
	DMSO	24	24	25	24.3333	1
BIO REP 3		Fluopyram A	Fluopyram B	Fluopyram C	AVERAGE	AVG # L4/A Rel to DMSO
	6 uM	0	0	0	0	0
	3 uM	0	0	0	0	0
	1.5 uM	0	0	0	0	0
	0.75 uM	0	0	0	0	0
	0.375 uM	8	19	22	16.3333	0.742424
	0.1875 uM	24	20	24	22.6667	1.0303
	0.09375 uM	23	21	26	23.3333	1.06061
	DMSO	21	23	22	22	1
Strain:	PR1152 cha-1(p1152)
							AVERAGE OF 3 BIO REPS
BIO REP 1		Fluopyram A	Fluopyram B	Fluopyram C	AVERAGE	AVG # L4/A Rel to DMSO	PR1152 cha-1(p1152)
	6 uM	0	0	0	0	0	6 uM	0
	3 uM	0	0	0	0	0	3 uM	0
	1.5 uM	0	0	0	0	0	1.5 uM	0
	0.75 uM	0	0	0	0	0	0.75 uM	0
	0.375 uM	0	0	0	0	0	0.375 uM	0
	0.1875 uM	5	15	12	10.6667	0.551724	0.1875 uM	0.283908
	0.09375 uM	25	16	23	21.3333	1.10345	0.09375 uM	0.970131
	DMSO	19	19	20	19.3333	1	DMSO	1
BIO REP 2		Fluopyram A	Fluopyram B	Fluopyram C	AVERAGE	AVG # L4/A Rel to DMSO
	6 uM	0	0	0	0	0
	3 uM	0	0	0	0	0
	1.5 uM	0	0	0	0	0
	0.75 uM	0	0	0	0	0
	0.375 uM	0	0	0	0	0
	0.1875 uM	4	0	4	2.66667	0.166667
	0.09375 uM	14	14	15	14.3333	0.895833
	DMSO	16	14	18	16	1
BIO REP 3		Fluopyram A	Fluopyram B	Fluopyram C	AVERAGE	AVG # L4/A Rel to DMSO
	6 uM	0	0	0	0	0
	3 uM	0	0	0	0	0
	1.5 uM	0	0	0	0	0
	0.75 uM	0	0	0	0	0
	0.375 uM	0	0	0	0	0
	0.1875 uM	3	0	3	2	0.133333
	0.09375 uM	15	14	12	13.6667	0.911111
	DMSO	19	13	13	15	1

## Sheet: ivermectin
Strain:	N2														[ivermectin] nM
							AVERAGE OF 3 BIO REPS				Strain		Resistance		0	1.875	3.75	7.5	15	30	60	120
BIO REP 1		Ivermictin A	Ivermectin B	Ivermectin C	AVERAGE	AVG # L4/A Rel to DMSO	N2				N2		-		1	1.03906	1.07112	0.847222	0.200708	0	0	0
	120 nM	0	0	0	0	0	120 nM	0			VC731 unc-63(ok1075)		LEV, APAs, THPs		1	0.969771	1.10319	0.9798	0.00330033	0	0	0
	60 nM	0	0	0	0	0	60 nM	0			CB1072 unc-29(e1072)		LEV, THPs		1	0.942734	1.05652	0.972571	0.00396825	0.00396825	0	0
	30 nM	0	0	0	0	0	30 nM	0			DA1316 avr-14;avr-15;glc-1		MCL		1	1.00937	1.05145	0.990146	1.02814	1.03751	0.756192	0.361877
	15 nM	1	0	0	0.333333	0.0138889	15 nM	0.200708			CB3474 ben-1(e1880)		Benzimidazoles		1	0.987222	1.01048	0.674181	0.224167	0	0	0
	7.5 nM	26	25	24	25	1.04167	7.5 nM	0.847222			RB2119 acr-23(ok2804)		AADs		1	0.958819	0.921868	1.02299	0.911447	0.195846	0.0042735	0
	3.75 nM	27	28	25	26.6667	1.11111	3.75 nM	1.07112			NM1968 slo-1(js379)		Emodepside		1	0.992542	0.830861	0.0833327	0	0	0	0
	1.875 nM	18	26	26	23.3333	0.972222	1.875 nM	1.03906			CF1038 daf-16(mu86)		Apigenin		1	0.965682	1.0344	0.871739	0.0459402	0	0	0
	DMSO	21	27	24	24	1	DMSO	1			RP2674 mev-1(tr393)		Fluopyram		1	0.933899	1.00429	1.02013	1.03717	0.155412	0	0
											PR1152 cha-1(p1152)		AChE inhibitor		1	0.885415	0.179277	0	0	0	0	0
BIO REP 2		Ivermictin A	Ivermectin B	Ivermectin C	AVERAGE	AVG # L4/A Rel to DMSO
	120 nM	0	0	0	0	0
	60 nM	0	0	0	0	0
	30 nM	0	0	0	0	0
	15 nM	11	16	3	10	0.588235
	7.5 nM	17	18	16	17	1
	3.75 nM	12	21	22	18.3333	1.07843
	1.875 nM	16	25	18	19.6667	1.15686
	DMSO	16	22	13	17	1
BIO REP 3		Ivermictin A	Ivermectin B	Ivermectin C	AVERAGE	AVG # L4/A Rel to DMSO
	120 nM	0	0	0	0	0
	60 nM	0	0	0	0	0
	30 nM	0	0	0	0	0
	15 nM	0	0	0	0	0
	7.5 nM	32	9	1	14	0.5
	3.75 nM	27	31	28	28.6667	1.02381
	1.875 nM	29	28	26	27.6667	0.988095
	DMSO	29	27	28	28	1
Strain:	DA1316 avr-14;avr-15;glc-1
							AVERAGE OF 3 BIO REPS
BIO REP 1		Ivermictin A	Ivermectin B	Ivermectin C	AVERAGE	AVG # L4/A Rel to DMSO	DA1316 avr-14;avr-15;glc-1
	120 nM	3	5	7	5	0.194805	120 nM	0.361877
	60 nM	20	20	16	18.6667	0.727273	60 nM	0.756192
	30 nM	26	26	27	26.3333	1.02597	30 nM	1.03751
	15 nM	28	27	32	29	1.12987	15 nM	1.02814
	7.5 nM	25	24	29	26	1.01299	7.5 nM	0.990146
	3.75 nM	32	28	27	29	1.12987	3.75 nM	1.05145
	1.875 nM	21	27	28	25.3333	0.987013	1.875 nM	1.00937
	DMSO	29	24	24	25.6667	1	DMSO	1
BIO REP 2		Ivermictin A	Ivermectin B	Ivermectin C	AVERAGE	AVG # L4/A Rel to DMSO
	120 nM	12	11	15	12.6667	0.575758
	60 nM	15	20	17	17.3333	0.787879
	30 nM	20	22	27	23	1.04545
	15 nM	23	23	17	21	0.954545
	7.5 nM	22	22	21	21.6667	0.984848
	3.75 nM	25	20	19	21.3333	0.969697
	1.875 nM	24	21	21	22	1
	DMSO	19	20	27	22	1
BIO REP 3		Ivermictin A	Ivermectin B	Ivermectin C	AVERAGE	AVG # L4/A Rel to DMSO
	120 nM	6	7	10	7.66667	0.315068
	60 nM	14	22	19	18.3333	0.753425
	30 nM	29	26	21	25.3333	1.0411
	15 nM	24	26	23	24.3333	1
	7.5 nM	22	25	24	23.6667	0.972603
	3.75 nM	24	28	25	25.6667	1.05479
	1.875 nM	27	24	25	25.3333	1.0411
	DMSO	24	21	28	24.3333	1
Strain:	CB3474 ben-1(e1880)
							AVERAGE OF 3 BIO REPS
BIO REP 1		Ivermictin A	Ivermectin B	Ivermectin C	AVERAGE	AVG # L4/A Rel to DMSO	CB3474 ben-1(e1880)
	120 nM	0	0	0	0	0	120 nM	0
	60 nM	0	0	0	0	0	60 nM	0
	30 nM	0	0	0	0	0	30 nM	0
	15 nM	0	0	0	0	0	15 nM	0.224167
	7.5 nM	16	0	3	6.33333	0.195876	7.5 nM	0.674181
	3.75 nM	34	33	32	33	1.02062	3.75 nM	1.01048
	1.875 nM	31	32	34	32.3333	1	1.875 nM	0.987222
	DMSO	36	31	30	32.3333	1	DMSO	1
BIO REP 2		Ivermictin A	Ivermectin B	Ivermectin C	AVERAGE	AVG # L4/A Rel to DMSO
	120 nM	0	0	0	0	0
	60 nM	0	0	0	0	0
	30 nM	0	0	0	0	0
	15 nM	10	1	1	4	0.16
	7.5 nM	23	27	27	25.6667	1.02667
	3.75 nM	25	24	24	24.3333	0.973333
	1.875 nM	23	27	24	24.6667	0.986667
	DMSO	24	25	26	25	1
BIO REP 3		Ivermictin A	Ivermectin B	Ivermectin C	AVERAGE	AVG # L4/A Rel to DMSO
	120 nM	0	0	0	0	0
	60 nM	0	0	0	0	0
	30 nM	0	0	0	0	0
	15 nM	0	19	22	13.6667	0.5125
	7.5 nM	27	14	23	21.3333	0.8
	3.75 nM	28	28	27	27.6667	1.0375
	1.875 nM	23	31	24	26	0.975
	DMSO	26	24	30	26.6667	1
Strain:	VC731 unc-63(ok1075)
							AVERAGE OF 3 BIO REPS
BIO REP 1		Ivermictin A	Ivermectin B	Ivermectin C	AVERAGE	AVG # L4/A Rel to DMSO	VC731 unc-63(ok1075)
	120 nM	0	0	0	0	0	120 nM	0
	60 nM	0	0	0	0	0	60 nM	0
	30 nM	0	0	0	0	0	30 nM	0
	15 nM	0	0	0	0	0	15 nM	0.00330033
	7.5 nM	31	21	26	26	1.14706	7.5 nM	0.9798
	3.75 nM	30	28	25	27.6667	1.22059	3.75 nM	1.10319
	1.875 nM	22	22	25	23	1.01471	1.875 nM	0.969771
	DMSO	17	25	26	22.6667	1	DMSO	1
BIO REP 2		Ivermictin A	Ivermectin B	Ivermectin C	AVERAGE	AVG # L4/A Rel to DMSO
	120 nM	0	0	0	0	0
	60 nM	0	0	0	0	0
	30 nM	0	0	0	0	0
	15 nM	0	0	0	0	0
	7.5 nM	23	22	25	23.3333	0.921053
	3.75 nM	24	27	28	26.3333	1.03947
	1.875 nM	24	23	24	23.6667	0.934211
	DMSO	25	24	27	25.3333	1
BIO REP 3		Ivermictin A	Ivermectin B	Ivermectin C	AVERAGE	AVG # L4/A Rel to DMSO
	120 nM	0	0	0	0	0
	60 nM	0	0	0	0	0
	30 nM	0	0	0	0	0
	15 nM	1	0	0	0.333333	0.00990099
	7.5 nM	26	29	33	29.3333	0.871287
	3.75 nM	38	37	31	35.3333	1.0495
	1.875 nM	38	29	30	32.3333	0.960396
	DMSO	31	31	39	33.6667	1
Strain:	RB2119 acr-23(ok2804)
							AVERAGE OF 3 BIO REPS
BIO REP 1		Ivermictin A	Ivermectin B	Ivermectin C	AVERAGE	AVG # L4/A Rel to DMSO	RB2119 acr-23(ok2804)
	120 nM	0	0	0	0	0	120 nM	0
	60 nM	0	0	0	0	0	60 nM	0.0042735
	30 nM	5	5	8	6	0.204545	30 nM	0.195846
	15 nM	25	30	33	29.3333	1	15 nM	0.911447
	7.5 nM	29	32	24	28.3333	0.965909	7.5 nM	1.02299
	3.75 nM	26	25	22	24.3333	0.829545	3.75 nM	0.921868
	1.875 nM	25	27	24	25.3333	0.863636	1.875 nM	0.958819
	DMSO	29	30	29	29.3333	1	DMSO	1
BIO REP 2		Ivermictin A	Ivermectin B	Ivermectin C	AVERAGE	AVG # L4/A Rel to DMSO
	120 nM	0	0	0	0	0
	60 nM	0	0	0	0	0
	30 nM	3	3	4	3.33333	0.126582
	15 nM	22	22	13	19	0.721519
	7.5 nM	22	28	26	25.3333	0.962025
	3.75 nM	28	26	24	26	0.987342
	1.875 nM	26	26	27	26.3333	1
	DMSO	25	27	27	26.3333	1
BIO REP 3		Ivermictin A	Ivermectin B	Ivermectin C	AVERAGE	AVG # L4/A Rel to DMSO
	120 nM	0	0	0	0	0
	60 nM	1	0	0	0.333333	0.0128205
	30 nM	2	11	7	6.66667	0.25641
	15 nM	27	22	30	26.3333	1.01282
	7.5 nM	31	32	26	29.6667	1.14103
	3.75 nM	27	25	22	24.6667	0.948718
	1.875 nM	23	30	26	26.3333	1.01282
	DMSO	27	23	28	26	1
Strain:	CB1072 unc-29(e1072)
							AVERAGE OF 3 BIO REPS
BIO REP 1		Ivermictin A	Ivermectin B	Ivermectin C	AVERAGE	AVG # L4/A Rel to DMSO	CB1072 unc-29(e1072)
	120 nM	0	0	0	0	0	120 nM	0
	60 nM	0	0	0	0	0	60 nM	0
	30 nM	0	0	0	0	0	30 nM	0.00396825
	15 nM	0	0	0	0	0	15 nM	0.00396825
	7.5 nM	29	25	24	26	0.83871	7.5 nM	0.972571
	3.75 nM	34	33	31	32.6667	1.05376	3.75 nM	1.05652
	1.875 nM	32	28	29	29.6667	0.956989	1.875 nM	0.942734
	DMSO	33	29	31	31	1	DMSO	1
BIO REP 2		Ivermictin A	Ivermectin B	Ivermectin C	AVERAGE	AVG # L4/A Rel to DMSO
	120 nM	0	0	0	0	0
	60 nM	0	0	0	0	0
	30 nM	0	0	0	0	0
	15 nM	0	0	0	0	0
	7.5 nM	23	23	27	24.3333	0.948052
	3.75 nM	25	24	25	24.6667	0.961039
	1.875 nM	24	19	25	22.6667	0.883117
	DMSO	23	26	28	25.6667	1
BIO REP 3		Ivermictin A	Ivermectin B	Ivermectin C	AVERAGE	AVG # L4/A Rel to DMSO
	120 nM	0	0	0	0	0
	60 nM	0	0	0	0	0
	30 nM	0	1	0	0.333333	0.0119048
	15 nM	1	0	0	0.333333	0.0119048
	7.5 nM	33	32	30	31.6667	1.13095
	3.75 nM	25	35	37	32.3333	1.15476
	1.875 nM	23	28	32	27.6667	0.988095
	DMSO	27	23	34	28	1
Strain:	RP2674 mev-1(tr393)
							AVERAGE OF 3 BIO REPS
BIO REP 1		Ivermictin A	Ivermectin B	Ivermectin C	AVERAGE	AVG # L4/A Rel to DMSO	RP2674 mev-1(tr393)
	120 nM	0	0	0	0	0	120 nM	0
	60 nM	0	0	0	0	0	60 nM	0
	30 nM	3	2	2	2.33333	0.0853659	30 nM	0.155412
	15 nM	31	34	27	30.6667	1.12195	15 nM	1.03717
	7.5 nM	28	32	27	29	1.06098	7.5 nM	1.02013
	3.75 nM	34	26	28	29.3333	1.07317	3.75 nM	1.00429
	1.875 nM	28	28	24	26.6667	0.97561	1.875 nM	0.933899
	DMSO	26	28	28	27.3333	1	DMSO	1
BIO REP 2		Ivermictin A	Ivermectin B	Ivermectin C	AVERAGE	AVG # L4/A Rel to DMSO
	120 nM	0	0	0	0	0
	60 nM	0	0	0	0	0
	30 nM	5	1	0	2	0.26087
	15 nM	4	4	12	6.66667	0.869565
	7.5 nM	5	7	7	6.33333	0.826087
	3.75 nM	6	9	6	7	0.913043
	1.875 nM	7	8	4	6.33333	0.826087
	DMSO	10	4	9	7.66667	1
BIO REP 3		Ivermictin A	Ivermectin B	Ivermectin C	AVERAGE	AVG # L4/A Rel to DMSO
	120 nM	0	0	0	0	0
	60 nM	0	0	0	0	0
	30 nM	6	0	3	3	0.12
	15 nM	28	31	25	28	1.12
	7.5 nM	30	30	28	29.3333	1.17333
	3.75 nM	25	22	30	25.6667	1.02667
	1.875 nM	26	24	25	25	1
	DMSO	31	22	22	25	1
Strain:	NM1968 slo-1(js379)
							AVERAGE OF 3 BIO REPS
BIO REP 1		Ivermictin A	Ivermectin B	Ivermectin C	AVERAGE	AVG # L4/A Rel to DMSO	NM1968 slo-1(js379)
	120 nM	0	0	0	0	0	120 nM	0
	60 nM	0	0	0	0	0	60 nM	0
	30 nM	0	0	0	0	0	30 nM	0
	15 nM	0	0	0	0	0	15 nM	0
	7.5 nM	2	4	2	2.66667	0.126984	7.5 nM	0.0833327
	3.75 nM	22	23	15	20	0.952381	3.75 nM	0.830861
	1.875 nM	16	22	24	20.6667	0.984127	1.875 nM	0.992542
	DMSO	23	24	16	21	1	DMSO	1
BIO REP 2		Ivermictin A	Ivermectin B	Ivermectin C	AVERAGE	AVG # L4/A Rel to DMSO
	120 nM	0	0	0	0	0
	60 nM	0	0	0	0	0
	30 nM	0	0	0	0	0
	15 nM	0	0	0	0	0
	7.5 nM	2	2	1	1.66667	0.0746269
	3.75 nM	19	14	14	15.6667	0.701493
	1.875 nM	23	12	24	19.6667	0.880597
	DMSO	24	19	24	22.3333	1
BIO REP 3		Ivermictin A	Ivermectin B	Ivermectin C	AVERAGE	AVG # L4/A Rel to DMSO
	120 nM	0	0	0	0	0
	60 nM	0	0	0	0	0
	30 nM	0	0	0	0	0
	15 nM	0	0	0	0	0
	7.5 nM	3	0	0	1	0.0483871
	3.75 nM	23	21	8	17.3333	0.83871
	1.875 nM	26	20	23	23	1.1129
	DMSO	20	20	22	20.6667	1
Strain:	CF1038 daf-16(mu86)
							AVERAGE OF 3 BIO REPS
BIO REP 1		Ivermictin A	Ivermectin B	Ivermectin C	AVERAGE	AVG # L4/A Rel to DMSO	CF1038 daf-16(mu86)
	120 nM	0	0	0	0	0	120 nM	0
	60 nM	0	0	0	0	0	60 nM	0
	30 nM	0	0	0	0	0	30 nM	0
	15 nM	6	0	4	3.33333	0.125	15 nM	0.0459402
	7.5 nM	28	26	30	28	1.05	7.5 nM	0.871739
	3.75 nM	24	33	28	28.3333	1.0625	3.75 nM	1.0344
	1.875 nM	22	25	29	25.3333	0.95	1.875 nM	0.965682
	DMSO	25	27	28	26.6667	1	DMSO	1
BIO REP 2		Ivermictin A	Ivermectin B	Ivermectin C	AVERAGE	AVG # L4/A Rel to DMSO
	120 nM	0	0	0	0	0
	60 nM	0	0	0	0	0
	30 nM	0	0	0	0	0
	15 nM	0	1	0	0.333333	0.0128205
	7.5 nM	14	21	17	17.3333	0.666667
	3.75 nM	26	25	20	23.6667	0.910256
	1.875 nM	25	25	25	25	0.961538
	DMSO	26	27	25	26	1
BIO REP 3		Ivermictin A	Ivermectin B	Ivermectin C	AVERAGE	AVG # L4/A Rel to DMSO
	120 nM	0	0	0	0	0
	60 nM	0	0	0	0	0
	30 nM	0	0	0	0	0
	15 nM	0	0	0	0	0
	7.5 nM	24	26	12	20.6667	0.898551
	3.75 nM	31	25	22	26	1.13043
	1.875 nM	30	17	21	22.6667	0.985507
	DMSO	19	23	27	23	1
Strain:	PR1152 cha-1(p1152)
							AVERAGE OF 3 BIO REPS
BIO REP 1		Ivermictin A	Ivermectin B	Ivermectin C	AVERAGE	AVG # L4/A Rel to DMSO	PR1152 cha-1(p1152)
	120 nM	0	0	0	0	0	120 nM	0
	60 nM	0	0	0	0	0	60 nM	0
	30 nM	0	0	0	0	0	30 nM	0
	15 nM	0	0	0	0	0	15 nM	0
	7.5 nM	0	0	0	0	0	7.5 nM	0
	3.75 nM	7	0	0	2.33333	0.114754	3.75 nM	0.179277
	1.875 nM	5	20	28	17.6667	0.868852	1.875 nM	0.885415
	DMSO	21	20	20	20.3333	1	DMSO	1
BIO REP 2		Ivermictin A	Ivermectin B	Ivermectin C	AVERAGE	AVG # L4/A Rel to DMSO
	120 nM	0	0	0	0	0
	60 nM	0	0	0	0	0
	30 nM	0	0	0	0	0
	15 nM	0	0	0	0	0
	7.5 nM	0	0	0	0	0
	3.75 nM	0	0	0	0	0
	1.875 nM	25	10	14	16.3333	0.777778
	DMSO	22	25	16	21	1
BIO REP 3		Ivermictin A	Ivermectin B	Ivermectin C	AVERAGE	AVG # L4/A Rel to DMSO
	120 nM	0	0	0	0	0
	60 nM	0	0	0	0	0
	30 nM	0	0	0	0	0
	15 nM	0	0	0	0	0
	7.5 nM	0	0	0	0	0
	3.75 nM	13	5	4	7.33333	0.423077
	1.875 nM	18	17	nd	17.5	1.00962
	DMSO	16	17	19	17.3333	1
